# Supplementary material for: Crystal structure of tris­(piperidinium) hydrogen sulfate sulfate
Source: Acta Crystallogr E Crystallogr Commun. 2015 Nov 4;71(Pt 12):1444–6. doi: 10.1107/S2056989015020538 (PMC4719810; doi:10.1107/S2056989015020538)
Supplement: Supplementary file 1 [file e-71-01444-sup1.cif]

##############################################################################
#                                                                            #
# This CIF contains the data in a paper accepted for publication in          #
# Acta Crystallographica Section E. It conforms to the requirements of       #
# Notes for Authors for Acta Crystallographica Section E, and has been       #
# peer reviewed under the auspices of the IUCr Commission on Journals.       #
#                                                                            #
# Full details of the Crystallographic Information File format               #
# are given in the paper "The Crystallographic Information File (CIF):       #
# a New Standard Archive File for Crystallography" by S. R. Hall, F. H.      #
# Allen and I. D. Brown [Acta Cryst. (1991), A47, 655-685].                  #
#                                                                            #
# The current version of the core CIF dictionary is obtainable from          #
# ftp://ftp.iucr.org/pub/cif_core.dic.                                       #
#                                                                            #
# Software is freely available for graphical display of the structure(s)     #
# in this CIF. For information consult the CIF software page                 #
# http://www.iucr.org/resources/cif/software.                                #
#                                                                            #
# This file may be used for bona fide research purposes within the           #
# scientific community so long as proper attribution is given to the journal # 
# article from which it was obtained.                                        #
#                                                                            #
##############################################################################
data_I
_database_code_depnum_ccdc_archive 'CCDC 1434209'
_audit_creation_method
;
Olex2 1.2
(compiled 2015.01.26 svn.r3150 for OlexSys, GUI svn.r4998)
;
_journal_date_recd_electronic     2015-09-26
_journal_date_accepted     2015-10-29
_journal_name_full     'Acta Crystallographica, Section E'
_journal_year     2015
_journal_volume     71
_journal_issue     12
_journal_page_first     1444
_journal_page_last     1446
_journal_paper_category     GO
_journal_paper_doi     10.1107/S2056989015020538
_journal_coeditor_code     ZS2349
_publ_contact_author_name     'Tamara Lukianova'
_publ_contact_author_address
;
Division of Structure Research,
Institute of Low Temperature and Structure Research Polish Academy of Sciences
;
_publ_contact_author_email     't.lukianova@int.pan.wroc.pl'
_publ_contact_author_fax     '(+48) 71 344 1029'
_publ_contact_author_phone     '(+48)713954262'
_publ_section_title
;
Crystal structure of tris(piperidinium) hydrogen sulfate sulfate
;
loop_
    _publ_author_name
    _publ_author_footnote
    _publ_author_address
    'Lukianova, Tamara J.' .
;
Institute of Low Temperature and Structure Research, Polish Academy of Sciences,
Okolna str. 2, PO Box 1410, 50-950 Wroclaw,
Poland
;
    'Kinzhybalo, Vasyl' .
;
Institute of Low Temperature and Structure Research, Polish Academy of Sciences,
Okolna str. 2, PO Box 1410, 50-950 Wroclaw,
Poland
;
    'Pietraszko, Adam' .
;
Institute of Low Temperature and Structure Research, Polish Academy of Sciences,
Okolna str. 2, PO Box 1410, 50-950 Wroclaw,
Poland
;
_publ_section_synopsis
;
A novel mixed hydrogen sulfate--sulfate piperidinium salt comprises three
protonated piperidinium cations, one hydrogen sulfate anion and one sulfate
anion in the asymmetric unit. Strong hydrogen bonds exist between the cations
and the anions giving rise to a three-dimensional structure.
;
_chemical_name_systematic
;
Tris(piperidinium) hydrogen sulfate sulfate
;
_chemical_name_common     'tris(piperidinium) hydrogen sulfate sulfate'
_chemical_formula_moiety     '3(C5 H12 N +), H O4 S -, O4 S 2-'
_chemical_formula_sum     'C15 H37 N3 O8 S2'
_chemical_formula_iupac     '3C5 H12 N +, H S O4 -, S O4 2-'
_chemical_formula_weight     451.60
_chemical_melting_point     ?
_shelx_space_group_comment
;
The symmetry employed for this shelxl refinement is uniquely defined
by the following loop, which should always be used as a source of
symmetry information in preference to the above space-group names.
They are only intended as comments.
;
_space_group_crystal_system     monoclinic
_space_group_name_H-M_alt     'P 21/c'
_space_group_name_Hall     '-P 2ybc'
loop_
    _space_group_symop_operation_xyz
    'x, y, z'
    '-x, y+1/2, -z+1/2'
    '-x, -y, -z'
    'x, -y-1/2, z-1/2'
_cell_length_a     10.592(4)
_cell_length_b     17.922(5)
_cell_length_c     11.161(4)
_cell_angle_alpha     90
_cell_angle_beta     99.25(2)
_cell_angle_gamma     90
_cell_volume     2091.1(12)
_cell_formula_units_Z     4
_cell_measurement_reflns_used     12552
_cell_measurement_theta_min     2.2160
_cell_measurement_theta_max     29.3900
_cell_measurement_temperature     100.00(14)
_exptl_crystal_description     block
_exptl_crystal_colour     colourless
_exptl_crystal_size_max     0.196
_exptl_crystal_size_mid     0.179
_exptl_crystal_size_min     0.156
_exptl_crystal_density_diffrn     1.434
_exptl_crystal_density_meas     ?
_exptl_crystal_density_method     ?
_exptl_crystal_F_000     976
loop_
    _exptl_crystal_face_index_h
    _exptl_crystal_face_index_k
    _exptl_crystal_face_index_l
    _exptl_crystal_face_perp_dist
    -1 2 5 0.0688
    0 -5 -4 0.0829
    -2 -5 2 0.0916
    -5 1 0 0.0608
    5 -5 1 0.0852
    -5 -2 1 0.0638
    5 4 -1 0.0815
    2 5 -1 0.0510
_exptl_absorpt_coefficient_mu     0.302
_exptl_absorpt_correction_type     analytical
_exptl_absorpt_process_details
;
[CrysAlis PRO (Rigaku Oxford, 2015), based on expressions
of Clark & Reid (1995)]
;
_shelx_estimated_absorpt_T_min     ?
_shelx_estimated_absorpt_T_max     ?
_exptl_absorpt_correction_T_min     0.994
_exptl_absorpt_correction_T_max     0.996
_diffrn_ambient_temperature     100.00(14)
_diffrn_radiation_type     MoK\a
_diffrn_radiation_wavelength     0.71073
_diffrn_radiation_monochromator     graphite
_diffrn_measurement_device_type     'Rigaku Oxford Xcalibur Atlas'
_diffrn_measurement_device     'four-circle CCD diffractometer'
_diffrn_measurement_method     '\w scans'
_diffrn_detector_area_resol_mean     10.6249
_diffrn_reflns_number     35669
_diffrn_reflns_av_R_equivalents     0.0392
_diffrn_reflns_theta_min     2.711
_diffrn_reflns_theta_max     29.409
_diffrn_reflns_theta_full     26.000
_diffrn_measured_fraction_theta_max     0.935
_diffrn_measured_fraction_theta_full     0.998
_diffrn_reflns_limit_h_min     -14
_diffrn_reflns_limit_h_max     14
_diffrn_reflns_limit_k_min     -23
_diffrn_reflns_limit_k_max     24
_diffrn_reflns_limit_l_min     -15
_diffrn_reflns_limit_l_max     15
_refine_special_details     ?
_reflns_number_total     5411
_reflns_number_gt     4291
_reflns_threshold_expression     I>2\s(I)
_refine_ls_structure_factor_coef     Fsqd
_refine_ls_matrix_type     full
_refine_ls_R_factor_all     0.0541
_refine_ls_R_factor_gt     0.0351
_refine_ls_wR_factor_gt     0.0756
_refine_ls_wR_factor_ref     0.0831
_refine_ls_goodness_of_fit_ref     1.031
_refine_ls_restrained_S_all     1.031
_refine_ls_number_reflns     5411
_refine_ls_number_parameters     254
_refine_ls_number_restraints     0
_refine_ls_hydrogen_treatment     constr
_refine_ls_weighting_scheme     calc
_refine_ls_weighting_details
              'w=1/[\s^2^(Fo^2^)+(0.0343P)^2^+1.1863P] where P=(Fo^2^+2Fc^2^)/3'
_atom_sites_solution_hydrogens     geom
_atom_sites_solution_primary     ?
_atom_sites_solution_secondary     ?
_refine_ls_shift/su_max     0.001
_refine_ls_shift/su_mean     0.000
_refine_diff_density_max     0.333
_refine_diff_density_min     -0.423
_refine_ls_extinction_method     none
_refine_ls_extinction_coef     .
loop_
    _atom_type_symbol
    _atom_type_description
    _atom_type_scat_dispersion_real
    _atom_type_scat_dispersion_imag
    _atom_type_scat_source
    'C' 'C' 0.0033 0.0016
                         'International Tables Vol C Tables 4.2.6.8 and 6.1.1.4'
    'H' 'H' 0.0000 0.0000
                         'International Tables Vol C Tables 4.2.6.8 and 6.1.1.4'
    'N' 'N' 0.0061 0.0033
                         'International Tables Vol C Tables 4.2.6.8 and 6.1.1.4'
    'O' 'O' 0.0106 0.0060
                         'International Tables Vol C Tables 4.2.6.8 and 6.1.1.4'
    'S' 'S' 0.1246 0.1234
                         'International Tables Vol C Tables 4.2.6.8 and 6.1.1.4'
_computing_data_collection
;
CrysAlis PRO (Rigaku Oxford, 2015)
;
_computing_cell_refinement
;
CrysAlis PRO (Rigaku Oxford, 2015)
;
_computing_data_reduction
;
CrysAlis PRO (Rigaku Oxford, 2015)
;
_computing_structure_solution
;
SHELXS97 (Sheldrick, 2008)
;
_computing_structure_refinement
;
SHELXL2014 (Sheldrick, 2015)
;
_computing_molecular_graphics
;
DIAMOND (Brandenburg, 1997)
;
_computing_publication_material
;
<i>OLEX2</i> (Dolomanov <i>et al.</i>, 2009)
;
loop_
    _atom_site_type_symbol
    _atom_site_label
    _atom_site_fract_x
    _atom_site_fract_y
    _atom_site_fract_z
    _atom_site_U_iso_or_equiv
    _atom_site_adp_type
    _atom_site_calc_flag
    _atom_site_occupancy
    _atom_site_disorder_assembly
    _atom_site_disorder_group
    S S1 0.66217(3) 0.57717(2) 0.56541(3) 0.01118(9) Uani d 1 . .
    S S2 0.39851(3) 0.75550(2) 0.40181(3) 0.01134(9) Uani d 1 . .
    O O12 0.57890(10) 0.58513(6) 0.65614(9) 0.0155(2) Uani d 1 . .
    O O21 0.39138(10) 0.67389(6) 0.42549(10) 0.0183(2) Uani d 1 . .
    O O14 0.57685(10) 0.58114(6) 0.43754(10) 0.0175(2) Uani d 1 . .
    H H14 0.5194 0.6134 0.4385 0.026 Uiso calc 1 . .
    O O11 0.72505(10) 0.50505(6) 0.56684(10) 0.0174(2) Uani d 1 . .
    O O13 0.75266(10) 0.63911(6) 0.57133(10) 0.0180(2) Uani d 1 . .
    O O22 0.50129(11) 0.79014(7) 0.48587(10) 0.0222(3) Uani d 1 . .
    C C25 0.19519(15) 0.50258(8) 0.72404(14) 0.0154(3) Uani d 1 . .
    H H25A 0.2000 0.4735 0.8001 0.018 Uiso calc 1 . .
    H H25B 0.1955 0.4669 0.6563 0.018 Uiso calc 1 . .
    N N21 0.30210(12) 0.60129(7) 0.62212(11) 0.0127(3) Uani d 1 . .
    H H21A 0.3029 0.5718 0.5559 0.015 Uiso calc 1 . .
    H H21B 0.3716 0.6318 0.6293 0.015 Uiso calc 1 . .
    O O23 0.27443(10) 0.78993(6) 0.41375(9) 0.0142(2) Uani d 1 . .
    O O24 0.42147(10) 0.76415(6) 0.27366(9) 0.0135(2) Uani d 1 . .
    N N11 0.32098(12) 0.63977(7) 0.14102(11) 0.0131(3) Uani d 1 . .
    H H11A 0.3570 0.6768 0.1909 0.016 Uiso calc 1 . .
    H H11B 0.3156 0.6560 0.0631 0.016 Uiso calc 1 . .
    N N31 0.67984(12) 0.73600(7) 0.74774(12) 0.0159(3) Uani d 1 . .
    H H31A 0.6901 0.7023 0.6890 0.019 Uiso calc 1 . .
    H H31B 0.5947 0.7394 0.7510 0.019 Uiso calc 1 . .
    C C14 0.21075(15) 0.49250(8) 0.09492(14) 0.0164(3) Uani d 1 . .
    H H14A 0.2125 0.4710 0.1768 0.020 Uiso calc 1 . .
    H H14B 0.1725 0.4551 0.0345 0.020 Uiso calc 1 . .
    C C26 0.31146(14) 0.55327(8) 0.73257(13) 0.0138(3) Uani d 1 . .
    H H26A 0.3169 0.5851 0.8057 0.017 Uiso calc 1 . .
    H H26B 0.3901 0.5226 0.7403 0.017 Uiso calc 1 . .
    C C23 0.06623(15) 0.59747(9) 0.59190(15) 0.0176(3) Uani d 1 . .
    H H23A 0.0622 0.5662 0.5183 0.021 Uiso calc 1 . .
    H H23B -0.0121 0.6285 0.5828 0.021 Uiso calc 1 . .
    C C16 0.40461(14) 0.57238(8) 0.15854(14) 0.0152(3) Uani d 1 . .
    H H16A 0.4139 0.5557 0.2441 0.018 Uiso calc 1 . .
    H H16B 0.4907 0.5850 0.1406 0.018 Uiso calc 1 . .
    C C22 0.18310(14) 0.64782(8) 0.60349(14) 0.0155(3) Uani d 1 . .
    H H22A 0.1799 0.6782 0.5290 0.019 Uiso calc 1 . .
    H H22B 0.1837 0.6821 0.6731 0.019 Uiso calc 1 . .
    C C24 0.07120(15) 0.54724(9) 0.70327(15) 0.0189(3) Uani d 1 . .
    H H24A 0.0655 0.5782 0.7757 0.023 Uiso calc 1 . .
    H H24B -0.0027 0.5127 0.6912 0.023 Uiso calc 1 . .
    C C12 0.18991(14) 0.62418(9) 0.16711(14) 0.0160(3) Uani d 1 . .
    H H12A 0.1374 0.6701 0.1552 0.019 Uiso calc 1 . .
    H H12B 0.1946 0.6080 0.2525 0.019 Uiso calc 1 . .
    C C33 0.86970(15) 0.80450(9) 0.70869(15) 0.0180(3) Uani d 1 . .
    H H33A 0.8828 0.7698 0.6428 0.022 Uiso calc 1 . .
    H H33B 0.9023 0.8541 0.6895 0.022 Uiso calc 1 . .
    C C35 0.89016(16) 0.70228(10) 0.86207(16) 0.0217(4) Uani d 1 . .
    H H35A 0.9040 0.6641 0.8014 0.026 Uiso calc 1 . .
    H H35B 0.9357 0.6860 0.9422 0.026 Uiso calc 1 . .
    C C15 0.34720(15) 0.50991(8) 0.07536(14) 0.0161(3) Uani d 1 . .
    H H15A 0.4007 0.4646 0.0915 0.019 Uiso calc 1 . .
    H H15B 0.3466 0.5247 -0.0102 0.019 Uiso calc 1 . .
    C C13 0.12870(15) 0.56320(9) 0.08232(15) 0.0169(3) Uani d 1 . .
    H H13A 0.1182 0.5812 -0.0026 0.020 Uiso calc 1 . .
    H H13B 0.0428 0.5515 0.1015 0.020 Uiso calc 1 . .
    C C32 0.72742(14) 0.81012(8) 0.71454(15) 0.0167(3) Uani d 1 . .
    H H32A 0.7129 0.8477 0.7758 0.020 Uiso calc 1 . .
    H H32B 0.6804 0.8260 0.6348 0.020 Uiso calc 1 . .
    C C36 0.74807(16) 0.70877(9) 0.86681(16) 0.0205(3) Uani d 1 . .
    H H36A 0.7138 0.6595 0.8854 0.025 Uiso calc 1 . .
    H H36B 0.7343 0.7440 0.9318 0.025 Uiso calc 1 . .
    C C34 0.94462(15) 0.77687(10) 0.82831(15) 0.0207(3) Uani d 1 . .
    H H34A 0.9390 0.8139 0.8930 0.025 Uiso calc 1 . .
    H H34B 1.0358 0.7708 0.8205 0.025 Uiso calc 1 . .
loop_
    _atom_site_aniso_label
    _atom_site_aniso_U_11
    _atom_site_aniso_U_22
    _atom_site_aniso_U_33
    _atom_site_aniso_U_12
    _atom_site_aniso_U_13
    _atom_site_aniso_U_23
    S1 0.01134(17) 0.01084(17) 0.01124(17) 0.00075(13) 0.00142(13) -0.00154(13)
    S2 0.01054(17) 0.01264(17) 0.01101(17) 0.00085(13) 0.00228(13) -0.00016(13)
    O12 0.0153(5) 0.0173(5) 0.0147(5) 0.0002(4) 0.0049(4) -0.0014(4)
    O21 0.0207(6) 0.0144(5) 0.0214(6) 0.0051(4) 0.0077(5) 0.0061(4)
    O14 0.0175(6) 0.0209(6) 0.0127(5) 0.0071(4) -0.0014(4) -0.0035(4)
    O11 0.0208(6) 0.0132(5) 0.0174(6) 0.0054(4) 0.0013(5) -0.0018(4)
    O13 0.0147(5) 0.0157(5) 0.0246(6) -0.0029(4) 0.0063(5) -0.0038(4)
    O22 0.0144(5) 0.0339(7) 0.0180(6) -0.0035(5) 0.0013(5) -0.0088(5)
    C25 0.0189(8) 0.0125(7) 0.0154(7) -0.0006(6) 0.0046(6) 0.0019(6)
    N21 0.0109(6) 0.0133(6) 0.0140(6) -0.0009(5) 0.0023(5) 0.0015(5)
    O23 0.0130(5) 0.0152(5) 0.0152(5) 0.0029(4) 0.0043(4) 0.0004(4)
    O24 0.0147(5) 0.0141(5) 0.0124(5) 0.0001(4) 0.0041(4) 0.0008(4)
    N11 0.0151(6) 0.0129(6) 0.0114(6) -0.0017(5) 0.0023(5) 0.0004(5)
    N31 0.0110(6) 0.0143(6) 0.0231(7) -0.0014(5) 0.0046(5) -0.0073(5)
    C14 0.0169(7) 0.0141(7) 0.0168(8) -0.0024(6) -0.0017(6) -0.0003(6)
    C26 0.0139(7) 0.0143(7) 0.0127(7) 0.0006(6) 0.0008(6) 0.0028(6)
    C23 0.0122(7) 0.0232(8) 0.0177(8) 0.0023(6) 0.0027(6) 0.0040(6)
    C16 0.0128(7) 0.0157(7) 0.0163(7) 0.0006(6) 0.0000(6) 0.0016(6)
    C22 0.0159(7) 0.0140(7) 0.0168(7) 0.0040(6) 0.0034(6) 0.0034(6)
    C24 0.0151(7) 0.0226(8) 0.0200(8) -0.0014(6) 0.0058(6) 0.0039(6)
    C12 0.0138(7) 0.0170(7) 0.0177(8) -0.0006(6) 0.0042(6) -0.0001(6)
    C33 0.0148(7) 0.0159(7) 0.0236(8) -0.0010(6) 0.0044(7) 0.0003(6)
    C35 0.0195(8) 0.0271(9) 0.0196(8) 0.0088(7) 0.0061(7) 0.0044(7)
    C15 0.0168(8) 0.0148(7) 0.0162(7) 0.0008(6) 0.0010(6) -0.0002(6)
    C13 0.0132(7) 0.0173(7) 0.0194(8) -0.0015(6) 0.0001(6) 0.0006(6)
    C32 0.0140(7) 0.0147(7) 0.0208(8) 0.0008(6) 0.0012(6) -0.0004(6)
    C36 0.0210(8) 0.0185(8) 0.0242(9) 0.0035(6) 0.0106(7) 0.0043(6)
    C34 0.0124(7) 0.0273(9) 0.0217(8) -0.0013(6) 0.0009(6) -0.0050(7)
_geom_special_details
;
All e.s.d.'s (except the e.s.d. in the dihedral angle between two l.s. planes)
are estimated using the full covariance matrix. The cell e.s.d.'s are taken
into account individually in the estimation of e.s.d.'s in distances, angles
and torsion angles; correlations between e.s.d.'s in cell parameters are only
used when they are defined by crystal symmetry. An approximate (isotropic)
treatment of cell e.s.d.'s is used for estimating e.s.d.'s involving l.s.
planes.
;
loop_
    _geom_bond_atom_site_label_1
    _geom_bond_atom_site_label_2
    _geom_bond_site_symmetry_2
    _geom_bond_distance
    _geom_bond_publ_flag
    S1 O12 . 1.4529(12) ?
    S1 O14 . 1.5633(12) ?
    S1 O11 . 1.4530(11) ?
    S1 O13 . 1.4612(11) ?
    S2 O21 . 1.4904(12) ?
    S2 O22 . 1.4569(12) ?
    S2 O23 . 1.4773(11) ?
    S2 O24 . 1.4969(12) ?
    O14 H14 . 0.8400 ?
    C25 H25A . 0.9900 ?
    C25 H25B . 0.9900 ?
    C25 C26 . 1.521(2) ?
    C25 C24 . 1.523(2) ?
    N21 H21A . 0.9100 ?
    N21 H21B . 0.9100 ?
    N21 C26 . 1.4936(19) ?
    N21 C22 . 1.4978(19) ?
    N11 H11A . 0.9100 ?
    N11 H11B . 0.9100 ?
    N11 C16 . 1.4920(19) ?
    N11 C12 . 1.4900(19) ?
    N31 H31A . 0.9100 ?
    N31 H31B . 0.9100 ?
    N31 C32 . 1.489(2) ?
    N31 C36 . 1.489(2) ?
    C14 H14A . 0.9900 ?
    C14 H14B . 0.9900 ?
    C14 C15 . 1.528(2) ?
    C14 C13 . 1.530(2) ?
    C26 H26A . 0.9900 ?
    C26 H26B . 0.9900 ?
    C23 H23A . 0.9900 ?
    C23 H23B . 0.9900 ?
    C23 C22 . 1.520(2) ?
    C23 C24 . 1.529(2) ?
    C16 H16A . 0.9900 ?
    C16 H16B . 0.9900 ?
    C16 C15 . 1.518(2) ?
    C22 H22A . 0.9900 ?
    C22 H22B . 0.9900 ?
    C24 H24A . 0.9900 ?
    C24 H24B . 0.9900 ?
    C12 H12A . 0.9900 ?
    C12 H12B . 0.9900 ?
    C12 C13 . 1.521(2) ?
    C33 H33A . 0.9900 ?
    C33 H33B . 0.9900 ?
    C33 C32 . 1.522(2) ?
    C33 C34 . 1.522(2) ?
    C35 H35A . 0.9900 ?
    C35 H35B . 0.9900 ?
    C35 C36 . 1.519(2) ?
    C35 C34 . 1.527(2) ?
    C15 H15A . 0.9900 ?
    C15 H15B . 0.9900 ?
    C13 H13A . 0.9900 ?
    C13 H13B . 0.9900 ?
    C32 H32A . 0.9900 ?
    C32 H32B . 0.9900 ?
    C36 H36A . 0.9900 ?
    C36 H36B . 0.9900 ?
    C34 H34A . 0.9900 ?
    C34 H34B . 0.9900 ?
loop_
    _geom_angle_atom_site_label_1
    _geom_angle_atom_site_label_2
    _geom_angle_atom_site_label_3
    _geom_angle_site_symmetry_1
    _geom_angle_site_symmetry_3
    _geom_angle
    _geom_angle_publ_flag
    O12 S1 O14 . . 107.77(7) ?
    O12 S1 O11 . . 114.10(7) ?
    O12 S1 O13 . . 111.17(7) ?
    O11 S1 O14 . . 104.31(6) ?
    O11 S1 O13 . . 112.28(7) ?
    O13 S1 O14 . . 106.58(7) ?
    O21 S2 O24 . . 106.96(6) ?
    O22 S2 O21 . . 110.98(7) ?
    O22 S2 O23 . . 110.32(7) ?
    O22 S2 O24 . . 110.60(7) ?
    O23 S2 O21 . . 108.83(6) ?
    O23 S2 O24 . . 109.05(6) ?
    S1 O14 H14 . . 109.5 ?
    H25A C25 H25B . . 108.0 ?
    C26 C25 H25A . . 109.3 ?
    C26 C25 H25B . . 109.3 ?
    C26 C25 C24 . . 111.42(13) ?
    C24 C25 H25A . . 109.3 ?
    C24 C25 H25B . . 109.3 ?
    H21A N21 H21B . . 107.9 ?
    C26 N21 H21A . . 109.2 ?
    C26 N21 H21B . . 109.2 ?
    C26 N21 C22 . . 112.22(11) ?
    C22 N21 H21A . . 109.2 ?
    C22 N21 H21B . . 109.2 ?
    H11A N11 H11B . . 107.9 ?
    C16 N11 H11A . . 109.2 ?
    C16 N11 H11B . . 109.2 ?
    C12 N11 H11A . . 109.2 ?
    C12 N11 H11B . . 109.2 ?
    C12 N11 C16 . . 112.01(11) ?
    H31A N31 H31B . . 107.9 ?
    C32 N31 H31A . . 109.1 ?
    C32 N31 H31B . . 109.1 ?
    C32 N31 C36 . . 112.30(12) ?
    C36 N31 H31A . . 109.1 ?
    C36 N31 H31B . . 109.1 ?
    H14A C14 H14B . . 108.1 ?
    C15 C14 H14A . . 109.5 ?
    C15 C14 H14B . . 109.5 ?
    C15 C14 C13 . . 110.74(12) ?
    C13 C14 H14A . . 109.5 ?
    C13 C14 H14B . . 109.5 ?
    C25 C26 H26A . . 109.6 ?
    C25 C26 H26B . . 109.6 ?
    N21 C26 C25 . . 110.29(12) ?
    N21 C26 H26A . . 109.6 ?
    N21 C26 H26B . . 109.6 ?
    H26A C26 H26B . . 108.1 ?
    H23A C23 H23B . . 108.0 ?
    C22 C23 H23A . . 109.4 ?
    C22 C23 H23B . . 109.4 ?
    C22 C23 C24 . . 111.05(13) ?
    C24 C23 H23A . . 109.4 ?
    C24 C23 H23B . . 109.4 ?
    N11 C16 H16A . . 109.6 ?
    N11 C16 H16B . . 109.6 ?
    N11 C16 C15 . . 110.24(12) ?
    H16A C16 H16B . . 108.1 ?
    C15 C16 H16A . . 109.6 ?
    C15 C16 H16B . . 109.6 ?
    N21 C22 C23 . . 109.68(12) ?
    N21 C22 H22A . . 109.7 ?
    N21 C22 H22B . . 109.7 ?
    C23 C22 H22A . . 109.7 ?
    C23 C22 H22B . . 109.7 ?
    H22A C22 H22B . . 108.2 ?
    C25 C24 C23 . . 110.44(13) ?
    C25 C24 H24A . . 109.6 ?
    C25 C24 H24B . . 109.6 ?
    C23 C24 H24A . . 109.6 ?
    C23 C24 H24B . . 109.6 ?
    H24A C24 H24B . . 108.1 ?
    N11 C12 H12A . . 109.8 ?
    N11 C12 H12B . . 109.8 ?
    N11 C12 C13 . . 109.30(12) ?
    H12A C12 H12B . . 108.3 ?
    C13 C12 H12A . . 109.8 ?
    C13 C12 H12B . . 109.8 ?
    H33A C33 H33B . . 108.0 ?
    C32 C33 H33A . . 109.4 ?
    C32 C33 H33B . . 109.4 ?
    C34 C33 H33A . . 109.4 ?
    C34 C33 H33B . . 109.4 ?
    C34 C33 C32 . . 111.35(14) ?
    H35A C35 H35B . . 108.0 ?
    C36 C35 H35A . . 109.5 ?
    C36 C35 H35B . . 109.5 ?
    C36 C35 C34 . . 110.94(13) ?
    C34 C35 H35A . . 109.5 ?
    C34 C35 H35B . . 109.5 ?
    C14 C15 H15A . . 109.4 ?
    C14 C15 H15B . . 109.4 ?
    C16 C15 C14 . . 111.00(13) ?
    C16 C15 H15A . . 109.4 ?
    C16 C15 H15B . . 109.4 ?
    H15A C15 H15B . . 108.0 ?
    C14 C13 H13A . . 109.4 ?
    C14 C13 H13B . . 109.4 ?
    C12 C13 C14 . . 111.03(13) ?
    C12 C13 H13A . . 109.4 ?
    C12 C13 H13B . . 109.4 ?
    H13A C13 H13B . . 108.0 ?
    N31 C32 C33 . . 109.20(12) ?
    N31 C32 H32A . . 109.8 ?
    N31 C32 H32B . . 109.8 ?
    C33 C32 H32A . . 109.8 ?
    C33 C32 H32B . . 109.8 ?
    H32A C32 H32B . . 108.3 ?
    N31 C36 C35 . . 109.60(13) ?
    N31 C36 H36A . . 109.8 ?
    N31 C36 H36B . . 109.8 ?
    C35 C36 H36A . . 109.8 ?
    C35 C36 H36B . . 109.8 ?
    H36A C36 H36B . . 108.2 ?
    C33 C34 C35 . . 109.69(13) ?
    C33 C34 H34A . . 109.7 ?
    C33 C34 H34B . . 109.7 ?
    C35 C34 H34A . . 109.7 ?
    C35 C34 H34B . . 109.7 ?
    H34A C34 H34B . . 108.2 ?
loop_
    _geom_torsion_atom_site_label_1
    _geom_torsion_atom_site_label_2
    _geom_torsion_atom_site_label_3
    _geom_torsion_atom_site_label_4
    _geom_torsion_site_symmetry_1
    _geom_torsion_site_symmetry_2
    _geom_torsion_site_symmetry_3
    _geom_torsion_site_symmetry_4
    _geom_torsion
    _geom_torsion_publ_flag
    N11 C16 C15 C14 . . . . -55.57(16) ?
    N11 C12 C13 C14 . . . . 57.09(17) ?
    C26 C25 C24 C23 . . . . 54.49(17) ?
    C26 N21 C22 C23 . . . . -58.61(16) ?
    C16 N11 C12 C13 . . . . -59.86(16) ?
    C22 N21 C26 C25 . . . . 57.84(16) ?
    C22 C23 C24 C25 . . . . -55.39(18) ?
    C24 C25 C26 N21 . . . . -55.37(16) ?
    C24 C23 C22 N21 . . . . 56.89(17) ?
    C12 N11 C16 C15 . . . . 59.41(16) ?
    C15 C14 C13 C12 . . . . -54.79(17) ?
    C13 C14 C15 C16 . . . . 53.79(17) ?
    C32 N31 C36 C35 . . . . -59.33(17) ?
    C32 C33 C34 C35 . . . . 55.93(17) ?
    C36 N31 C32 C33 . . . . 59.01(17) ?
    C36 C35 C34 C33 . . . . -55.78(18) ?
    C34 C33 C32 N31 . . . . -57.02(17) ?
    C34 C35 C36 N31 . . . . 57.05(18) ?
loop_
    _geom_hbond_atom_site_label_D
    _geom_hbond_atom_site_label_H
    _geom_hbond_atom_site_label_A
    _geom_hbond_site_symmetry_A
    _geom_hbond_distance_DH
    _geom_hbond_distance_HA
    _geom_hbond_distance_DA
    _geom_hbond_angle_DHA
    O14 H14 O21 . 0.84 1.72 2.5603(16) 173
    N21 H21A O11 3_666 0.91 1.93 2.8226(18) 166
    N21 H21B O12 . 0.91 2.32 2.9096(19) 122
    N21 H21B O24 4_576 0.91 2.47 3.0964(18) 127
    N11 H11A O21 . 0.91 2.59 3.201(2) 126
    N11 H11A O24 . 0.91 1.89 2.7904(17) 171
    N11 H11B O22 4_575 0.91 2.47 3.0474(18) 122
    N11 H11B O23 4_575 0.91 1.92 2.8039(18) 164
    N31 H31A O12 . 0.91 2.41 3.0245(18) 125
    N31 H31A O13 . 0.91 1.93 2.8240(18) 167
    N31 H31B O24 4_576 0.91 1.89 2.7978(19) 172
_shelx_hkl_file
;
   0   0   1-3.17003 9.43224   3
   0   0   2 272.323 22.9990   5
   0   0  -2 310.149 33.2001   3
   0   0  -2 263.538 28.1454   4
   0   0   2 312.628 29.1234   4
   0   0   2 284.988 33.3398   3
   0   0  -2 256.643 22.2340   5
   0   0  -3 37.4849 34.0989   4
   0   0   3 52.6190 32.7289   4
   0   0   3 14.7446 41.9494   3
   0   0   3 2.31635 28.7487   5
   0   0  -3 94.5612 44.1828   3
   0   0  -4 27996.5 424.196   4
   0   0   4 28078.4 443.044   3
   0   0   4 27892.4 392.262   5
   0   0   4 27963.3 425.938   4
   0   0  -4 28064.1 441.567   3
   0   0   5-27.1417 49.5483   3
   0   0   5 5.83247 30.2382   5
   0   0  -5 17.2716 40.1100   3
   0   0  -5-35.5315 43.6097   4
   0   0   5 16.5536 37.8267   4
   0   0   5 19.8605 24.9921   7
   0   0   6 49379.0 642.068   7
   0   0   6 50253.3 754.070   3
   0   0  -6 49338.3 752.629   3
   0   0  -6 50589.2 728.562   4
   0   0   6 47148.7 669.538   5
   0   0  -7-61.5270 49.0017   4
   0   0   7-16.1674 52.7966   3
   0   0   7-18.5483 35.7908   5
   0   0  -7-37.2385 43.7438   3
   0   0   7-8.03863 28.5734   7
   0   0   8 4218.38 120.842   7
   0   0   8 4037.18 185.696   3
   0   0  -8 3856.90 167.359   4
   0   0   8 3850.11 138.252   5
   0   0   9-13.2912 43.3805   5
   0   0   9 3.22989 58.0303   3
   0   0  -9-58.1411 65.7282   4
   0   0   9 1.68339 32.2301   7
   0   0 -10 178.502 69.6945   4
   0   0  10-16.9314 40.1020   5
   0   0  10 157.704 66.2714   3
   0   0  10 53.2490 30.3271   7
   0   0  11 12.1006 66.5204   3
   0   0 -11-66.1793 76.5891   4
   0   0  12 4544.15 248.891   3
   0   0 -12 4390.22 231.952   4
   0   0  13 161.265 106.974   2
   0   0 -13 68.1171 66.9729   4
   0   0  13-115.033 75.9688   3
   0   0 -14 2989.36 208.370   4
   0   0  14 2822.76 212.372   2
   0   0 -15 129.137 99.1014   4
   0  -1   1 489.790 22.5795   5
   0  -1  -1 26.9093 15.7288   4
   0  -1   2 258.760 32.8148   3
   0   1  -2 274.935 19.8375   7
   0  -1   2 241.206 18.3736   7
   0   1   2 240.066 28.3485   4
   0  -1  -2 267.524 32.9082   3
   0   1   2 207.758 32.0299   3
   0  -1   2 257.201 26.6880   5
   0  -1  -2 205.793 28.8924   4
   0   1  -2 244.190 25.7084   5
   0   1  -2 262.717 30.5727   3
   0   1   3 1517.25 76.7096   3
   0   1   3 1700.36 72.9255   4
   0   1  -3 1680.76 69.6282   4
   0  -1   3 1688.04 76.6469   3
   0   1  -3 1651.23 62.0207   5
   0  -1  -3 1593.29 72.4305   4
   0  -1   3 1567.55 48.5557   7
   0  -1   3 1677.27 62.1305   5
   0   1  -3 1624.78 75.1338   3
   0  -1  -3 1598.15 76.2103   3
   0   1   4 8798.30 164.335   5
   0   1  -4 8609.36 165.244   5
   0   1   4 8708.72 202.143   3
   0  -1  -4 8793.14 201.601   3
   0  -1   4 8472.05 146.050   7
   0   1  -4 8837.36 200.009   3
   0   1   4 8435.41 191.561   4
   0   1  -4 8247.52 184.175   4
   0  -1   4 8550.97 166.962   5
   0  -1  -4 8314.90 192.719   4
   0  -1   4 8615.37 200.096   3
   0  -1  -5 1737.45 92.4175   4
   0   1   5 1530.93 84.9822   4
   0  -1   5 1725.57 97.2449   3
   0   1   5 1688.55 72.7436   5
   0   1  -5 1545.15 93.0011   3
   0   1  -5 1564.20 84.4504   4
   0  -1   5 1508.62 57.6456   7
   0   1   5 1651.05 99.3980   3
   0   1  -5 1445.60 67.9517   5
   0  -1   5 1520.30 71.2393   5
   0  -1  -5 1738.93 99.2647   3
   0  -1   6 373.720 62.3671   3
   0   1  -6 405.511 60.1987   3
   0   1   6 454.421 69.1329   3
   0  -1  -6 458.353 63.1699   4
   0  -1   6 409.960 48.0989   5
   0   1   6 449.200 59.1894   4
   0   1   6 486.654 52.2458   5
   0  -1   6 335.368 35.2190   7
   0  -1  -6 442.290 63.3650   3
   0   1  -6 343.471 55.1275   4
   0  -1  -7 12628.1 319.195   3
   0  -1   7 11837.4 310.378   3
   0   1  -7 12808.0 321.034   3
   0   1  -7 12619.9 296.219   4
   0   1   7 12449.3 237.537   7
   0   1   7 12939.4 256.120   5
   0  -1  -7 12856.7 303.312   4
   0  -1   7 12790.2 257.131   5
   0  -1   7 12296.3 221.750   7
   0   1   7 12481.1 318.622   3
   0   1   7 12286.8 301.833   4
   0  -1   8 1856.51 77.0009   7
   0   1   8 1781.41 131.611   3
   0   1   8 1769.72 95.5035   5
   0   1   8 1810.83 85.3282   7
   0  -1   8 1675.73 93.3605   5
   0  -1   8 1501.24 125.393   3
   0  -1  -8 1713.63 119.424   4
   0   1  -8 1709.98 116.937   4
   0   1   9 1720.78 139.577   3
   0   1   9 1472.56 94.2142   5
   0  -1  -9 1492.58 120.209   4
   0   1   9 1373.00 78.3664   7
   0  -1   9 1516.73 72.2465   7
   0  -1   9 1457.68 92.2041   5
   0   1  -9 1508.77 120.483   4
   0  -1   9 1371.35 125.913   3
   0   1 -10 123.780 68.4508   4
   0   1  10 31.1064 56.5013   3
   0  -1  10 69.2915 40.0885   5
   0  -1  10 144.310 64.5088   3
   0   1  10 95.2309 44.8942   5
   0   1  10 93.5225 38.0998   7
   0  -1  10 53.0624 27.9117   7
   0  -1 -10 62.2893 57.8618   4
   0   1  11 775.836 108.520   3
   0   1 -11 829.704 104.109   4
   0  -1  11 925.497 123.309   3
   0  -1 -11 820.267 105.561   4
   0  -1 -12 1936.39 157.548   4
   0  -1  12 1959.81 174.583   3
   0   1 -12 1893.44 152.045   4
   0   1  12 2367.00 188.640   3
   0   1 -13 226.367 78.6807   4
   0  -1  13 172.660 91.5456   2
   0  -1 -13 207.854 86.3417   4
   0  -1  13 215.215 98.7231   3
   0   1  13 294.742 114.713   3
   0   1  13 230.270 98.8179   2
   0  -1  14 956.730 134.356   2
   0   1 -14 980.674 137.971   4
   0   1  14 1179.53 150.667   2
   0  -1 -14 1222.26 143.552   4
   0  -1 -15 705.645 129.744   4
   0   1 -15 611.042 123.267   4
   0   2   0-18.1335 16.7015   1
   0  -2   0 20.9637 12.1748   6
   0  -2   0 28.5948 14.5538   1
   0   2   0-7.62106 14.5102   5
   0   2  -1 4179.84 77.9117   6
   0  -2   1 3265.26 70.6132   6
   0  -2   1 4360.39 74.9328   5
   0  -2  -1 4301.67 80.2630   4
   0  -2   1 4342.60 71.0690   3
   0  -2  -1 4281.20 72.1867   3
   0   2  -2 5477.17 111.678   5
   0  -2  -2 5703.35 126.104   4
   0  -2   2 5597.34 112.581   5
   0   2  -2 5441.45 119.470   3
   0  -2   2 5604.98 120.075   3
   0  -2  -2 5628.90 122.825   3
   0   2   2 5578.97 124.134   4
   0   2   2 5442.32 120.950   3
   0  -2   3 14693.9 235.127   5
   0  -2  -3 14650.4 260.334   3
   0   2   3 14964.8 261.125   3
   0  -2  -3 14344.7 259.472   4
   0  -2   3 14096.5 255.226   3
   0   2   3 14712.4 258.283   4
   0   2  -3 15112.0 237.744   5
   0   2  -3 14891.8 259.328   3
   0   2  -3 15256.1 214.048   7
   0  -2  -4 158.535 42.6239   3
   0   2  -4 142.436 27.4241   7
   0  -2  -4 108.593 45.8905   4
   0   2   4 190.071 44.2593   4
   0  -2   4 135.467 31.4873   5
   0   2  -4 156.886 39.7851   5
   0   2   4 156.930 47.0769   3
   0   2  -4 128.832 42.4858   3
   0   2  -4 75.7974 34.7759   4
   0  -2   4 178.952 45.5317   3
   0   2  -5 2916.48 123.037   3
   0  -2   5 2885.56 98.0251   5
   0  -2   5 2865.40 80.3788   7
   0  -2  -5 3189.98 124.643   4
   0   2  -5 2810.19 98.2080   5
   0   2   5 3026.54 121.395   4
   0   2  -5 2947.71 114.407   4
   0   2   5 3026.40 126.738   3
   0   2   5 2745.90 95.8280   5
   0  -2  -5 2481.99 125.382   3
   0  -2   5 2907.45 124.950   3
   0   2   6 191.773 49.8491   4
   0  -2   6 158.218 41.1395   5
   0   2  -6 198.955 50.2705   4
   0   2   6 288.407 64.3757   3
   0   2  -6 67.4907 51.1288   3
   0   2   6 135.492 36.3447   5
   0  -2  -6 203.083 52.8772   4
   0  -2   6 166.704 26.5846   7
   0   2  -6 163.193 40.2262   5
   0  -2  -6 194.503 53.7310   3
   0  -2   6 57.8958 50.7022   3
   0  -2   7 2250.24 78.1512   7
   0   2  -7 2243.71 101.296   5
   0  -2   7 2052.97 96.1325   5
   0   2   7 2236.18 124.429   4
   0   2  -7 2267.81 120.224   4
   0   2   7 2236.23 132.327   3
   0   2  -7 2309.93 131.725   3
   0   2   7 2130.63 96.6283   5
   0  -2  -7 2097.88 119.473   4
   0  -2  -7 2114.76 130.108   3
   0  -2   7 2305.68 134.237   3
   0  -2   8 7103.84 252.661   3
   0   2   8 8078.32 265.187   3
   0   2   8 7939.00 204.157   5
   0  -2  -8 7920.79 253.106   4
   0   2  -8 7722.68 237.174   4
   0  -2   8 7800.08 204.492   5
   0   2   8 7733.41 248.007   4
   0   2   9 150.475 79.0868   3
   0   2  -9 66.6743 60.6338   4
   0  -2   9 18.7632 43.3507   5
   0   2   9 93.5795 47.9916   5
   0  -2  -9 49.9411 56.8255   4
   0  -2   9 68.8715 76.4213   3
   0   2   9 81.9480 43.2039   7
   0  -2  10 2981.22 133.917   5
   0  -2 -10 3244.93 179.842   4
   0   2  10 3109.79 124.950   7
   0   2 -10 3240.83 174.074   4
   0   2  10 3125.96 138.697   5
   0   2  10 3224.15 191.677   3
   0  -2  10 3189.25 188.396   3
   0  -2  11 131.760 88.8718   3
   0   2  11 11.3910 76.0034   3
   0  -2 -11-4.75068 58.5022   4
   0   2 -11 27.3035 61.7458   4
   0  -2  12 23.1701 72.5307   2
   0   2 -12 6.04208 67.5713   4
   0  -2 -12 72.2590 63.0424   4
   0   2  12 3.82315 88.8885   3
   0  -2  12-74.7029 86.6861   3
   0   2  13 139.837 97.3458   2
   0  -2  13 4.23706 69.0548   3
   0   2 -13 69.0852 71.3121   4
   0   2  13 85.4685 82.4127   3
   0  -2  13 117.749 80.1417   2
   0  -2 -13 18.7704 70.4384   4
   0   2  14 1524.90 167.823   2
   0  -2 -14 1525.60 158.852   4
   0   2 -14 1349.58 148.621   4
   0  -2  14 1624.63 165.787   2
   0  -2 -15-248.663 113.336   4
   0  -2  15-112.688 83.8503   2
   0   3   0 8.25865 25.2205   1
   0  -3   0 9.64567 21.0305   4
   0   3   0 22.6610 18.6715   4
   0  -3   0 55.4464 25.0300   1
   0  -3   0 5.96834 22.4943   5
   0  -3   0 1.58764 22.3997   6
   0   3   0-16.4258 26.3934   5
   0   3   0 21.6388 24.0145   6
   0   3  -1 132.776 28.2816   5
   0  -3  -1 108.127 30.7159   4
   0   3   1 113.293 28.8684   5
   0   3   1 101.387 30.3189   4
   0   3   1 108.896 33.5326   6
   0  -3   1 181.541 34.5464   6
   0  -3   1 88.5225 21.1383   3
   0  -3  -1 146.838 34.3953   6
   0   3  -1 116.140 28.6301   6
   0  -3  -1 75.9010 34.7885   1
   0   3   1 84.3318 33.3035   1
   0   3   1 119.360 22.5008   3
   0  -3   1 111.553 29.5849   5
   0  -3  -1 121.842 22.3784   3
   0   3  -1 106.492 20.7663   3
   0  -3   2 191790. 2250.91   3
   0  -3   2 194069. 2249.98   5
   0   3  -2 194933. 2250.93   3
   0  -3  -2 194113. 2270.33   4
   0   3  -2 193871. 2264.81   6
   0   3  -2 195715. 2254.29   5
   0   3   2 192921. 2254.08   3
   0  -3  -2 200379. 2256.14   3
   0   3   2 192336. 2268.20   4
   0  -3  -3 8408.04 181.767   3
   0   3  -3 8333.27 147.134   7
   0   3   3 8276.73 181.384   3
   0   3  -3 7983.11 176.638   3
   0   3  -3 8405.97 169.216   5
   0  -3  -3 8034.85 183.836   4
   0  -3   3 7981.69 175.482   3
   0   3   3 8387.01 185.421   4
   0  -3   3 8050.99 163.373   5
   0   3  -4 5313.91 153.326   3
   0   3   4 5060.93 154.042   3
   0   3  -4 5326.61 114.364   7
   0  -3  -4 5228.94 152.947   3
   0  -3  -4 5403.44 157.443   4
   0   3   4 5167.30 153.640   4
   0  -3   4 4946.83 151.465   3
   0  -3   4 5248.83 133.252   5
   0   3  -4 5370.10 137.934   5
   0  -3  -5 16091.8 324.617   3
   0   3  -5 15793.8 319.751   3
   0  -3  -5 15691.8 320.838   4
   0   3  -5 14884.7 279.626   5
   0   3  -5 15832.1 248.508   7
   0   3   5 16528.8 325.991   3
   0   3   5 15709.8 315.383   4
   0   3  -5 15291.7 297.390   4
   0  -3   5 16004.1 320.564   3
   0  -3   5 15579.1 280.627   5
   0   3   6 1712.05 83.6105   5
   0  -3  -6 1694.58 105.317   3
   0  -3  -6 1816.28 107.409   4
   0   3  -6 1851.59 111.258   3
   0  -3   6 1754.79 107.425   3
   0   3  -6 1623.04 95.6967   4
   0   3  -6 1727.05 86.4422   5
   0  -3   6 1875.98 88.4930   5
   0   3   6 1800.28 104.852   4
   0   3   6 1825.50 110.662   3
   0  -3  -7 230.035 66.8668   4
   0   3   7 176.664 52.2585   4
   0   3   7 214.650 46.2444   5
   0  -3   7 229.340 46.5360   5
   0   3  -7 235.931 53.4854   5
   0  -3  -7 226.030 55.1407   3
   0  -3   7 167.537 62.9437   3
   0   3   7 316.932 76.1345   3
   0   3  -7 168.011 54.5870   3
   0   3  -7 226.295 56.2894   4
   0  -3   8 2871.98 121.976   5
   0   3  -8 2520.34 136.621   4
   0  -3   8 2744.09 154.236   3
   0  -3  -8 2951.76 159.279   4
   0   3   8 2719.88 157.590   3
   0   3   8 2853.63 122.190   5
   0   3  -8 2580.58 116.677   5
   0  -3   9 713.449 73.4785   5
   0  -3  -9 699.187 97.4077   4
   0   3  -9 778.976 93.2293   4
   0   3   9 655.188 69.7800   5
   0   3   9 758.792 102.292   3
   0  -3   9 573.390 97.8319   3
   0  -3  10 986.663 82.8213   5
   0   3  10 1068.30 122.739   3
   0   3 -10 1136.57 108.832   4
   0  -3 -10 995.669 112.940   4
   0   3  10 1085.30 81.1310   7
   0   3  10 889.035 80.2424   5
   0  -3  10 969.255 115.741   3
   0  -3  11 2797.10 191.590   3
   0  -3 -11 2487.11 170.893   4
   0   3  11 2634.35 185.257   3
   0   3 -11 2762.02 174.029   4
   0  -3  12 177.449 76.5080   2
   0   3  12 318.056 101.368   3
   0  -3 -12 261.902 91.0274   4
   0   3 -12 129.219 72.3027   4
   0  -3  12 174.503 97.2024   3
   0   3 -13 109.978 77.1165   4
   0   3  13 107.481 79.2449   3
   0  -3  13-53.9975 92.6857   3
   0  -3  13 213.028 85.9528   2
   0  -3 -13 115.462 72.5923   4
   0   3  13 41.3619 93.8373   2
   0   3 -14 2269.31 180.117   4
   0  -3 -14 2090.08 186.674   4
   0   3  14 2268.11 202.074   2
   0  -3  14 2072.62 180.791   2
   0  -3  15 22.0602 84.0804   2
   0  -4   0 18416.3 285.515   6
   0   4   0 18549.4 283.780   5
   0   4   0 18001.8 284.473   6
   0   4   0 17899.7 304.010   1
   0  -4   0 17548.2 301.805   1
   0  -4   0 18063.1 282.658   5
   0  -4   0 17668.0 276.066   4
   0   4   0 18682.0 278.785   4
   0   4  -1 7634.73 140.462   3
   0  -4  -1 7680.17 166.698   6
   0   4   1 7995.69 161.049   5
   0  -4  -1 8143.86 165.339   4
   0   4   1 8322.75 188.259   1
   0  -4   1 8038.92 140.962   3
   0   4   1 8106.32 171.259   6
   0  -4  -1 7755.37 140.741   3
   0   4   1 7723.52 161.495   4
   0  -4  -1 8173.91 185.134   1
   0   4  -1 7999.53 155.582   4
   0   4  -1 7993.20 164.425   5
   0   4  -1 7778.33 163.441   6
   0  -4   1 8003.83 164.270   6
   0  -4   1 7477.43 161.406   5
   0  -4  -2 5376.56 141.552   4
   0   4  -2 5139.31 133.108   5
   0   4  -2 5486.47 138.708   6
   0   4  -2 5494.29 125.208   3
   0  -4  -2 5301.34 146.467   6
   0   4   2 5578.98 141.075   4
   0  -4   2 5404.61 132.028   5
   0  -4   2 5240.37 123.375   3
   0   4   2 5369.86 128.268   3
   0  -4  -2 5588.76 126.562   3
   0  -4   2 5544.44 139.366   6
   0  -4  -2 5146.14 164.791   1
   0  -4   3 4771.26 128.095   3
   0   4  -3 4657.46 139.256   6
   0   4   3 4444.84 136.775   4
   0   4   3 4515.61 130.039   3
   0  -4  -3 4971.90 142.633   4
   0   4  -3 4633.65 128.793   5
   0  -4  -3 4329.28 127.805   3
   0   4  -3 4327.63 125.133   3
   0  -4   3 4672.64 124.079   5
   0   4   4 9783.58 224.707   3
   0  -4  -4 9909.87 229.893   4
   0   4  -4 9905.21 211.412   5
   0   4   4 9716.15 228.519   4
   0   4  -4 10095.0 223.337   3
   0  -4   4 9895.41 204.570   5
   0   4  -4 9793.84 182.112   7
   0  -4  -4 9586.71 221.888   3
   0  -4   4 10111.8 224.132   3
   0   4  -5 530.491 56.5358   5
   0   4  -5 644.437 67.6917   3
   0  -4  -5 605.951 63.2491   3
   0   4   5 627.553 65.5973   3
   0   4  -5 589.434 45.2666   7
   0  -4  -5 576.070 68.8730   4
   0   4   5 495.842 59.0914   4
   0  -4   5 518.912 54.3994   5
   0  -4   5 564.484 63.0409   3
   0   4   6 7644.96 224.842   4
   0   4  -6 7590.23 194.575   5
   0   4  -6 7228.33 202.295   4
   0  -4  -6 7307.91 223.004   3
   0  -4   6 7420.91 219.615   3
   0   4   6 7308.65 222.956   3
   0   4  -6 7791.82 160.487   7
   0   4  -6 7580.62 224.902   3
   0  -4   6 7576.22 190.090   5
   0  -4  -6 7785.49 230.170   4
   0   4  -7 976.287 77.0338   5
   0   4  -7 888.198 87.3716   3
   0   4   7 944.737 89.3410   4
   0   4  -7 1140.15 89.5722   4
   0  -4   7 972.740 73.2430   5
   0  -4  -7 1044.86 96.7310   3
   0  -4  -7 859.286 88.8120   4
   0   4   7 1090.85 104.527   3
   0  -4   7 998.909 94.6860   3
   0   4  -8 942.386 88.7708   4
   0  -4   8 1057.82 80.0700   5
   0   4  -8 1016.26 81.9290   5
   0   4   8 1036.60 106.631   3
   0  -4  -8 822.965 91.3409   4
   0  -4   8 977.543 100.118   3
   0   4   8 980.767 78.2572   5
   0  -4   9 953.384 109.477   3
   0   4  -9 1074.02 90.6982   5
   0   4  -9 990.322 98.1082   4
   0  -4   9 1184.78 86.1113   5
   0   4   9 1284.61 121.341   3
   0  -4  -9 1192.67 114.484   4
   0   4   9 1112.11 90.7048   5
   0   4  10 3609.35 204.379   3
   0  -4 -10 3567.42 195.656   4
   0   4 -10 3426.05 176.370   4
   0   4  10 3525.85 150.196   5
   0  -4  10 3645.36 150.903   5
   0  -4  10 3577.21 198.790   3
   0  -4 -11 328.811 86.7426   4
   0  -4  11 253.277 90.3342   3
   0   4  11 397.623 95.3372   3
   0   4 -11 190.332 72.8307   4
   0  -4  12 382.974 95.7963   3
   0   4 -12 422.720 81.0943   4
   0   4  12 334.132 98.7084   3
   0  -4  12 214.238 72.5951   2
   0  -4 -12 274.813 85.3424   4
   0  -4 -13 1497.57 157.133   4
   0   4  13 1486.70 167.676   2
   0   4  13 1433.77 164.583   3
   0   4 -13 1713.86 150.760   4
   0  -4  13 1449.93 148.727   2
   0  -4  13 1654.88 173.481   3
   0  -4  14 336.386 100.506   2
   0  -4 -14 361.142 106.955   4
   0   4 -14 349.072 91.7381   4
   0  -5   0 94.5547 48.6650   6
   0   5   0-21.4011 36.9486   6
   0   5   0 17.5229 46.8696   1
   0  -5   0-22.7258 38.9185   5
   0   5   0 79.9786 49.3247   5
   0   5   0 25.2508 37.6459   4
   0  -5   0-20.5007 38.7645   4
   0   5   0-4.26205 21.2065   2
   0  -5  -1 58195.0 764.783   4
   0  -5   1 57553.4 762.861   5
   0   5  -1 59408.4 765.906   5
   0  -5   1 59031.3 766.279   6
   0   5  -1 57616.8 749.633   4
   0   5  -1 58284.2 766.870   6
   0  -5  -1 58758.2 803.623   1
   0   5   1 59278.9 808.147   1
   0   5   1 58217.5 774.929   6
   0   5   1 58248.5 716.910   8
   0   5   1 58560.6 763.625   4
   0   5   1 59010.6 765.845   5
   0  -5  -1 58025.6 772.761   6
   0   5  -1 58218.3 724.756   3
   0  -5   1 58456.5 723.975   3
   0  -5  -1 58949.5 761.122   5
   0  -5  -1 58030.7 726.811   3
   0   5  -2 10965.1 224.240   6
   0   5   2 11056.1 228.427   4
   0   5  -2 10809.6 202.324   3
   0  -5  -2 11190.4 206.845   3
   0  -5  -2 11380.5 228.806   4
   0   5   2 11306.3 219.813   5
   0   5  -2 10906.7 222.052   5
   0  -5   2 10708.4 202.441   3
   0  -5  -2 11493.0 260.505   1
   0  -5  -2 11175.6 235.639   6
   0  -5   2 11371.0 226.760   6
   0   5   2 10891.6 205.869   3
   0  -5   2 11290.5 220.742   5
   0   5  -3 202.577 45.5201   6
   0   5  -3 99.3207 37.4718   3
   0   5   3 119.530 46.4659   4
   0  -5   3 29.5154 33.3816   3
   0  -5  -3 167.396 41.8273   3
   0  -5   3 74.8331 36.7635   5
   0   5   3 180.413 44.6051   3
   0  -5  -3 103.127 47.8574   4
   0   5  -3 150.622 44.8677   5
   0   5  -4 87.5646 41.7760   6
   0  -5   4 71.8405 36.6275   5
   0   5   4 98.9145 47.8538   4
   0  -5  -4 22.9044 49.0224   4
   0  -5  -4 143.121 42.0216   3
   0  -5   4 65.9112 37.0453   3
   0   5  -4 47.8558 42.6622   5
   0   5   4 44.7510 39.8183   3
   0   5  -4 25.3053 34.7332   3
   0  -5   5 7597.30 190.342   5
   0   5   5 7602.38 208.942   3
   0   5  -5 7496.41 195.704   5
   0   5  -5 7472.74 207.854   3
   0  -5  -5 7426.60 207.588   3
   0   5  -5 7631.98 165.500   7
   0   5   5 7228.45 212.266   4
   0  -5   5 7141.94 203.504   3
   0  -5  -5 7454.26 216.706   4
   0  -5   6 3660.99 134.220   5
   0  -5   6 3810.91 156.079   3
   0   5   6 3563.67 157.543   4
   0   5   6 3743.52 158.384   3
   0  -5  -6 3861.55 161.620   4
   0   5  -6 3629.52 138.360   5
   0   5  -6 3782.41 153.810   3
   0  -5  -6 3906.28 160.594   3
   0   5  -6 3384.50 107.326   7
   0  -5  -7 1804.57 121.348   4
   0   5  -7 1731.10 104.889   5
   0   5  -7 1537.39 102.980   4
   0  -5   7 1679.43 98.5291   5
   0  -5   7 1633.69 114.938   3
   0   5  -7 1859.42 81.2802   7
   0   5   7 1611.57 113.850   3
   0   5  -7 1589.55 112.161   3
   0   5   7 1597.40 114.448   4
   0  -5   8 954.683 79.4385   5
   0  -5   8 993.486 103.893   3
   0  -5  -8 1072.01 111.074   4
   0   5   8 799.005 100.333   3
   0   5  -8 893.672 89.7820   4
   0   5   8 859.828 77.7511   5
   0   5  -8 909.812 84.5273   5
   0  -5   9 709.087 100.145   3
   0   5  -9 696.318 80.0904   5
   0   5   9 647.822 75.1800   5
   0  -5  -9 744.008 98.2965   4
   0  -5   9 642.884 72.4977   5
   0   5  -9 763.880 90.6924   4
   0   5   9 669.042 102.928   3
   0   5  10 564.233 99.1004   3
   0  -5  10 605.206 102.321   3
   0  -5  10 436.566 67.4998   5
   0   5  10 520.026 71.6759   5
   0  -5 -10 447.038 90.3072   4
   0   5 -10 545.803 88.5715   4
   0   5 -10 522.314 70.1993   5
   0  -5 -11-23.1119 83.0530   4
   0  -5  11 28.9127 69.3722   3
   0  -5  11 23.9168 57.1241   2
   0   5 -11-17.3976 57.3865   4
   0   5  11-20.9539 77.9219   3
   0  -5 -12 2743.14 195.835   4
   0   5  12 2695.31 203.056   3
   0  -5  12 2633.75 169.191   2
   0  -5  12 2894.00 206.998   3
   0   5 -12 2842.11 181.328   4
   0   5  13 247.731 90.9372   2
   0   5 -13 249.385 81.4323   4
   0  -5  13 253.451 78.2287   2
   0  -5  13 308.326 96.6503   3
   0  -5 -13 358.117 92.8258   4
   0   5  13 190.975 97.0956   3
   0   5 -14 510.572 103.284   4
   0  -5 -14 497.100 121.060   4
   0  -5  14 558.951 109.271   2
   0  -6   0 21987.2 359.535   5
   0  -6   0 21887.8 325.347   8
   0   6   0 21891.6 363.453   5
   0   6   0 21847.0 301.221   2
   0   6   0 21647.0 353.685   4
   0  -6   0 22213.0 363.640   6
   0   6   0 21720.2 363.432   6
   0   6   0 21721.8 395.203   1
   0  -6   0 21963.1 354.714   4
   0   6   1 5539.80 158.315   4
   0   6   1 6393.89 187.213   1
   0  -6  -1 6181.58 159.292   5
   0  -6  -1 6140.53 182.581   1
   0  -6   1 5956.27 131.114   3
   0  -6  -1 5984.36 131.949   3
   0  -6  -1 6220.94 166.584   6
   0   6  -1 6272.99 153.544   4
   0   6  -1 5965.15 161.337   5
   0  -6   1 6408.18 161.733   5
   0   6   1 6066.19 127.605   8
   0   6  -1 5845.91 159.011   6
   0  -6   1 6269.82 164.475   6
   0   6   1 6482.79 172.173   6
   0  -6  -1 6350.54 163.018   4
   0   6   1 6099.35 161.403   5
   0   6   2 163.945 37.5655   3
   0  -6  -2 198.928 60.0279   1
   0  -6  -2 139.399 34.9985   3
   0  -6   2 162.541 37.2919   3
   0   6  -2 102.756 30.9212   3
   0   6   2 111.531 43.8288   4
   0   6   2 113.507 38.5198   5
   0  -6  -2 104.093 45.3214   6
   0   6  -2 223.748 47.5255   6
   0   6  -2 91.4504 41.0307   5
   0  -6  -2 142.252 49.2131   4
   0  -6   2 226.726 54.2641   6
   0  -6   2 87.7799 34.8854   5
   0   6  -3 582.043 57.4566   6
   0  -6   3 619.147 56.7796   3
   0   6  -3 553.609 61.5728   5
   0  -6   3 724.150 65.3002   5
   0  -6  -3 611.175 71.2395   6
   0  -6  -3 639.457 55.6822   3
   0   6  -3 523.374 51.8663   3
   0   6   3 605.721 57.7170   5
   0   6   3 572.958 54.9020   3
   0  -6  -3 641.336 80.4392   1
   0  -6  -3 629.065 66.4462   4
   0   6   3 606.008 63.5022   4
   0  -6  -4 763.644 75.0501   4
   0  -6  -4 753.855 64.8554   3
   0   6  -4 876.005 75.5967   6
   0  -6   4 762.839 66.0652   3
   0  -6   4 778.106 64.6047   5
   0   6   4 664.337 67.0969   3
   0   6  -4 784.452 68.2411   3
   0   6  -4 781.367 72.6753   5
   0   6   4 711.181 71.2803   4
   0   6   5 287.669 60.1404   4
   0  -6   5 155.410 44.3095   5
   0   6  -5 239.095 41.2052   7
   0   6  -5 201.315 55.0196   5
   0   6  -5 183.753 47.9176   3
   0   6   5 258.067 58.2466   3
   0   6  -5 188.099 54.0724   6
   0  -6   5 210.603 54.1370   3
   0  -6  -5 114.631 50.2854   4
   0  -6  -5 101.275 43.7722   3
   0  -6   6 1355.84 86.0158   5
   0   6  -6 1290.17 96.7389   3
   0  -6  -6 1292.66 97.9046   3
   0  -6   6 1249.04 98.0482   3
   0   6  -6 1456.76 77.1014   7
   0  -6  -6 1258.17 103.212   4
   0   6   6 1384.36 101.367   3
   0   6  -6 1312.76 93.4659   5
   0   6   6 1506.31 110.783   4
   0   6  -6 1407.07 105.635   6
   0   6  -7 2.41853 35.4730   7
   0   6  -7 100.234 62.4812   3
   0   6   7-10.2734 64.2707   3
   0  -6  -7 111.782 68.9333   4
   0   6  -7 86.5642 57.5276   5
   0  -6   7 86.4024 52.0550   3
   0  -6   7 2.67179 40.9604   5
   0   6  -8 35.5672 38.5212   7
   0   6  -8 70.9438 59.9301   5
   0  -6   8 47.1653 48.1264   5
   0  -6  -8 79.5430 73.9339   4
   0   6   8-73.8944 72.0677   3
   0   6  -8-20.7576 52.8458   4
   0  -6   9 1746.93 110.575   5
   0   6   9 1560.63 104.384   5
   0   6  -9 1724.97 128.356   4
   0   6   9 1657.85 137.516   3
   0  -6   9 1679.07 134.238   3
   0   6  -9 1693.02 115.172   5
   0  -6  -9 1641.56 137.964   4
   0   6 -10 343.134 76.2210   4
   0  -6  10 258.802 58.0644   5
   0   6 -10 256.431 63.2892   5
   0   6  10 410.261 91.9235   3
   0   6  10 261.481 56.5854   5
   0  -6  10 238.642 77.5575   3
   0  -6 -10 96.9538 69.7392   4
   0   6 -11 8.08365 58.1319   4
   0  -6  11 99.6005 61.1127   2
   0  -6  11-61.9296 67.4193   3
   0  -6 -11 26.3689 73.4263   4
   0   6 -11 5.59645 52.3052   5
   0   6  11 67.7733 85.4021   3
   0  -6 -12 1055.33 127.333   4
   0  -6  12 1508.15 159.674   3
   0   6  12 1257.19 145.761   2
   0   6  12 1165.79 145.409   3
   0   6 -12 1301.09 129.956   4
   0  -6  12 1345.03 124.285   2
   0  -6  13 11.1444 57.5579   2
   0   6  13-82.1770 82.3478   2
   0  -6  13 113.762 87.1660   3
   0   6 -13 36.9442 63.3710   4
   0   6  13-68.0795 95.0442   3
   0  -6 -13-40.1200 83.2862   4
   0  -6 -14 125.080 86.5529   4
   0   6 -14 167.893 74.3977   4
   0  -7   0-56.6314 44.1250   6
   0   7   0-27.0032 24.2855   2
   0   7   0 17.0169 34.4908   4
   0  -7   0 0.48245 32.6360   8
   0   7   0 67.7187 48.4850   1
   0   7   0-6.41765 39.2207   5
   0  -7   0 16.7595 39.4281   4
   0  -7   0-6.19911 38.1249   5
   0   7   0-30.5699 44.9022   6
   0  -7  -1 1716.13 104.106   1
   0   7  -1 1727.51 43.5657   2
   0  -7  -1 1681.37 88.3758   4
   0  -7   1 1699.57 69.7936   3
   0   7   1 1538.68 91.1478   6
   0  -7   1 1704.88 87.2213   5
   0   7  -1 1710.21 85.5037   4
   0  -7   1 1741.57 95.0250   6
   0   7   1 1641.36 86.9700   4
   0   7  -1 1722.14 95.3036   5
   0  -7  -1 1745.60 96.8802   6
   0   7  -1 1715.68 108.335   1
   0  -7  -1 1786.59 70.8025   3
   0   7   1 1523.07 105.170   1
   0  -7  -1 1713.83 88.4670   5
   0   7   1 1562.75 88.9295   5
   0   7  -1 1678.05 92.2317   6
   0  -7   2 192.215 48.2887   6
   0  -7   2 194.362 42.3235   5
   0   7   2 109.569 41.2535   5
   0   7  -2 151.510 45.6038   6
   0  -7  -2 155.832 34.5449   3
   0   7   2 114.116 37.1353   4
   0   7  -2 133.333 34.2351   3
   0   7  -2 164.510 39.4420   4
   0  -7  -2 159.599 59.6376   1
   0   7  -2 112.049 43.7661   5
   0   7   2 143.387 65.3388   1
   0  -7   2 150.561 36.5052   3
   0  -7  -2 148.283 56.8979   6
   0  -7  -2 202.487 48.2141   4
   0   7   3 229.042 45.9294   3
   0  -7  -3 183.278 41.7121   3
   0   7   3 223.836 47.3773   5
   0  -7  -3 211.589 56.6940   6
   0  -7  -3 93.8831 48.8397   1
   0   7  -3 168.351 51.1303   5
   0  -7   3 150.586 55.6355   6
   0  -7   3 189.699 40.8139   3
   0  -7  -3 123.734 49.9783   4
   0   7   3 239.677 55.4949   4
   0   7  -3 185.232 37.5711   3
   0  -7   3 108.174 39.9437   5
   0   7  -3 156.336 48.3727   6
   0   7  -4 1744.25 105.130   6
   0  -7   4 1770.40 91.7113   3
   0  -7  -4 1859.52 96.2959   3
   0   7  -4 1678.90 98.9031   5
   0   7   4 1588.72 93.7941   3
   0   7  -4 1846.70 92.9562   3
   0  -7   4 1774.56 96.8898   5
   0   7   4 1583.32 104.952   4
   0  -7  -4 1827.18 109.713   4
   0   7   4 1811.73 99.2451   5
   0  -7   4 1683.74 51.3499   2
   0  -7  -4 1806.23 116.875   6
   0  -7  -4 1651.26 123.924   1
   0   7   5-22.9771 38.3436   4
   0  -7   5-1.57448 46.2396   3
   0  -7  -5 2.31761 34.6487   3
   0   7   5-19.8239 44.5490   3
   0  -7   5-5.37111 39.5105   5
   0   7   5 32.4869 41.6698   5
   0  -7  -5-34.8991 44.6583   4
   0   7  -5-23.1952 43.5953   6
   0   7  -5-19.2152 48.3813   5
   0   7  -5-0.89250 39.7901   3
   0   7   6 3236.37 166.145   4
   0   7   6 3880.33 162.591   3
   0   7  -6 3574.85 122.857   7
   0  -7  -6 3811.35 170.539   4
   0  -7  -6 3383.69 152.740   3
   0  -7   6 3385.22 140.634   5
   0   7  -6 3609.81 152.679   5
   0  -7   6 3430.76 152.404   3
   0   7  -6 3442.38 153.760   3
   0   7  -6 3776.95 166.084   6
   0  -7   7-20.4356 46.6206   5
   0   7  -7 43.3241 58.8859   5
   0  -7   7 91.2980 58.9180   3
   0  -7  -7 122.988 68.4326   4
   0   7  -7-19.5437 41.8361   7
   0   7   7-30.7134 57.2854   3
   0   7  -8 7065.69 181.635   7
   0  -7   8 6841.03 248.836   3
   0   7  -8 6475.98 225.522   4
   0   7   8 6329.29 247.882   3
   0  -7  -8 6787.22 258.642   4
   0  -7   8 6888.45 216.640   5
   0   7  -8 6906.97 225.265   5
   0   7  -9 7270.57 247.507   4
   0  -7   9 7274.62 230.329   5
   0   7   9 7241.00 275.017   3
   0  -7  -9 7571.26 285.717   4
   0  -7   9 7164.22 272.367   3
   0   7  -9 7209.26 236.066   5
   0   7  10 422.491 75.2220   5
   0   7  10 494.316 101.337   3
   0   7 -10 544.859 87.9648   5
   0  -7  10 398.399 66.0984   5
   0  -7  10 453.749 74.3215   2
   0   7 -10 388.301 76.8037   4
   0  -7  10 480.743 86.3968   3
   0  -7 -10 533.002 102.292   4
   0  -7  11 55.3834 68.1445   3
   0   7 -11 62.4747 61.5866   5
   0   7  11 62.7034 65.7227   3
   0  -7 -11 12.0067 75.9718   4
   0   7 -11 128.329 71.3731   4
   0  -7  11 181.482 62.6929   2
   0   7  12 622.641 118.799   3
   0  -7 -12 301.512 99.4539   4
   0   7  12 517.643 116.441   2
   0  -7  12 692.815 92.8364   2
   0   7 -12 488.434 90.7633   4
   0  -7  12 527.400 112.563   3
   0  -7  13-31.0426 98.3107   3
   0   7 -13-102.072 77.4036   4
   0  -7 -13-9.76368 91.4214   4
   0   7  13-7.91928 83.2765   3
   0   7  13-302.149 121.485   2
   0   8   0 7.95067 44.5045   5
   0   8   0 24.6970 50.7250   1
   0   8   0 22.1543 24.5114   2
   0  -8   0-39.6551 46.6074   4
   0  -8   0 14.9172 31.6814   8
   0  -8   0-6.86759 43.2225   6
   0   8   0 24.1544 38.8863   4
   0  -8   0 23.4475 33.2338   5
   0   8   0 7.85991 48.2299   6
   0  -8   1 7654.09 203.858   5
   0   8  -1 7527.74 191.388   4
   0   8   1 7268.01 197.615   4
   0  -8   1 7637.33 207.344   6
   0  -8  -1 7373.25 199.924   5
   0  -8  -1 7392.85 226.732   1
   0  -8  -1 7496.99 200.618   4
   0   8  -1 7415.08 229.662   1
   0  -8  -1 7500.87 209.277   6
   0   8  -1 7440.00 120.958   2
   0  -8   1 7233.58 162.015   3
   0   8   1 7624.42 206.432   5
   0   8   1 7741.88 235.030   1
   0   8  -1 7509.22 205.982   5
   0  -8  -1 7557.19 167.541   3
   0   8  -1 7700.38 207.196   6
   0   8   1 7697.05 209.867   6
   0   8   2 319.168 58.3817   5
   0  -8  -2 251.997 62.5102   1
   0   8  -2 272.517 50.6630   6
   0   8   2 296.399 53.5404   4
   0   8  -2 368.875 58.8190   5
   0   8   2 245.095 62.5248   6
   0  -8   2 395.880 65.0880   6
   0  -8   2 287.484 44.1725   3
   0  -8  -2 364.170 61.4683   6
   0  -8  -2 360.696 62.2278   4
   0   8  -2 393.090 53.6811   4
   0   8   2 298.573 77.6375   1
   0  -8  -2 382.854 46.0787   3
   0  -8   2 207.027 48.5398   5
   0   8  -2 315.482 40.8195   3
   0   8   2 294.803 37.2182   8
   0   8  -3 8087.32 194.200   3
   0  -8  -3 8266.63 233.678   6
   0  -8   3 7939.50 192.937   3
   0  -8   3 8335.88 225.855   6
   0   8   3 8341.57 217.329   5
   0   8  -3 8195.55 226.755   6
   0  -8  -3 7858.34 258.665   1
   0  -8  -3 8027.72 195.834   3
   0   8   3 8110.38 198.868   3
   0   8  -3 8171.44 221.514   5
   0   8   3 8088.30 225.079   4
   0  -8  -3 8233.57 229.237   4
   0  -8   3 8338.86 220.023   5
   0  -8   4 2470.47 109.547   3
   0   8  -4 2232.04 118.702   5
   0  -8  -4 2315.87 108.287   3
   0   8   4 2335.36 112.583   3
   0   8   4 2463.31 129.902   4
   0  -8  -4 2317.19 150.159   1
   0  -8  -4 2535.99 141.414   6
   0   8   4 2382.29 114.202   5
   0  -8  -4 2431.78 128.733   4
   0  -8   4 2359.75 115.707   5
   0   8  -4 2382.44 110.503   3
   0   8  -4 2348.00 122.297   6
   0  -8   4 2111.54 50.5426   2
   0  -8   5 49.5323 21.5429   2
   0  -8   5 61.7411 47.8711   3
   0  -8  -5 36.5218 71.2698   1
   0   8  -5-25.1846 44.3983   6
   0   8  -5-38.7058 44.4890   3
   0  -8   5-13.4232 41.0559   5
   0  -8   5 19.8853 17.2009   2
   0  -8  -5-67.1824 46.7075   3
   0   8   5-68.4449 55.4550   4
   0  -8  -5 40.5800 55.9153   4
   0   8  -5-62.6750 60.4476   5
   0   8   5 40.6569 48.7944   3
   0   8   5-12.7049 42.8151   5
   0  -8  -5 56.1594 75.1761   6
   0  -8  -6 2969.77 149.061   3
   0   8   6 3310.46 141.581   5
   0  -8   6 2782.22 132.991   5
   0   8   6 3164.77 152.370   3
   0  -8  -6 2868.76 157.645   4
   0   8  -6 3057.98 147.046   5
   0   8  -6 3003.60 121.531   7
   0   8  -6 3179.02 147.832   3
   0   8  -6 2709.16 147.870   6
   0  -8   6 3081.05 145.799   3
   0   8   7 1879.04 129.088   3
   0   8  -7 1891.03 98.5272   7
   0  -8   7 1699.67 108.043   5
   0   8  -7 1687.82 119.101   5
   0  -8   7 1782.78 123.974   3
   0   8   7 1794.76 111.227   5
   0  -8  -7 1708.64 134.684   4
   0   8  -8 2748.85 115.710   7
   0   8   8 2681.05 161.340   3
   0  -8   8 2601.92 156.215   3
   0  -8   8 2561.11 135.150   5
   0   8   8 2685.98 137.966   5
   0   8  -8 2743.05 149.167   5
   0  -8   8 2642.84 116.058   2
   0  -8  -8 2643.25 171.426   4
   0   8  -9 115.723 56.9864   4
   0   8  -9 255.918 70.9559   5
   0  -8  -9 282.526 73.5002   4
   0  -8   9 280.316 75.5990   3
   0  -8   9 326.885 63.7359   5
   0  -8   9 268.672 55.9679   2
   0   8  -9 230.582 47.8499   7
   0   8   9 218.304 72.5860   3
   0   8   9 416.277 69.7516   5
   0  -8 -10 1551.64 142.592   4
   0   8 -10 1704.96 131.442   4
   0   8  10 1636.60 114.736   5
   0  -8  10 1731.36 112.527   2
   0   8  10 1528.63 142.078   3
   0   8 -10 1692.25 123.373   5
   0  -8  10 1387.15 134.683   3
   0   8 -11 384.411 82.5005   4
   0  -8  11 406.128 70.5489   2
   0   8 -11 276.765 78.8542   5
   0   8  11 340.813 64.5973   5
   0  -8 -11 388.317 99.8796   4
   0   8  11 381.614 107.360   3
   0  -8  11 288.107 89.4619   3
   0  -8 -12 545.927 110.405   4
   0   8 -12 558.289 93.4499   4
   0   8  12 640.361 118.435   3
   0   8  12 651.658 128.453   2
   0  -8  12 595.487 109.138   3
   0   8 -13 104.508 72.5845   4
   0  -8 -13-40.0506 70.3592   4
   0  -8  13 31.5509 88.1045   3
   0   8  13 3.20821 69.0653   3
   0   9   0 8.77260 51.7343   6
   0  -9   0 51.1221 36.2487   8
   0   9   0-5.36743 51.1589   5
   0   9   0 49.5741 48.7691   4
   0  -9   0-8.26362 43.4345   4
   0   9   0 19.0112 25.0660   2
   0  -9   0 39.9491 49.8081   5
   0  -9   0 13.9869 29.2338   3
   0  -9   0-4.29817 44.3323   6
   0   9   0 26.3923 59.4713   1
   0   9  -1 5058.28 172.221   5
   0  -9   1 4990.76 134.157   3
   0   9   1 4943.39 167.524   4
   0   9  -1 4995.03 161.849   4
   0  -9  -1 4997.11 174.968   6
   0  -9  -1 5027.81 169.933   5
   0   9  -1 4821.05 194.395   1
   0   9  -1 4731.12 170.212   6
   0   9   1 4944.67 172.131   5
   0  -9  -1 4754.67 192.084   1
   0  -9   1 5122.58 175.141   6
   0  -9  -1 4723.06 163.720   4
   0   9   1 5157.17 198.827   1
   0  -9  -1 4909.47 136.654   3
   0   9  -1 4977.85 95.8147   2
   0   9   1 4840.38 174.547   6
   0   9   1 4732.99 133.380   2
   0  -9   1 4734.61 167.187   5
   0  -9  -2 1037.03 89.6728   6
   0   9   2 1300.71 95.8565   5
   0   9   2 1015.00 60.9481   8
   0  -9  -2 918.443 83.4888   4
   0   9  -2 1091.13 89.9380   6
   0  -9   2 1037.81 82.7098   5
   0   9  -2 1045.83 88.1544   5
   0   9   2 933.376 105.389   1
   0   9  -2 935.311 73.9870   4
   0  -9   2 1012.89 67.4624   3
   0  -9  -2 1130.40 103.219   1
   0  -9   2 1017.87 88.1449   6
   0  -9  -2 1027.54 65.7924   3
   0   9   2 1187.82 99.4889   6
   0   9   2 1097.09 87.0708   4
   0  -9   3 366.580 63.5317   6
   0   9  -3 426.914 51.4337   3
   0  -9   3 402.905 57.7698   5
   0   9   3 389.280 60.0527   5
   0  -9  -3 369.257 60.3837   4
   0   9  -3 536.979 75.6918   5
   0  -9   3 406.378 51.7212   3
   0   9   3 518.391 72.8417   4
   0   9  -3 392.905 54.1896   4
   0   9  -3 462.411 67.9238   6
   0  -9  -3 487.450 52.5041   3
   0  -9  -3 302.002 63.3932   1
   0  -9  -3 412.694 73.8891   6
   0  -9  -4 308.323 74.6667   6
   0   9   4 311.137 59.8709   4
   0   9  -4 337.502 67.4486   6
   0  -9  -4 252.349 68.9139   1
   0  -9   4 368.961 59.2043   3
   0  -9  -4 198.827 66.5432   4
   0   9  -4 387.801 69.6997   5
   0  -9   4 257.521 54.9790   5
   0   9   4 304.981 55.9701   3
   0  -9  -4 320.028 52.5960   3
   0   9  -4 333.032 52.3119   3
   0   9   4 311.892 59.4809   5
   0  -9   5 393.511 68.7879   5
   0   9  -5 343.916 60.7880   3
   0  -9   5 302.015 23.1398   2
   0  -9  -5 370.289 92.9750   6
   0  -9  -5 206.464 61.5106   4
   0   9  -5 329.843 69.7982   6
   0   9   5 249.642 54.9838   3
   0  -9  -5 385.699 88.0532   1
   0   9   5 220.560 58.4574   5
   0  -9  -5 311.312 56.2563   3
   0  -9   5 312.287 58.2139   3
   0   9  -5 263.200 70.2546   5
   0   9   6-14.4738 55.2966   3
   0  -9   6 29.6743 22.7744   2
   0   9  -6 71.5869 45.6528   7
   0  -9  -6-18.0305 52.2606   3
   0   9  -6 70.1659 50.6348   3
   0  -9   6 64.7340 23.6334   2
   0  -9   6 14.6544 54.4462   3
   0  -9  -6 60.1551 73.5630   6
   0   9   6 65.8352 55.5312   5
   0  -9  -6 21.9135 69.9298   4
   0  -9   6 91.2123 51.3614   5
   0   9  -6-53.5452 62.8887   5
   0   9   7 1253.69 114.765   3
   0  -9  -7 1397.32 139.763   6
   0   9  -7 1250.27 87.4060   7
   0  -9   7 1297.23 113.887   3
   0  -9   7 1193.79 99.8168   5
   0  -9  -7 1348.68 126.979   4
   0   9   7 1081.55 97.3822   5
   0   9  -7 1364.60 113.845   5
   0  -9   7 1137.87 67.6145   2
   0  -9   7 1221.68 67.8319   2
   0   9  -8 2473.40 115.502   7
   0   9   8 2347.44 153.628   3
   0  -9   8 2305.42 102.846   2
   0  -9  -8 2378.30 166.994   4
   0  -9   8 2496.57 158.420   3
   0  -9   8 2270.23 132.402   5
   0   9  -8 2402.98 148.768   5
   0   9   8 2290.84 134.109   5
   0  -9   9 588.110 62.1250   2
   0   9   9 450.200 86.2626   3
   0   9  -9 456.562 59.2038   7
   0  -9  -9 452.046 86.3516   4
   0   9  -9 389.921 71.2880   4
   0   9  -9 463.082 85.3037   5
   0  -9   9 456.841 85.8319   3
   0   9   9 403.017 73.3838   5
   0  -9  10 250.274 57.0193   2
   0  -9  10 187.290 78.2004   3
   0  -9 -10 220.967 84.5901   4
   0   9  10 139.473 66.0418   3
   0   9 -10 108.211 70.2962   5
   0   9  10 210.154 60.8986   5
   0   9 -10 186.436 67.5354   4
   0  -9  11 61.3686 71.2468   3
   0   9 -11 91.0503 68.5766   5
   0   9 -11 248.609 76.8701   4
   0   9  11 242.701 81.6798   3
   0   9  11-25.3081 93.1725   2
   0  -9  11 196.250 55.7223   2
   0   9  11 95.3982 54.2622   5
   0  -9 -11 34.6104 68.9037   4
   0   9 -12 139.622 70.3635   4
   0  -9  12 84.8411 76.3314   3
   0  -9 -12 274.510 103.740   4
   0   9  12 186.647 98.3236   3
   0   9  12 116.188 87.1406   2
   0   9  13 411.591 115.632   3
   0   9 -13 324.957 87.6491   4
   0  -9 -13 249.649 99.9378   4
   0  -9  13 228.759 80.1520   3
   0  10   0 2203.95 137.194   1
   0  10   0 1857.80 72.0268   2
   0 -10   0 1887.81 82.7296   3
   0 -10   0 1843.40 90.4916   8
   0 -10   0 1674.48 102.473   4
   0  10   0 1867.54 118.315   5
   0 -10   0 1803.14 110.432   5
   0  10   0 1791.21 113.269   6
   0 -10   0 1938.35 117.230   6
   0  10   0 1812.80 105.538   4
   0  10  -1 3207.37 148.023   5
   0  10   1 3312.29 170.890   1
   0 -10   1 2974.95 140.789   5
   0 -10   1 3139.61 110.960   3
   0 -10  -1 2993.87 137.901   5
   0  10   1 2970.61 142.687   4
   0  10  -1 3073.80 131.769   4
   0 -10   1 3308.58 147.565   6
   0  10   1 3238.78 147.954   5
   0 -10  -1 3275.19 164.148   1
   0 -10  -1 3182.08 146.747   6
   0  10  -1 3085.28 75.5105   2
   0 -10  -1 3106.39 139.453   4
   0  10   1 3005.75 109.231   2
   0  10  -1 3238.47 147.960   6
   0  10   1 3173.52 151.300   6
   0  10  -1 3131.19 168.018   1
   0 -10  -1 3142.91 110.292   3
   0  10   2 1707.91 137.105   1
   0  10   2 1729.14 94.8669   2
   0  10  -2 1739.46 100.775   4
   0 -10  -2 1854.65 88.6433   3
   0 -10  -2 1981.24 136.358   1
   0  10   2 1690.30 116.560   6
   0  10   2 1914.90 115.507   5
   0  10  -2 1930.20 117.762   6
   0 -10   2 1914.24 111.187   5
   0 -10  -2 1893.44 121.139   6
   0 -10   2 1947.62 89.1512   3
   0  10   2 1792.14 110.233   4
   0  10  -2 1913.19 118.822   5
   0 -10   2 1885.01 120.206   6
   0 -10  -2 1610.33 108.395   4
   0  10  -3 308.451 44.5954   3
   0  10   3 287.014 66.4143   5
   0 -10  -3 298.655 69.9050   4
   0 -10   3 326.762 62.3493   5
   0  10   3 294.487 60.8197   4
   0  10  -3 280.966 65.3678   5
   0  10  -3 295.171 61.4741   6
   0 -10  -3 274.674 48.4608   3
   0 -10   3 278.165 68.7372   6
   0 -10  -3 295.127 72.0749   6
   0 -10  -3 251.110 73.3626   1
   0 -10   3 294.217 46.7274   3
   0  10  -3 196.165 50.5199   4
   0 -10  -4 118.190 62.4873   1
   0 -10   4 55.3699 46.4329   3
   0 -10   4 99.8062 67.0405   6
   0  10   4 51.8240 56.4930   5
   0 -10  -4 74.0151 61.0188   4
   0  10  -4 94.3505 53.2329   6
   0  10  -4 91.3579 45.3009   3
   0 -10  -4 42.4892 74.2019   6
   0 -10  -4 104.134 45.8751   3
   0  10  -4 99.7358 54.6664   5
   0  10  -4 107.972 48.2788   4
   0 -10   4 151.915 55.1741   5
   0  10   5 3247.80 153.266   5
   0 -10   5 3053.72 150.180   5
   0 -10  -5 3014.95 164.514   4
   0  10   5 2736.76 139.720   3
   0  10  -5 3141.25 159.092   5
   0 -10  -5 3136.02 173.615   6
   0 -10   5 2963.76 138.281   3
   0 -10  -5 3074.45 142.806   3
   0  10  -5 3013.97 141.020   3
   0 -10   6 1181.68 46.3309   2
   0  10   6 1240.65 109.157   5
   0 -10  -6 1233.06 121.256   4
   0 -10   6 1142.57 104.517   3
   0 -10   6 1226.37 103.116   5
   0 -10  -6 1154.78 132.343   6
   0  10   6 1184.34 105.258   3
   0  10  -6 1356.46 107.090   3
   0 -10   6 1230.82 46.1126   2
   0 -10  -6 1333.29 105.365   3
   0  10  -6 1338.62 116.198   5
   0  10  -7 4147.22 191.774   5
   0 -10  -7 4257.81 220.704   6
   0 -10  -7 4342.19 211.491   4
   0  10   7 4304.55 183.392   5
   0  10  -7 4119.84 159.412   7
   0 -10   7 4376.96 115.124   2
   0  10   7 4034.52 189.457   3
   0 -10   7 4340.36 114.309   2
   0 -10   7 4221.83 188.864   3
   0 -10   8 607.669 51.4232   2
   0 -10  -8 595.745 109.554   6
   0  10  -8 574.042 92.5399   5
   0  10  -8 695.455 74.5588   7
   0  10   8 545.601 91.2448   3
   0 -10   8 551.719 48.1014   2
   0  10   8 562.108 79.9597   5
   0 -10   8 656.800 90.4622   3
   0 -10  -8 509.121 99.4980   4
   0  10  -9 172.380 69.8331   5
   0 -10  -9 196.157 107.333   6
   0 -10  -9 237.606 93.0729   4
   0  10   9 95.4864 67.6035   3
   0 -10   9 176.284 39.9621   2
   0  10   9 253.588 63.8480   5
   0 -10   9 282.850 86.8109   3
   0  10  -9 254.423 55.2603   7
   0 -10  10 392.772 57.8695   2
   0  10 -10 469.578 87.8457   5
   0  10  10 411.184 73.9895   5
   0  10  10 584.512 103.639   3
   0 -10 -10 427.093 96.4442   4
   0  10 -10 332.432 79.3134   4
   0 -10  10 327.905 82.3321   3
   0  10  11 1220.48 139.317   3
   0  10 -11 1174.62 119.423   5
   0  10 -11 1275.43 123.634   4
   0  10  11 1147.23 149.721   2
   0 -10  11 1034.90 134.093   3
   0  10  11 811.908 92.6863   5
   0 -10 -11 1225.71 150.768   4
   0 -10 -12 305.122 103.028   4
   0  10  12 263.856 86.1370   3
   0 -10  12 156.996 94.2942   3
   0  10  12 79.7286 92.3053   2
   0  10 -12 76.3936 68.9626   4
   0 -10  13 265.466 105.710   3
   0  11   0-46.0569 57.7128   5
   0 -11   0-19.1716 50.7519   4
   0 -11   0-14.1752 60.1959   6
   0 -11   0 22.3038 52.0528   5
   0  11   0 35.1304 55.6952   1
   0  11   0 50.0114 46.4775   6
   0  11   0 3.84852 39.5782   4
   0 -11   0 0.99117 33.1574   3
   0  11   0-22.8605 28.4918   2
   0 -11   1 11179.9 294.355   5
   0 -11   1 11287.6 235.674   3
   0 -11  -1 10937.1 236.899   3
   0  11  -1 11605.4 338.418   1
   0  11   1 11455.2 307.073   6
   0  11   1 11408.2 236.622   2
   0  11   1 11512.5 298.572   5
   0 -11   1 11058.5 295.636   6
   0  11  -1 10859.9 279.271   4
   0 -11  -1 11407.4 333.340   1
   0  11  -1 10756.7 294.077   6
   0  11  -1 11293.2 182.230   2
   0 -11  -1 11581.1 301.207   6
   0  11   1 10861.7 287.417   4
   0  11   1 10921.8 332.919   1
   0 -11  -1 11431.7 289.480   4
   0  11  -1 11460.3 300.231   5
   0 -11   2 460.185 72.0183   6
   0 -11  -2 518.165 57.9431   3
   0 -11   2 462.959 72.6165   5
   0 -11  -2 607.005 91.3806   6
   0  11  -2 456.974 68.8981   6
   0  11   2 587.770 78.0527   4
   0  11  -2 442.168 64.0456   4
   0  11   2 641.566 96.5756   6
   0  11  -2 356.338 83.8518   1
   0  11   2 499.421 61.4304   2
   0 -11   2 541.439 59.3318   3
   0  11  -2 622.478 89.0141   5
   0  11   2 717.020 113.144   1
   0  11   2 695.312 87.5669   5
   0 -11  -2 464.012 72.4471   4
   0 -11  -2 511.483 89.6954   1
   0 -11   3-39.4738 65.9517   6
   0 -11  -3-30.5393 57.2855   1
   0  11  -3-14.4666 63.3640   6
   0  11   3 82.4249 56.7119   5
   0 -11   3 18.2985 40.3168   3
   0  11  -3 51.4712 46.7328   4
   0 -11  -3-13.2808 61.2451   6
   0  11  -3 21.3868 41.3000   3
   0  11   3 22.4751 35.7670   8
   0 -11  -3 113.469 65.9677   4
   0  11  -3-32.3187 64.4633   5
   0 -11  -3 54.3844 39.1839   3
   0 -11   3-3.24349 43.8395   5
   0  11  -4 420.182 67.8442   4
   0 -11   4 307.086 66.0643   5
   0 -11  -4 429.894 60.5732   3
   0 -11  -4 495.071 88.1136   4
   0  11  -4 413.694 84.2244   5
   0 -11   4 332.378 58.1960   3
   0  11  -4 411.163 60.2861   3
   0 -11  -4 334.328 76.9053   6
   0  11   4 374.458 76.0209   5
   0 -11   4 326.767 74.5574   6
   0 -11  -5 3382.50 191.980   6
   0  11  -5 3156.06 165.050   5
   0 -11  -5 3120.14 146.074   3
   0 -11   5 3276.67 147.397   3
   0  11  -5 3472.11 152.652   3
   0  11   5 3261.46 162.466   5
   0 -11  -5 3097.25 170.963   4
   0 -11   6 45.5409 57.2431   3
   0  11  -6 111.179 75.1415   5
   0 -11  -6 5.63803 79.3003   4
   0 -11  -6-30.0843 75.3695   6
   0  11  -6 53.1256 52.2235   3
   0  11   6 47.8127 63.3424   3
   0  11   6-60.3340 61.7380   5
   0 -11   7 117.305 19.2436   2
   0 -11   7 44.3711 55.3415   3
   0  11   7 325.804 75.0279   5
   0  11   7 225.228 71.9344   3
   0  11  -7 130.746 51.8478   7
   0  11  -7 286.374 91.0345   5
   0 -11   7 171.444 20.9397   2
   0 -11  -7 71.3186 89.6454   6
   0 -11  -7 44.7701 72.4897   4
   0 -11   8 2995.35 170.400   3
   0  11  -8 2984.85 170.383   5
   0 -11   8 2959.92 96.4995   2
   0 -11   8 3280.76 100.665   2
   0  11   8 2878.00 159.485   5
   0 -11  -8 3112.82 209.836   6
   0  11  -8 3020.13 141.803   7
   0 -11  -8 3294.62 198.715   4
   0  11   8 3089.16 184.336   3
   0  11  -9 459.612 88.1378   5
   0  11   9 405.028 74.3873   5
   0  11  -9 453.603 63.6238   7
   0 -11   9 518.062 88.2894   3
   0  11   9 465.647 95.2024   3
   0 -11  -9 565.995 114.459   6
   0 -11  -9 639.490 112.845   4
   0 -11   9 524.103 51.2079   2
   0  11  10 295.956 71.8129   5
   0  11  10 334.523 94.5866   3
   0 -11  10 179.237 81.0344   3
   0 -11 -10 174.437 97.3408   6
   0  11 -10 223.862 80.9849   5
   0  11  10 210.297 86.8955   2
   0 -11 -10 381.301 98.5496   4
   0  11 -10 200.993 73.5564   4
   0  11  11 104.246 59.4394   5
   0 -11  11 200.586 94.4387   3
   0  11  11 150.551 84.1484   3
   0 -11 -11 136.083 100.785   6
   0 -11 -11 123.909 91.0691   4
   0  11  11 6.79536 84.3469   2
   0  11 -11 89.3849 75.1284   5
   0  11 -11 217.621 72.6413   4
   0  11  12 1735.90 184.371   2
   0 -11 -12 1240.68 160.507   6
   0  11 -12 1491.50 135.858   4
   0 -11 -12 1499.30 164.791   4
   0  11  12 1577.19 169.863   3
   0 -11  12 1398.15 155.353   3
   0 -12   0 14683.1 349.010   4
   0  12   0 14211.5 399.463   1
   0  12   0 14571.0 348.420   4
   0  12   0 14306.3 359.352   5
   0 -12   0 14896.3 287.949   3
   0 -12   0 14671.0 359.395   6
   0  12   0 14793.4 258.847   2
   0  12   1 1904.61 151.707   1
   0  12   1 2116.74 98.2819   2
   0 -12  -1 2078.60 97.6313   3
   0  12  -1 1966.42 63.9739   2
   0 -12   1 2022.59 130.932   6
   0  12  -1 1912.10 118.383   4
   0 -12  -1 1843.85 135.991   6
   0  12   1 2032.18 125.400   4
   0 -12   1 1958.54 110.578   8
   0  12  -1 2151.31 138.533   5
   0  12   1 1940.03 129.192   5
   0 -12   1 1952.52 94.8351   3
   0  12  -1 2181.51 156.629   1
   0 -12  -1 1839.09 125.763   4
   0  12   2 3183.21 134.895   2
   0  12   2 3142.77 194.367   1
   0 -12   2 3333.24 125.515   3
   0  12  -2 3211.65 148.870   4
   0 -12  -2 3238.73 128.038   3
   0  12  -2 3092.95 183.613   1
   0 -12  -2 3203.83 168.085   6
   0 -12  -2 3307.09 164.617   4
   0  12   2 3389.69 168.370   5
   0 -12   2 2877.12 154.969   6
   0 -12  -2 3150.18 183.192   1
   0  12  -2 3230.71 169.518   5
   0 -12  -3 408.004 54.9542   3
   0 -12  -3 412.480 82.3594   4
   0  12   3 427.800 69.8685   2
   0 -12   3 331.018 55.9205   3
   0  12   3 480.543 82.1576   5
   0  12  -3 493.841 74.6689   4
   0 -12  -3 419.860 83.0997   6
   0 -12   3 414.779 88.0768   6
   0  12  -3 542.301 90.2543   5
   0 -12  -4 1163.91 114.350   6
   0 -12  -4 1323.89 95.0911   3
   0 -12   4 1305.97 117.935   6
   0  12  -4 1234.73 113.591   5
   0 -12   4 1244.44 92.4016   3
   0  12  -4 1366.26 94.3545   3
   0  12   4 1404.59 83.6124   8
   0  12   4 1302.99 110.992   2
   0  12   4 1406.77 118.768   5
   0 -12  -4 1386.07 118.538   4
   0  12  -4 1114.56 96.6513   4
   0 -12  -5 8067.44 249.481   3
   0 -12   5 9196.98 256.558   3
   0 -12  -5 8938.54 299.203   4
   0  12  -5 8776.64 253.270   3
   0  12   5 8922.97 280.032   5
   0  12  -5 8866.02 266.026   4
   0  12  -5 9139.06 291.831   5
   0 -12  -5 9280.85 311.833   6
   0 -12  -6 12875.6 381.945   4
   0  12   6 13261.4 354.051   5
   0 -12   6 12778.8 329.885   3
   0 -12  -6 13017.8 387.928   6
   0  12  -6 13058.5 365.340   5
   0  12   7 877.381 103.401   5
   0  12  -7 923.239 88.1095   7
   0 -12  -7 619.741 117.612   6
   0 -12  -7 1216.60 131.761   4
   0  12   7 983.113 106.375   3
   0 -12   7 987.112 99.5482   3
   0  12  -7 891.484 113.466   5
   0  12   8 2815.60 163.982   5
   0 -12  -8 3193.82 213.832   6
   0  12   8 2770.75 175.386   3
   0 -12   8 2834.17 168.342   3
   0  12  -8 2903.62 145.924   7
   0  12   8 2706.36 184.022   2
   0  12  -8 2666.11 170.210   5
   0 -12  -8 2669.71 183.687   4
   0 -12  -9 1128.60 134.973   6
   0  12   9 1297.38 121.615   5
   0  12  -9 1138.05 125.941   5
   0 -12   9 1225.44 126.130   3
   0  12   9 1165.58 134.453   2
   0 -12  -9 1231.40 142.566   4
   0  12   9 1071.23 123.699   3
   0  12  -9 1267.17 101.136   7
   0  12  10 22.0280 56.0284   5
   0 -12  10 106.735 77.3729   3
   0  12 -10 41.7879 71.2925   5
   0 -12 -10-35.7318 91.1276   4
   0 -12 -10-20.7526 102.468   6
   0  12  10 113.704 75.2706   2
   0 -12 -11 54.8561 90.6688   6
   0 -12 -11 203.362 91.1071   4
   0  12  11-104.922 69.9659   5
   0 -12  11 36.4651 90.4615   3
   0  12 -11-6.73223 71.4177   5
   0  12  11 170.677 77.5692   3
   0  12  11-5.46290 88.7262   2
   0  12 -11 20.4294 67.1263   4
   0  12  12 1113.17 144.081   3
   0 -12  12 1239.58 156.609   3
   0 -13   0-59.3287 63.9749   6
   0  13   0-65.2462 79.3323   1
   0  13   0 32.1209 33.4041   2
   0  13   0-10.2219 55.6066   5
   0 -13   0-29.8331 44.3678   3
   0 -13   0 33.9147 60.4417   4
   0 -13   1 3670.14 133.407   3
   0  13   1 3651.32 131.053   2
   0  13  -1 3558.81 201.681   1
   0  13   1 3586.21 176.339   5
   0  13  -1 3312.41 175.763   5
   0  13  -1 3707.27 167.934   4
   0 -13   1 3397.56 147.664   8
   0 -13  -1 3451.98 133.514   3
   0 -13  -1 3398.27 178.497   6
   0  13  -1 3670.06 92.1914   2
   0  13   1 3345.66 211.801   1
   0 -13  -1 3844.54 177.010   4
   0 -13   1 3603.68 179.988   6
   0  13  -2 1358.72 143.275   1
   0 -13  -2 1331.72 117.113   6
   0  13  -2 1352.94 120.316   5
   0  13   2 1547.09 155.111   1
   0  13   2 1403.82 118.556   5
   0 -13  -2 1303.40 84.9958   3
   0  13   2 1262.06 90.5504   2
   0  13  -2 1336.90 103.492   4
   0 -13   2 1221.05 85.3112   3
   0 -13   2 1273.40 113.434   6
   0 -13  -2 1316.78 115.952   4
   0 -13  -3 173.393 77.5972   4
   0 -13   3 170.831 53.1370   3
   0  13  -3 60.1123 55.6544   4
   0  13  -3 162.174 76.6339   1
   0 -13  -3 230.692 58.8682   3
   0 -13   3 178.966 65.7644   6
   0  13   3 356.355 73.7222   2
   0 -13  -3 473.916 106.472   6
   0  13  -3 259.762 89.6512   5
   0  13   3 408.321 92.3929   5
   0  13   4 720.702 90.8955   2
   0 -13   4 832.839 83.3857   3
   0  13  -4 876.889 119.885   5
   0 -13  -4 589.779 70.8289   3
   0  13   4 808.597 99.5797   5
   0 -13  -4 738.116 100.204   4
   0 -13  -4 778.079 110.348   6
   0  13   4 663.030 63.5473   8
   0 -13   4 579.851 100.291   6
   0  13  -4 774.130 78.2630   3
   0  13  -5 14.6789 46.9817   3
   0 -13   5 81.5480 52.1243   3
   0 -13  -5-30.8352 84.2669   4
   0 -13  -5 9.28517 84.0279   6
   0 -13  -5 102.735 52.7316   3
   0  13  -5 20.6707 81.4040   5
   0  13   5 155.300 67.3428   5
   0  13   5 104.206 69.8969   2
   0  13   6-20.6330 63.4305   5
   0 -13  -6 7.65531 70.9901   4
   0 -13   6 82.6708 52.7143   3
   0  13   6 124.898 69.6524   2
   0  13  -6-65.9921 74.3609   5
   0 -13  -6-11.3431 82.1597   6
   0  13   7 1912.39 154.417   2
   0  13  -7 1918.55 126.312   7
   0  13   7 1914.73 141.622   5
   0 -13  -7 1873.38 158.316   4
   0 -13  -7 1850.20 166.015   6
   0 -13   7 1890.19 133.233   3
   0  13  -7 2064.45 155.486   5
   0  13  -8 2835.65 183.811   5
   0  13   8 2717.54 188.001   2
   0  13   8 2796.98 177.183   3
   0 -13   8 2588.10 164.006   3
   0  13  -8 2800.80 149.594   7
   0 -13  -8 2462.62 181.641   4
   0  13   8 2717.66 169.294   5
   0 -13  -8 2995.28 212.473   6
   0  13  -9 3922.83 219.137   5
   0  13   9 3702.93 200.060   5
   0 -13   9 3913.73 211.165   3
   0  13   9 3702.18 213.328   3
   0 -13  -9 3616.82 236.364   6
   0 -13  -9 4100.25 241.201   4
   0  13   9 3659.17 231.575   2
   0  13  -9 4370.93 181.538   7
   0  13  10 272.858 76.9695   5
   0  13  10 277.956 98.1813   3
   0 -13 -10 195.231 114.933   6
   0 -13 -10 337.286 110.295   4
   0 -13  10 468.643 99.4900   3
   0  13  10 285.449 109.543   2
   0  13 -10 341.521 92.6273   5
   0 -13  11 333.464 96.5311   3
   0  13 -11 602.952 102.335   5
   0 -13 -11 379.750 115.667   4
   0  13 -11 386.925 83.4610   4
   0  13  11 590.042 94.8717   5
   0  13  11 432.276 104.901   3
   0 -13 -11 366.932 115.989   6
   0  13  11 360.136 117.883   2
   0  13  12 77.8264 86.4735   3
   0 -13  12 37.1700 86.8302   3
   0 -14   0 9410.40 305.404   6
   0 -14   0 9927.96 238.065   3
   0 -14   0 8715.64 283.426   4
   0  14   0 9821.12 310.697   5
   0  14   0 10134.1 207.890   2
   0  14   0 10038.2 352.884   1
   0 -14  -1 4099.11 148.766   3
   0 -14   1 4090.62 164.319   8
   0 -14   1 4282.21 204.120   6
   0 -14  -1 3995.16 145.778   3
   0 -14  -1 4374.54 204.392   6
   0 -14   1 4217.00 149.429   3
   0  14  -1 3993.80 100.434   2
   0  14   1 4055.02 143.650   2
   0 -14  -1 3806.91 185.886   4
   0  14   1 4033.89 231.635   1
   0  14   1 4324.60 204.013   5
   0  14  -1 4266.62 203.086   5
   0  14  -1 4522.60 238.991   1
   0 -14  -2 2982.21 176.544   6
   0  14   2 3018.48 214.466   1
   0  14   2 3356.86 180.028   5
   0 -14  -2 3483.28 183.538   4
   0  14  -2 3192.74 204.698   1
   0 -14   2 3474.58 137.304   3
   0  14   2 3426.48 141.034   2
   0  14  -2 3093.60 178.085   5
   0 -14   2 3358.57 182.684   6
   0 -14  -2 3305.37 136.371   3
   0 -14  -3 104.908 62.2984   4
   0 -14  -3 14.4324 41.1922   3
   0  14  -3 47.5874 85.7869   1
   0  14   3 89.5461 56.4906   2
   0 -14   3-93.5516 72.4240   6
   0 -14   3 31.3928 43.2419   3
   0  14   3 80.6819 66.5056   5
   0  14  -3-19.1227 75.1712   5
   0 -14  -3-37.5222 70.9749   6
   0 -14  -4 179.361 54.0060   3
   0  14   4 173.829 62.9979   2
   0 -14  -4 234.960 77.8190   4
   0 -14  -4 213.217 92.2716   6
   0 -14   4 200.580 55.5325   3
   0  14   4 207.483 72.7104   5
   0 -14   4 314.136 91.5478   6
   0  14  -4 140.208 83.0732   5
   0  14  -5 250.454 83.8385   5
   0  14   5 219.492 66.6886   5
   0 -14   5 330.027 63.8114   3
   0 -14  -5 217.965 94.9476   6
   0  14   5 276.542 75.7428   2
   0  14  -5 295.650 62.9742   3
   0 -14  -5 230.533 79.4625   4
   0  14   5 260.627 50.2531   8
   0  14  -6 58.4228 82.9441   5
   0 -14  -6-27.0960 75.6617   4
   0  14   6 29.1849 59.3737   2
   0 -14   6-27.2014 48.3314   3
   0 -14  -6-126.090 80.0084   6
   0  14   6 9.96347 68.7843   5
   0  14   7 740.603 103.928   2
   0 -14   7 752.522 92.7482   3
   0 -14  -7 773.868 118.431   4
   0  14   7 794.809 105.360   5
   0 -14  -7 821.931 128.810   6
   0  14  -7 881.584 118.359   5
   0  14  -8 2161.46 139.896   7
   0 -14  -8 2339.20 182.572   4
   0  14   8 2035.26 166.619   2
   0 -14  -8 2395.00 198.194   6
   0  14   8 2204.63 161.060   5
   0  14  -8 2477.09 180.065   5
   0 -14   8 2325.30 155.498   3
   0 -14  -9 52.4249 85.4117   4
   0 -14  -9-16.7228 104.538   6
   0  14   9 199.106 89.0115   2
   0  14  -9 260.489 63.8885   7
   0  14   9 160.059 77.8376   3
   0  14  -9 209.030 85.6201   5
   0 -14   9 214.374 82.0227   3
   0  14   9 220.132 79.8786   5
   0  14  10 2813.97 181.170   5
   0 -14  10 2568.74 185.258   3
   0  14  10 2882.71 200.111   3
   0  14 -10 2637.51 191.890   5
   0 -14 -10 2810.96 212.994   4
   0  14  10 3028.78 231.903   2
   0 -14 -10 2592.42 218.846   6
   0  14 -11 38.4443 91.1325   5
   0  14  11-109.539 87.7957   3
   0 -14  11-65.2998 76.8149   3
   0  14  11-153.889 109.576   2
   0 -14  12 422.200 100.081   3
   0  15   0-6.66886 82.3620   5
   0 -15   0 50.9113 43.6154   3
   0  15   0 64.5065 35.3926   2
   0 -15   0-69.8250 81.4915   6
   0 -15   0 10.6959 41.2059   3
   0  15   0-36.0238 79.4078   1
   0  15   1 202.805 49.8768   2
   0 -15   1 248.711 89.1075   6
   0  15  -1 56.3559 86.8657   1
   0 -15  -1 235.641 51.0855   3
   0  15  -1 180.527 25.5135   2
   0  15  -1 200.070 80.1881   5
   0  15   1 259.686 88.7431   5
   0  15   1 178.593 90.2548   1
   0 -15  -1 218.746 50.0699   3
   0 -15   1 228.027 50.1458   3
   0 -15  -1 132.117 83.6743   6
   0 -15  -1 149.834 67.6865   4
   0  15   2 3302.23 225.298   1
   0  15   2 3288.77 143.518   2
   0 -15   2 3166.40 184.968   6
   0 -15   2 3259.84 138.280   3
   0 -15   2 3232.12 158.473   8
   0 -15  -2 3157.27 187.874   6
   0 -15  -2 3060.88 183.149   4
   0  15  -2 3378.29 214.533   1
   0 -15  -2 3103.82 137.943   3
   0  15   2 3298.12 187.345   5
   0  15  -2 2992.88 185.747   5
   0  15  -3 2501.75 170.685   5
   0 -15  -3 2294.21 160.646   4
   0 -15   3 2527.13 124.257   3
   0  15  -3 2284.33 189.342   1
   0  15   3 2489.94 136.976   2
   0  15   3 2520.30 165.543   5
   0 -15  -3 2296.66 123.879   3
   0 -15   3 2026.01 152.457   6
   0 -15  -3 2286.09 167.468   6
   0  15   4 6073.38 229.485   2
   0 -15  -4 5931.39 254.533   4
   0 -15   4 5651.33 198.340   3
   0 -15  -4 5823.48 261.787   6
   0  15  -4 5826.71 261.395   5
   0 -15   4 5542.50 246.140   6
   0  15   4 6098.87 253.323   5
   0  15  -4 5659.44 292.060   1
   0 -15  -4 5483.30 201.696   3
   0  15  -5 85.5440 79.4885   5
   0 -15   5 4.95846 46.8768   3
   0 -15  -5 29.7539 66.9262   4
   0  15   5-14.9473 61.5762   2
   0  15   5-83.2582 78.0906   5
   0 -15  -5-17.5992 68.5449   6
   0 -15  -6 291.815 90.6836   6
   0 -15   6 377.528 69.0451   3
   0  15  -6 401.605 91.2348   5
   0 -15  -6 362.421 94.2803   4
   0  15   6 490.662 91.9245   5
   0  15   6 544.208 95.7005   2
   0 -15  -7 3380.03 216.594   4
   0 -15  -7 3059.26 216.080   6
   0  15   7 2988.52 194.363   2
   0 -15   7 3170.21 173.022   3
   0  15  -7 3074.07 197.376   5
   0  15   7 3025.71 187.663   5
   0 -15  -8 282.559 96.8387   4
   0 -15  -8 3.87145 80.5560   6
   0  15  -8 238.900 98.5575   5
   0  15  -8 78.9234 56.3221   7
   0  15   8 196.725 78.8206   5
   0  15   8 252.480 96.3366   2
   0 -15   8 254.532 77.2107   3
   0  15   9 133.635 96.4146   2
   0  15   9-46.8293 73.8892   5
   0  15  -9-26.3671 89.7022   5
   0 -15  -9-56.0859 91.3639   6
   0 -15  -9-3.75512 74.6644   4
   0 -15   9 14.4933 63.6633   3
   0 -15 -10 1473.37 166.181   4
   0 -15  10 1746.68 164.151   3
   0 -15 -10 1352.51 164.705   6
   0  15  10 1451.50 145.741   5
   0  15 -10 1318.81 148.487   5
   0  15  10 1443.05 157.626   2
   0 -15  11 48.0150 78.5224   3
   0 -15  12 366.223 101.633   3
   0 -16   0 3681.67 146.259   3
   0 -16   0 3502.03 142.227   3
   0  16   0 3878.11 210.175   5
   0  16   0 3761.13 237.620   1
   0 -16   0 3850.53 211.455   6
   0  16   0 3784.39 123.115   2
   0  16  -1 438.513 94.8411   5
   0 -16  -1 276.814 79.2139   6
   0  16   1 220.634 99.9716   1
   0 -16  -1 305.535 81.4504   4
   0  16  -1 148.115 80.5248   1
   0  16   1 255.398 50.1356   2
   0 -16   1 243.677 55.2478   3
   0 -16  -1 234.433 49.9625   3
   0 -16  -1 318.450 56.9998   3
   0  16   1 308.045 93.3793   5
   0  16  -1 302.202 29.0817   2
   0 -16   1 192.823 70.1748   6
   0 -16   2 133.320 72.9540   6
   0 -16  -2 199.418 48.9998   3
   0  16   2-28.4291 67.2630   5
   0  16  -2 241.570 88.1476   1
   0  16   2 295.033 59.2003   2
   0 -16  -2 166.689 74.1761   6
   0  16   2 94.5468 108.153   1
   0 -16   2 240.704 54.1749   3
   0 -16   2 160.730 65.2021   8
   0 -16  -2 67.6334 68.8719   4
   0  16  -2-15.2026 87.9198   5
   0 -16  -3 7358.48 294.919   6
   0  16   3 6851.42 281.090   5
   0  16  -3 6891.81 324.421   1
   0 -16   3 6728.91 279.310   6
   0  16  -3 7011.96 289.115   5
   0 -16   3 7473.90 223.953   3
   0 -16  -3 7151.41 284.940   4
   0 -16  -3 6951.53 221.762   3
   0  16   3 7292.62 236.713   2
   0 -16   4 81.8282 72.2833   6
   0  16   4 79.5017 84.2505   5
   0 -16  -4 0.98806 73.0634   6
   0 -16  -4 75.3328 74.2892   4
   0  16  -4-17.5180 85.6007   1
   0  16   4 71.0277 61.7518   2
   0  16  -4 57.1119 74.4577   5
   0 -16   4-15.3994 49.7510   3
   0 -16  -5 279.215 100.854   6
   0  16   5 261.477 84.2157   5
   0 -16  -5 396.330 101.979   4
   0 -16   5 457.707 73.1433   3
   0  16  -5 268.896 92.5385   5
   0  16   5 364.540 81.7103   2
   0 -16  -6 3026.73 212.091   6
   0  16   6 3029.19 193.960   5
   0 -16  -6 3243.43 208.231   4
   0  16   6 2806.65 177.133   2
   0  16  -6 3075.19 200.838   5
   0 -16   6 3103.18 163.695   3
   0  16   7 874.241 123.514   2
   0 -16  -7 774.935 127.526   6
   0 -16  -7 889.416 126.701   4
   0 -16   7 1074.78 110.901   3
   0  16   7 1130.55 127.937   5
   0  16  -7 953.228 134.906   5
   0 -16  -8 382.743 114.788   4
   0  16   8 182.040 90.6464   2
   0  16   8 332.614 100.044   5
   0  16  -8 312.291 104.845   5
   0 -16  -8 282.653 116.532   6
   0  16  -8 311.144 71.2891   7
   0 -16   8 444.456 84.8840   3
   0  16   9 634.222 121.590   2
   0  16  -9 375.978 101.896   5
   0 -16  -9 559.319 120.225   4
   0 -16   9 507.106 95.0592   3
   0  16   9 373.015 92.9640   5
   0 -16  -9 743.584 133.746   6
   0  16  10 167.936 98.5567   2
   0  16  10 174.434 82.5746   5
   0 -16  10 98.7981 80.4063   3
   0  16 -10 298.952 109.086   5
   0 -16  11 1369.05 151.831   3
   0 -17   0 10.2333 38.4164   3
   0 -17   0 177.313 91.6941   6
   0 -17   0-6.19624 40.2807   3
   0  17   0-52.9556 92.4143   1
   0  17   0-49.6765 77.1836   5
   0  17   0 24.8040 28.8974   2
   0 -17  -1 656.567 68.9633   3
   0 -17   1 646.190 98.9565   6
   0  17   1 786.076 69.8643   2
   0 -17  -1 745.391 118.088   6
   0  17  -1 803.099 111.746   5
   0  17  -1 697.188 38.3570   2
   0  17  -1 607.664 115.267   1
   0 -17  -1 723.103 70.8833   3
   0 -17  -1 736.464 100.812   4
   0  17   1 732.454 131.579   1
   0  17   1 609.807 98.3715   5
   0 -17   1 713.133 72.5854   3
   0 -17  -2 996.104 124.528   6
   0 -17   2 823.331 117.397   6
   0  17   2 744.115 112.018   5
   0 -17  -2 957.089 85.2434   3
   0 -17  -2 1076.02 121.157   4
   0  17   2 1031.13 143.185   1
   0  17   2 939.770 83.9280   2
   0  17  -2 930.173 130.957   5
   0 -17   2 808.004 91.8793   8
   0  17  -2 1005.68 147.494   1
   0 -17   2 902.336 81.2613   3
   0  17   3 20.1951 55.9182   2
   0 -17  -3-6.68017 68.3431   4
   0  17  -3-94.8957 89.6322   5
   0  17   3-12.0402 80.3404   5
   0 -17  -3 17.4568 82.3487   6
   0  17  -3-21.8628 80.3993   1
   0 -17   3 89.3885 64.8455   8
   0 -17   3 23.5351 42.3808   3
   0 -17   3-25.9208 78.9762   6
   0 -17  -3 31.1990 46.0597   3
   0  17   4-34.1952 64.0858   2
   0  17   4 198.588 94.9311   5
   0 -17  -4-35.9854 90.3054   6
   0  17  -4-67.4992 84.1096   5
   0 -17  -4 40.0008 79.7927   4
   0 -17   4 10.0028 73.4633   6
   0 -17   4 15.5908 43.1826   3
   0  17  -4-30.8437 79.6963   1
   0  17  -5 1603.77 176.814   1
   0  17   5 1422.41 142.829   5
   0  17  -5 1756.31 161.168   5
   0  17   5 1293.99 122.490   2
   0 -17  -5 1518.40 155.104   6
   0 -17  -5 1636.72 156.573   4
   0 -17   5 1404.67 109.898   3
   0 -17  -6 2944.20 207.515   4
   0  17   6 2660.75 177.859   2
   0 -17  -6 2596.95 201.118   6
   0  17   6 2812.04 193.273   5
   0 -17   6 2862.37 158.963   3
   0  17  -6 2452.67 188.896   5
   0  17   7 647.279 115.785   2
   0 -17  -7 732.887 125.246   4
   0 -17   7 771.853 98.0198   3
   0  17   7 659.026 109.418   5
   0  17  -7 564.851 124.227   5
   0 -17  -7 750.136 133.499   6
   0  17  -8 588.997 113.640   5
   0  17   8 930.987 129.204   5
   0 -17  -8 518.664 112.782   4
   0  17  -8 592.196 95.8393   7
   0 -17  -8 668.279 133.116   6
   0 -17   8 609.382 93.1423   3
   0  17   8 694.553 116.953   2
   0 -17   9 111.777 74.5005   3
   0  17   9-79.9930 101.453   2
   0 -17  -9 106.857 101.183   4
   0 -17  -9 106.286 116.997   6
   0  17  -9 64.0113 81.7477   5
   0  17   9-67.5274 88.0896   5
   0  17 -10 1612.42 170.527   5
   0  17  10 1177.80 142.361   5
   0 -17  10 1862.50 161.770   3
   0 -18   0 3077.30 199.455   6
   0  18   0 3288.21 115.046   2
   0  18   0 2995.97 200.695   5
   0 -18   0 3112.69 142.603   3
   0  18   0 3106.77 237.110   1
   0 -18  -1 288.946 89.1301   4
   0  18   1 129.242 41.1567   2
   0 -18   1 214.792 76.0063   6
   0  18   1 45.4356 84.5485   1
   0  18   1 48.1492 80.4338   5
   0 -18  -1 152.274 49.5766   3
   0  18  -1-15.4838 107.679   1
   0 -18  -1 27.2026 63.7901   6
   0  18  -1 93.5152 75.2415   5
   0 -18   1 102.240 45.0473   3
   0 -18  -2 324.054 102.079   6
   0  18   2 674.090 75.6455   2
   0 -18  -2 715.377 109.014   4
   0  18  -2 705.852 132.768   1
   0  18   2 659.594 146.672   1
   0 -18   2 708.413 117.213   6
   0  18  -2 787.374 129.745   5
   0  18   2 639.720 107.804   5
   0 -18   2 738.896 76.4704   3
   0 -18  -2 670.038 76.2660   3
   0  18  -3 410.400 117.737   1
   0  18  -3 450.087 104.730   5
   0 -18  -3 405.242 106.898   6
   0  18   3 344.190 87.2071   5
   0 -18   3 498.799 66.2459   3
   0 -18   3 433.504 103.807   6
   0 -18   3 332.394 81.0919   8
   0 -18  -3 334.999 94.0032   4
   0  18   3 543.040 81.7499   2
   0  18  -4 1434.91 172.991   1
   0 -18  -4 1548.20 152.209   4
   0  18   4 1191.72 108.728   2
   0 -18   4 1323.10 102.098   3
   0  18   4 1452.45 151.006   5
   0 -18   4 1320.42 142.123   6
   0  18  -4 1367.10 153.863   5
   0 -18  -4 1625.18 168.587   6
   0  18  -5 2121.59 210.406   1
   0 -18  -5 1930.16 174.656   6
   0 -18   5 2107.41 133.378   3
   0 -18  -5 2042.57 177.925   4
   0  18   5 2096.54 154.921   2
   0  18  -5 1970.63 181.980   5
   0  18   5 2227.01 174.954   5
   0  18  -6 63.7914 83.6812   5
   0 -18  -6 68.5517 86.5642   4
   0 -18  -6 175.198 91.5474   6
   0  18   6 363.059 107.655   5
   0 -18   6 225.431 65.1619   3
   0  18  -6 200.177 99.5030   1
   0  18   6 197.098 75.6169   2
   0 -18  -7 440.282 113.938   6
   0  18   7 545.292 120.040   5
   0  18   7 318.680 93.6720   2
   0 -18   7 275.270 70.2155   3
   0  18  -7 351.237 105.596   5
   0 -18  -7 622.603 133.483   4
   0  18  -8 348.456 84.6962   7
   0  18   8 391.865 110.662   5
   0  18   8 309.836 97.3100   2
   0  18  -8 281.931 106.384   5
   0 -18   8 321.320 82.0053   3
   0 -18  -8 265.656 116.677   6
   0 -18  -8 275.136 96.0142   4
   0  18   9 195.210 96.2768   5
   0  18   9 204.299 99.3138   2
   0  18  10-58.2527 93.5286   5
   0  18 -10 33.4041 103.552   5
   0 -19   0-25.7442 50.1304   3
   0 -19   0 75.3467 77.8594   6
   0  19   0 90.4860 112.077   1
   0  19   0 39.1037 88.2529   5
   0  19  -1 882.704 124.404   5
   0 -19  -1 828.865 133.113   6
   0 -19  -1 989.236 88.2526   3
   0  19   1 849.419 145.171   1
   0  19   1 1117.13 141.103   5
   0 -19   1 915.407 123.455   6
   0 -19   1 944.323 83.9931   3
   0  19  -1 844.366 146.812   1
   0 -19   2 95.3741 47.1418   3
   0 -19   2 112.367 80.5716   6
   0  19   2-202.312 110.080   5
   0  19  -2 31.6026 92.9102   1
   0  19   2 18.8232 48.1691   2
   0 -19  -2-2.56321 44.0895   3
   0  19   2 49.4959 112.023   1
   0  19  -2-56.8812 82.3995   5
   0 -19  -2-37.6903 79.4687   6
   0 -19  -2-61.2017 67.9492   4
   0 -19   3 2444.88 187.065   6
   0  19   3 2309.21 188.370   5
   0 -19   3 2431.57 134.355   3
   0  19  -3 2618.94 206.899   5
   0 -19  -3 2427.36 185.003   4
   0 -19  -3 2425.76 195.944   6
   0 -19   3 2510.34 161.302   8
   0  19  -3 2444.94 221.764   1
   0  19   3 2558.56 147.561   2
   0  19  -4 630.878 135.175   1
   0 -19   4 960.067 133.160   6
   0  19  -4 909.624 138.757   5
   0  19   4 951.802 107.071   2
   0  19   4 826.653 128.719   5
   0 -19   4 993.157 91.5001   3
   0 -19  -4 895.825 141.709   6
   0 -19  -4 775.636 116.061   4
   0 -19   4 899.338 110.591   8
   0  19   5 861.161 113.300   2
   0 -19  -5 969.669 141.821   6
   0 -19  -5 774.524 119.864   4
   0  19   5 878.853 132.745   5
   0  19  -5 778.954 147.377   1
   0  19  -5 885.754 134.957   5
   0 -19   5 995.867 96.6234   3
   0  19   6 63.3491 86.2689   5
   0  19  -6 184.683 117.118   1
   0 -19  -6 204.982 113.148   6
   0  19  -6 3.47569 86.0161   5
   0  19   6-64.7572 70.6564   2
   0 -19  -6 84.1162 85.3239   4
   0  19   7 19.3114 80.3224   5
   0  19   7-55.8712 80.9021   2
   0  19  -7 242.405 113.103   1
   0 -19  -7 41.4446 95.4945   4
   0 -19  -7-13.4001 84.8772   6
   0  19  -7 170.974 92.4912   5
   0  19   8 25.9856 87.1479   2
   0  19   8-23.1950 81.4976   5
   0  19  -8 87.6490 101.850   5
   0  19  -9 3274.16 238.523   5
   0  19   9 3170.84 229.454   2
   0  19   9 3248.85 227.943   5
   0 -20   0 835.095 131.427   6
   0  20   0 699.356 146.631   1
   0  20   0 856.658 141.396   5
   0  20  -1 207.357 105.951   5
   0  20  -1 485.005 127.816   1
   0  20   1 191.502 77.2614   5
   0 -20  -1 347.216 91.8652   6
   0  20   1 262.953 111.569   1
   0 -20   1 448.733 101.613   6
   0 -20  -2 499.645 109.890   4
   0  20   2 485.680 109.802   5
   0  20  -2 346.350 105.782   5
   0 -20  -2 296.824 101.226   6
   0  20   2 383.441 139.626   1
   0 -20   2 373.948 110.169   6
   0  20  -2 367.629 112.012   1
   0  20   3 242.421 99.2611   5
   0  20  -3 455.456 133.312   1
   0 -20  -3 191.149 90.7838   6
   0 -20   3 333.636 79.3694   8
   0 -20   3 158.683 84.1630   6
   0 -20  -3 305.567 90.3370   4
   0  20  -3 326.398 104.449   5
   0 -20   4 329.570 84.9000   8
   0 -20   4 391.578 111.887   6
   0 -20  -4 474.955 124.337   6
   0  20   4 199.599 95.3696   5
   0  20  -4 402.882 116.549   5
   0 -20  -4 541.208 115.691   4
   0  20  -4 394.711 128.260   1
   0  20   4 200.196 64.2913   2
   0 -20  -5 363.503 95.2658   4
   0 -20  -5 222.076 101.085   6
   0  20   5 205.764 79.2923   2
   0  20  -5 414.687 127.697   1
   0  20  -5 279.232 111.683   5
   0  20   5 434.401 109.875   5
   0  20  -6 991.932 149.509   5
   0  20  -6 654.635 144.847   1
   0  20   6 804.290 134.087   5
   0  20   6 629.762 110.352   2
   0 -20  -6 794.896 139.881   6
   0 -20  -6 869.452 144.407   4
   0  20   7 98.7834 95.5938   5
   0  20   7 52.2315 84.3035   2
   0  20  -7 248.727 116.452   1
   0  20  -7 188.881 105.258   5
   0  20  -8 2052.11 203.490   5
   0  20   8 2322.83 202.228   5
   0  20   8 2491.55 199.398   2
   0 -21   0 45.7584 97.6796   6
   0  21   0 75.2587 102.971   1
   0  21   0-19.1135 94.8577   5
   0  21   1 66.5598 116.443   1
   0  21  -1-43.7512 113.372   1
   0  21  -1-32.4783 95.9382   5
   0  21   1 20.6097 97.0106   5
   0 -21  -1-120.861 100.313   6
   0 -21   1-16.0114 69.5887   6
   0 -21   2 1007.67 143.333   6
   0 -21  -2 1007.59 152.341   6
   0  21   2 872.046 143.199   5
   0  21  -2 805.424 149.173   1
   0  21   2 1049.10 170.142   1
   0  21  -2 651.420 121.268   5
   0 -21   3-27.0240 84.0397   6
   0 -21  -3-16.9953 81.3288   4
   0 -21  -3 163.482 87.6664   6
   0  21   3 137.222 105.006   5
   0  21  -3-32.7167 84.5264   5
   0  21  -3 137.194 121.530   1
   0  21   4-99.4138 105.399   5
   0 -21   4 69.1997 75.4853   6
   0 -21   4 63.9902 75.3040   8
   0 -21  -4 177.934 108.042   6
   0  21  -4 240.063 126.078   5
   0 -21  -4 133.331 96.9401   4
   0  21  -4 58.6943 100.291   1
   0  21   5 143.508 81.2119   5
   0  21  -5 347.475 106.982   5
   0  21  -5 317.184 122.011   1
   0 -21   5 177.079 79.3696   8
   0 -21  -5 273.589 87.6726   4
   0  21   6 553.921 121.119   5
   0  21   6 274.881 83.8447   2
   0  21  -6 505.754 121.709   5
   0  21  -6 435.889 135.085   1
   0  21   7 398.651 104.318   2
   0  21   8 167.560 99.1754   2
   0 -22   0-130.332 88.6665   6
   0  22   0 120.096 95.1883   5
   0  22   0 48.1285 95.5425   1
   0 -22  -1 888.687 133.337   6
   0  22   1 899.929 149.892   5
   0 -22   1 969.082 144.905   6
   0  22   1 944.870 179.475   1
   0  22  -1 1076.09 178.915   1
   0  22  -1 1022.19 157.998   5
   0  22   2 733.237 136.705   5
   0 -22  -2 518.901 117.278   6
   0  22  -2 503.533 126.846   1
   0 -22   2 594.472 125.093   6
   0  22  -2 774.345 137.110   5
   0  22  -3-22.5076 110.825   1
   0 -22   3-31.5419 83.3520   6
   0 -22  -3-93.3075 90.2509   4
   0  22   3 70.4298 83.7178   5
   0  22  -3-72.2661 91.7087   5
   0  22  -4 713.386 151.739   1
   0  22  -5-77.6312 112.325   1
   0 -22   5 10.3173 72.6401   8
   0 -22   6-142.249 99.0162   8
   0  23   0-91.1894 121.217   1
   0  23  -1 1235.66 196.548   1
   0  23   1 1406.85 214.533   1
   0  23  -2 1121.13 177.097   1
   0  23  -3 494.052 153.126   1
   1   0 -15-213.193 89.1857   4
  -1   0  14 204.134 93.2239   2
   1   0 -14 249.891 93.1075   4
   1   0 -13 40.1476 74.6804   4
  -1   0  13-192.263 103.380   3
  -1   0  13-1.31525 94.0429   2
   1   0 -12 227.523 76.7600   4
  -1   0  12 314.230 88.6443   3
  -1   0  12 281.308 84.5363   2
   1   0 -11 9.49107 63.1946   4
  -1   0  11-15.1483 73.0399   3
  -1   0  11 64.7014 67.4017   2
  -1   0  10 9206.15 210.185   5
  -1   0  10 9279.15 305.791   2
   1   0 -10 8767.55 293.726   4
  -1   0  10 9245.32 229.586   7
  -1   0  10 9444.81 319.156   3
  -1   0   9 66.7177 73.0132   3
  -1   0   9-40.1751 43.5553   7
  -1   0   9 47.1353 34.9469   5
   1   0  -9-80.0510 64.0106   4
  -1   0   8 3808.40 115.592   5
   1   0  -8 4074.45 162.541   4
  -1   0   8 4044.13 136.336   7
  -1   0   8 3871.77 180.534   3
  -1   0   7 21.8238 28.6327   5
   1   0  -7-4.37862 45.6079   3
  -1   0   7-26.4557 36.7251   7
  -1   0   7 46.6833 53.6479   3
   1   0  -7 37.0324 46.1982   4
  -1   0   6 655.751 64.5310   4
  -1   0   6 567.866 41.1717   5
   1   0  -6 602.439 68.5592   3
   1   0  -6 595.375 60.0701   4
  -1   0   6 683.186 79.1638   3
  -1   0   6 688.322 56.9258   7
   1   0  -5 24.4778 38.7415   3
   1   0  -5-0.69348 33.2835   4
  -1   0   5 26.6828 31.4982   4
  -1   0   5 9.35195 21.0483   5
  -1   0   5-34.2512 49.7096   3
  -1   0   5 16.6367 31.1454   7
   1   0  -4 22604.2 346.494   4
   1   0  -4 22220.7 374.435   3
  -1   0   4 22662.7 377.188   3
  -1   0   4 22699.2 297.230   5
  -1   0   4 23062.1 346.621   4
  -1   0   4 22589.1 343.729   7
  -1   0   3 10.8952 34.1305   7
  -1   0   3 4.72734 37.4594   2
  -1   0   3 14.9991 26.8258   4
   1   0  -3 4.89453 31.1350   3
   1   0  -3 20.1966 29.0589   4
  -1   0   3-21.3585 43.3490   3
  -1   0   2 2993.79 81.9383   3
  -1   0   2 2960.33 64.9518   4
  -1   0   2 2722.34 75.8764   7
   1   0  -2 2734.40 78.0206   3
   1   0  -2 2905.75 79.0359   2
   1   0  -2 2970.90 65.3731   4
  -1   0   2 3018.94 81.0365   2
  -1   0   1 19.0568 13.6086   3
  -1   0   1 7.41684 13.9636   2
   1   0  -1 15.8875 17.1407   7
  -1   0   0-3.60796 9.82274   2
  -1   0   0 9.72171 11.1788   5
   1   0   1 59.2319 19.2779   5
  -1   0  -1 40.5728 18.1818   3
   1   0   1 12.4859 16.4336   3
  -1   0  -1 36.5616 17.7951   5
  -1   0  -2 27724.8 388.627   3
   1   0   2 27276.2 382.603   5
  -1   0  -2 27464.2 390.708   4
  -1   0  -2 27450.8 380.980   5
   1   0   2 27997.9 389.332   3
  -1   0  -3 56.1076 46.6240   4
  -1   0  -3-16.6943 39.3166   5
   1   0   3 49.8371 38.1450   5
   1   0   3 14.6113 45.4827   3
  -1   0  -3 43.5143 35.4708   3
   1   0   4 16426.7 287.222   5
  -1   0  -4 16676.5 307.526   4
   1   0   4 16613.7 309.531   3
  -1   0  -4 16660.7 310.443   3
   1   0   5-22.3665 36.3815   5
   1   0   5 16.3794 47.2718   3
  -1   0  -5 49.7394 39.5402   3
  -1   0  -5 4.28539 46.7088   4
   1   0   5 19.1532 16.4184   7
   1   0   6 35107.3 535.516   5
  -1   0  -6 33992.8 572.980   4
  -1   0  -6 34349.6 583.506   3
   1   0   6 34190.3 582.751   3
   1   0   6 34296.6 441.542   7
   1   0   7 5.21061 42.8742   5
   1   0   7 17.9288 52.3232   3
  -1   0  -7-13.1310 56.1501   4
   1   0   7 21.8011 20.9774   7
  -1   0  -7-103.147 64.4130   3
  -1   0  -8 3689.25 173.183   4
   1   0   8 3686.38 152.794   5
   1   0   8 3577.25 92.2620   7
   1   0   8 3888.41 185.987   3
   1   0   9 48.2642 54.5345   5
   1   0   9-28.0746 72.1817   3
  -1   0  -9 18.7599 66.5090   4
   1   0   9 15.4856 19.7840   7
  -1   0 -10 1256.11 124.104   4
   1   0  10 1135.22 96.6831   5
   1   0  10 1304.23 138.165   3
   1   0  11-9.41019 63.4006   3
  -1   0 -11 95.2208 67.3648   4
  -1   0 -12 2124.92 172.654   4
   1   0  12 2289.92 190.989   3
  -1   0 -13-70.5699 68.4287   4
   1   0  13 86.4829 101.295   3
  -1   0 -14 298.839 108.036   4
  -1  -1  15 687.290 130.037   2
   1  -1 -15 848.172 133.755   4
  -1   1  14 3355.59 233.282   2
   1  -1 -14 2971.03 205.999   4
  -1  -1  14 3453.53 228.806   2
   1   1 -14 3412.07 214.639   4
  -1  -1  13-15.3703 77.1240   3
  -1  -1  13-95.9131 88.4814   2
   1  -1 -13 153.560 81.7798   4
  -1   1  13-19.6970 72.2926   3
  -1   1  13 14.9363 86.2780   2
   1   1 -13 26.0221 64.4983   4
  -1  -1  12 123.175 76.0039   2
  -1  -1  12 134.201 82.1342   3
   1   1 -12 310.758 78.5464   4
  -1   1  12 153.970 91.6836   3
  -1   1  12 205.168 90.2542   2
   1  -1 -12 275.819 87.0139   4
   1   1 -11 8927.08 295.282   4
  -1  -1  11 9577.66 318.689   2
  -1  -1  11 8001.80 324.789   3
  -1   1  11 9232.34 323.175   2
   1  -1 -11 8842.96 301.628   4
  -1   1  11 9075.99 334.248   3
  -1  -1  10 1929.57 91.2079   5
  -1   1  10 1750.83 143.219   2
   1   1 -10 1919.74 129.494   4
   1  -1 -10 1980.89 135.551   4
  -1   1  10 1882.52 90.2078   5
  -1  -1  10 1996.61 152.777   3
  -1   1  10 2098.13 158.759   3
  -1  -1  10 1780.33 95.3949   7
  -1   1  10 1663.20 97.7900   7
  -1  -1  10 1751.62 134.992   2
   1   1  -9 6298.33 216.262   4
  -1  -1   9 6394.86 230.750   2
  -1  -1   9 6205.55 160.434   5
  -1  -1   9 5558.55 235.496   3
  -1   1   9 6379.64 163.444   5
   1  -1  -9 6239.88 223.206   4
  -1  -1   9 5911.89 171.664   7
  -1   1   9 6282.76 246.352   3
  -1   1   9 6035.23 182.393   7
  -1  -1   8 13720.0 253.284   5
  -1   1   8 14571.4 360.253   3
  -1   1   8 13584.4 326.782   4
   1  -1  -8 14249.4 328.517   4
  -1   1   8 13689.0 254.585   5
  -1  -1   8 13978.8 354.120   3
  -1  -1   8 13641.7 272.100   7
   1   1  -8 14044.5 323.498   4
  -1   1   8 13303.1 281.159   7
   1  -1  -7 68.3769 47.3570   4
   1  -1  -7-25.7590 43.7892   3
  -1  -1   7 4.89845 26.9676   5
  -1   1   7 49.3375 39.7765   7
  -1  -1   7 31.6190 33.2675   7
   1   1  -7 27.2205 42.0330   4
  -1  -1   7 61.0253 59.2091   3
  -1   1   7 72.0025 51.2065   3
   1   1  -7 79.1464 47.4207   3
  -1   1   7 2.63762 29.3902   5
  -1   1   7 32.1937 40.9033   4
   1  -1  -6 4824.61 157.926   4
  -1  -1   6 4588.39 170.563   3
  -1   1   6 4991.81 175.391   3
  -1  -1   6 4787.89 133.870   7
   1   1  -6 4904.32 172.549   3
  -1   1   6 5061.47 116.661   5
  -1   1   6 4797.79 156.270   4
  -1  -1   6 5021.10 116.682   5
   1  -1  -6 4656.19 172.671   3
   1   1  -6 4919.25 151.985   4
   1  -1  -5 369.239 52.8617   3
  -1   1   5 351.314 57.8283   3
  -1   1   5 398.995 31.5319   5
  -1  -1   5 393.151 56.7072   3
  -1   1   5 369.792 46.7374   4
  -1  -1   5 387.932 33.4028   5
  -1  -1   5 359.725 42.1102   7
   1   1  -5 428.844 47.1410   4
   1   1  -5 405.355 53.9545   3
   1  -1  -5 181.374 41.2144   4
   1   1  -5 351.989 31.9346   5
  -1  -1   4 39310.9 486.922   5
  -1   1   4 39194.7 572.883   3
  -1  -1   4 38859.2 564.872   3
   1   1  -4 38603.6 527.890   4
  -1   1   4 39599.3 484.459   5
   1  -1  -4 38128.0 545.106   4
  -1  -1   4 38417.2 526.992   7
   1  -1  -4 40940.5 578.258   3
  -1   1   4 39393.2 543.272   4
   1   1  -4 39116.5 567.604   3
   1   1  -4 38831.9 487.787   5
  -1  -1   4 38956.8 550.777   2
  -1  -1   3 60347.0 773.274   2
   1   1  -3 61253.1 720.948   5
   1  -1  -3 64537.8 799.133   3
  -1  -1   3 61203.7 719.159   5
   1   1  -3 59874.8 784.964   3
  -1   1   3 61021.3 768.455   4
  -1  -1   3 61244.6 764.301   7
  -1   1   3 63181.9 794.485   2
   1  -1  -3 61649.4 770.029   4
  -1  -1   3 60037.5 783.963   3
   1   1  -3 62116.4 749.417   4
   1   1  -3 61290.6 765.497   7
  -1   1   3 61391.0 794.302   3
   1  -1  -2 38.8822 27.4756   3
  -1   1   2 54.1410 32.1677   3
   1  -1  -2 11.2121 28.8383   2
  -1  -1   2 27.6894 24.4964   2
   1   1  -2-3.55933 21.9448   2
   1   1  -2 48.8449 27.3707   7
  -1   1   2 15.4794 20.3511   4
   1   1  -2 53.2322 23.2497   3
  -1  -1   2-10.3972 24.7450   3
   1   1  -2-0.67672 14.0547   4
   1  -1  -2 0.02460 21.7310   4
  -1  -1   2 4.52744 22.5840   7
  -1   1   2-12.1312 29.8565   2
  -1  -1   1 9692.93 88.8533   3
  -1  -1   1 9603.97 95.1836   2
  -1   1   1 8454.82 104.446   2
  -1   1   1 9515.04 97.2887   4
   1   1  -1 8240.96 102.870   7
   1   1   0-10.2306 12.3882   7
  -1   1   0-11.3124 12.2052   5
   1  -1   0-7.33232 11.7948   2
   1   1   0 32.4321 16.0622   1
  -1   1   0-3.90479 10.5022   2
  -1   1  -1 792.284 39.8442   3
  -1   1  -1 888.514 42.6436   5
   1   1   1 207.250 25.0364   4
  -1   1  -1 774.500 35.8773   2
   1   1   1 446.205 27.5877   3
   1  -1   1 901.831 38.1585   2
   1  -1   1 962.316 43.5287   3
  -1  -1  -1 865.565 35.4714   3
   1  -1   1 837.857 40.9504   5
  -1  -1  -1 951.921 41.8728   4
  -1  -1  -2 14877.4 248.910   4
   1  -1   2 15560.9 249.649   3
  -1  -1  -2 15107.0 240.988   3
   1   1   2 15465.6 249.689   4
   1  -1   2 15297.0 244.490   5
  -1   1  -2 15254.7 243.810   5
   1   1   2 15069.5 242.162   3
  -1   1  -2 15103.1 248.222   3
  -1  -1  -3 36540.8 520.494   3
   1  -1   3 36675.3 527.072   3
   1  -1   3 36741.5 508.974   5
   1   1   3 36777.5 525.523   4
   1   1   3 36948.9 521.249   3
   1   1   3 36315.2 504.917   5
  -1   1  -3 36665.7 525.515   3
  -1   1  -3 36594.7 508.551   5
  -1  -1  -3 37158.5 524.415   4
   1   1   4 287.993 50.2199   3
   1  -1   4 322.080 52.4170   3
  -1  -1  -4 250.195 46.2522   4
  -1   1  -4 212.041 42.8009   3
  -1  -1  -4 303.314 47.3089   3
   1  -1   4 228.599 40.6630   5
   1   1   4 216.249 45.0704   4
  -1   1  -4 332.868 48.7537   5
   1   1   4 296.555 45.9018   5
  -1   1  -4 202.479 51.0802   4
   1   1   5 4345.97 154.898   3
   1  -1   5 4294.85 136.267   5
  -1   1  -5 4374.90 135.065   5
  -1   1  -5 4132.00 150.769   3
  -1  -1  -5 4324.94 153.286   3
   1  -1   5 4189.14 153.716   3
  -1  -1  -5 4314.20 151.130   4
  -1   1  -5 4120.74 146.768   4
   1   1   5 4134.48 148.936   4
   1  -1   5 3957.02 72.0932   7
   1   1   5 4403.78 135.061   5
   1   1   6 103.765 44.1318   5
   1  -1   6 87.9732 43.2990   5
  -1  -1  -6 59.6323 49.2959   4
   1  -1   6 116.377 15.7728   7
   1  -1   6 160.393 58.4535   3
   1   1   6 146.931 60.3676   3
  -1   1  -6 10.2060 47.0155   3
  -1   1  -6 137.830 45.9883   5
  -1   1  -6 28.6949 45.9077   4
  -1  -1  -6 49.1629 42.4682   3
   1  -1   7 4514.65 90.3260   7
   1  -1   7 4527.60 159.964   5
   1   1   7 4763.88 191.777   3
  -1  -1  -7 4539.21 187.645   3
   1   1   7 4780.31 163.719   5
  -1   1  -7 4743.04 179.958   4
  -1  -1  -7 4795.06 184.848   4
   1  -1   7 4629.26 188.006   3
  -1   1  -7 4658.93 188.329   3
   1   1   8 3794.16 152.032   5
   1   1   8 4138.71 189.586   3
  -1   1  -8 3628.43 170.753   4
  -1  -1  -8 3561.34 174.209   4
   1  -1   8 3834.34 187.048   3
   1  -1   8 3870.28 154.341   5
   1   1   8 4008.50 107.642   7
   1   1   9 25.5881 53.2537   5
   1   1   9 84.5562 27.0903   7
  -1   1  -9 117.357 62.1496   4
   1  -1   9 14.9965 59.5435   3
   1   1   9 146.304 76.9575   3
  -1  -1  -9 107.710 67.2946   4
   1  -1   9 59.0775 51.0572   5
   1  -1  10 3545.20 160.495   5
   1   1  10 2902.23 96.1093   7
   1  -1  10 3499.11 201.399   3
   1   1  10 3751.82 207.939   3
  -1  -1 -10 3919.99 200.739   4
  -1   1 -10 3750.16 194.230   4
   1   1  10 3676.32 162.691   5
  -1   1 -11 4077.10 216.462   4
   1  -1  11 4281.79 237.245   3
  -1  -1 -11 3918.75 215.875   4
   1   1  11 3984.43 224.024   3
  -1   1 -12 3651.41 213.507   4
   1   1  12 3786.60 233.180   3
  -1  -1 -12 3656.23 219.901   4
   1  -1  12 3796.87 234.532   3
   1  -1  13 1053.67 143.442   3
  -1   1 -13 705.351 117.552   4
  -1  -1 -13 738.884 122.962   4
   1   1  13 409.291 105.815   3
  -1  -1 -14-138.864 92.2777   4
  -1   1 -14 56.7949 85.9828   4
   1  -1  14-27.8117 79.1679   2
   1  -2 -15 241.155 93.6754   4
  -1  -2  15 247.460 89.3961   2
  -1   2  14 646.652 123.292   2
   1  -2 -14 706.421 119.934   4
  -1  -2  14 888.833 129.827   2
   1   2 -14 792.877 114.713   4
  -1  -2  13 1144.92 131.956   2
   1   2 -13 1390.38 134.351   4
   1  -2 -13 1458.35 146.200   4
  -1   2  13 1233.80 141.560   2
  -1   2  13 1124.64 144.263   3
  -1  -2  13 1330.58 150.858   3
  -1  -2  12 1412.49 149.342   3
  -1  -2  12 1221.30 126.865   2
   1  -2 -12 1184.79 125.647   4
  -1   2  12 1121.96 136.812   3
   1   2 -12 1316.43 125.461   4
  -1   2  12 1189.38 139.883   2
  -1  -2  11 274.134 87.5552   3
  -1   2  11 210.946 77.1768   3
   1  -2 -11 233.758 76.8673   4
  -1   2  11 101.537 78.0846   2
   1   2 -11 272.115 71.8829   4
  -1  -2  11 171.899 71.2899   2
  -1   2  10 7582.93 193.242   5
  -1  -2  10 7445.45 197.196   7
  -1   2  10 7924.71 289.547   2
  -1   2  10 7233.62 214.338   7
   1   2 -10 8171.46 260.002   4
  -1  -2  10 7437.34 284.787   3
  -1  -2  10 8140.28 270.806   2
   1  -2 -10 7643.73 267.845   4
  -1   2  10 8044.01 298.423   3
  -1  -2  10 7749.26 191.577   5
   1  -2  -9 10305.6 297.326   4
  -1  -2   9 10333.4 221.571   5
  -1   2   9 9908.21 249.952   7
  -1   2   9 10341.4 223.436   5
  -1  -2   9 9892.11 291.868   2
  -1  -2   9 9933.00 313.645   3
  -1   2   9 10129.3 319.231   3
  -1  -2   9 10045.1 228.241   7
   1   2  -9 10553.1 285.222   4
   1  -2  -8 4461.38 180.025   4
  -1   2   8 4296.08 153.028   7
  -1   2   8 4406.17 176.543   4
  -1  -2   8 4426.97 176.015   2
   1   2  -8 4304.02 167.386   4
  -1  -2   8 4475.02 129.578   5
  -1   2   8 4465.77 130.033   5
  -1   2   8 4281.76 193.752   3
  -1  -2   8 4401.40 193.710   3
  -1  -2   8 4281.29 136.577   7
   1  -2  -7 2105.44 126.293   3
   1   2  -7 2111.33 84.4647   5
  -1  -2   7 2164.11 83.9063   5
  -1   2   7 2051.42 112.724   4
  -1   2   7 2131.19 127.305   3
   1  -2  -7 1998.53 115.169   4
  -1  -2   7 1963.48 123.122   3
   1   2  -7 2055.75 105.604   4
  -1  -2   7 2092.31 92.0731   7
   1   2  -7 1974.18 126.537   3
  -1   2   7 2164.44 83.1062   5
  -1   2   6 1776.59 109.269   3
  -1   2   6 1692.96 94.5687   4
  -1  -2   6 1925.85 80.8015   7
  -1   2   6 1726.49 70.0575   5
   1   2  -6 1813.88 89.7007   4
   1  -2  -6 1943.13 104.173   4
   1   2  -6 1664.13 71.7270   5
  -1  -2   6 1802.95 70.8245   5
   1   2  -6 1687.47 102.180   3
  -1  -2   6 1814.36 107.377   3
   1  -2  -6 1833.66 109.542   3
   1  -2  -5 106.467 51.3615   3
  -1  -2   5 130.923 32.0129   7
  -1  -2   5 74.6199 45.4584   3
  -1  -2   5 86.3778 24.5998   5
  -1   2   5 108.809 36.9598   4
  -1   2   5 80.9344 52.0716   3
   1  -2  -5 153.522 46.6418   4
   1   2  -5 103.733 33.5598   4
   1   2  -5 117.126 28.4280   5
   1   2  -5 107.552 46.5102   3
   1   2  -4 4762.99 137.147   3
  -1  -2   4 4808.39 141.391   3
   1  -2  -4 4524.91 143.500   3
  -1   2   4 4560.85 142.508   3
   1  -2  -4 4507.44 131.744   4
   1   2  -4 4803.96 120.373   7
  -1   2   4 4444.00 128.452   4
  -1  -2   4 4365.84 115.550   7
   1   2  -4 4550.01 115.693   4
  -1  -2   4 4713.68 124.879   2
  -1  -2   4 4665.33 99.9302   5
   1   2  -4 4554.99 102.463   5
   1   2  -3 5532.20 110.994   4
  -1  -2   3 5512.95 120.441   2
  -1  -2   3 5543.19 103.858   5
   1   2  -3 5499.13 132.611   3
  -1   2   3 5321.88 141.324   3
  -1   2   3 5387.75 101.164   5
   1  -2  -3 5746.47 143.273   3
   1   2  -3 5442.77 124.645   7
   1  -2  -3 5449.39 133.369   4
   1   2  -3 5389.93 105.832   5
  -1   2   3 5183.89 142.124   2
  -1  -2   3 5356.79 123.177   7
  -1  -2   3 5411.81 132.185   3
  -1   2   3 5520.14 132.723   4
   1  -2  -2 13963.5 222.786   4
  -1  -2   2 14220.5 201.355   2
  -1   2   2 13993.5 196.355   5
  -1  -2   2 13734.6 220.078   7
   1   2  -2 13923.7 212.521   3
   1   2  -2 13898.7 220.571   7
   1   2  -2 14072.3 197.964   5
  -1   2   2 13793.5 232.505   2
   1  -2  -2 13477.8 195.507   5
   1   2  -2 14028.5 201.763   2
  -1   2   2 13820.0 231.590   3
  -1  -2   2 13255.1 210.509   3
  -1  -2   2 13804.7 196.975   5
  -1   2   2 13834.9 221.644   4
   1  -2  -2 13686.3 229.445   3
  -1   2   1 8741.05 122.818   2
  -1  -2   1 8866.37 125.040   6
   1  -2  -1 8652.69 123.383   2
  -1   2   1 8606.98 109.451   5
   1   2  -1 8703.12 125.226   7
  -1  -2   1 8793.25 93.3309   2
   1  -2  -1 8604.76 120.974   4
   1   2  -1 7088.54 113.812   6
  -1   2   1 8714.08 120.673   4
  -1   2   0 769.100 35.2769   2
  -1  -2   0 1272.61 55.8755   1
   1  -2   0 1483.54 50.2297   5
   1  -2   0 634.137 31.0594   6
  -1   2  -1 9460.27 164.509   3
  -1  -2  -1 9545.53 159.906   6
  -1   2  -1 9843.92 170.325   5
   1  -2   1 9548.48 147.760   6
  -1  -2  -1 9242.76 145.853   3
   1  -2   1 9294.00 147.509   2
  -1  -2  -1 9715.35 164.793   4
   1   2   1 9312.22 163.299   4
   1  -2   1 9470.89 168.705   5
  -1   2  -1 9646.88 147.789   6
   1   2   1 9338.20 145.802   3
   1  -2   1 9564.80 165.994   3
  -1   2  -1 9776.45 150.021   2
  -1  -2  -1 9330.15 187.609   1
  -1  -2  -2 8537.95 161.467   3
  -1   2  -2 8490.74 175.234   5
   1   2   2 8811.64 163.656   3
   1   2   2 8275.81 172.168   4
   1  -2   2 8746.50 171.713   5
   1  -2   2 8505.66 173.384   3
  -1   2  -2 8640.25 172.474   3
  -1  -2  -2 8570.75 174.875   4
   1  -2   3 427.952 52.3359   3
  -1   2  -3 433.968 55.1848   5
   1  -2   3 452.361 50.5245   5
  -1  -2  -3 470.635 48.6784   3
   1   2   3 386.942 46.5860   4
   1   2   3 422.298 48.8971   3
  -1   2  -3 592.170 51.5088   3
  -1  -2  -3 525.714 58.7994   4
  -1  -2  -4 2972.37 119.875   4
  -1   2  -4 3032.14 108.710   5
   1  -2   4 2842.92 106.054   5
   1   2   4 2984.84 117.810   4
  -1  -2  -4 2895.83 113.055   3
   1   2   4 2990.36 116.553   3
   1  -2   4 2928.83 117.777   3
  -1   2  -4 2937.75 115.594   3
  -1  -2  -5 1555.21 94.4928   3
  -1  -2  -5 1270.86 88.0223   4
  -1   2  -5 1226.36 84.5181   3
   1   2   5 1330.82 89.5755   3
  -1   2  -5 1382.75 82.8962   5
   1   2   5 1382.98 87.8326   4
   1  -2   5 1273.67 90.6254   3
   1  -2   5 1322.38 79.4138   5
  -1   2  -5 1321.59 86.0470   4
   1   2   5 1407.29 79.1724   5
  -1   2  -6 7920.66 232.968   3
   1  -2   6 7637.03 203.647   5
   1  -2   6 7855.69 228.946   3
   1   2   6 7766.27 229.955   3
  -1  -2  -6 7690.30 228.714   3
   1   2   6 7512.59 197.093   5
  -1   2  -6 7564.13 218.669   4
  -1   2  -6 7778.59 200.587   5
  -1  -2  -6 7801.54 228.429   4
   1   2   6 7600.08 225.644   4
   1   2   7 282.072 65.0429   3
   1   2   7 270.043 59.5690   5
   1  -2   7 272.687 74.7477   3
   1   2   7 169.635 53.9286   4
  -1   2  -7 339.946 60.6302   5
  -1   2  -7 267.725 57.5599   4
  -1  -2  -7 303.608 70.5128   4
   1  -2   7 304.167 55.8627   5
  -1  -2  -7 306.414 67.3915   3
  -1   2  -8 23183.4 479.420   4
  -1  -2  -8 23132.0 490.399   4
   1  -2   8 24217.4 510.155   3
   1  -2   8 22922.2 439.329   5
   1   2   8 23782.8 504.541   3
   1   2   8 23596.9 437.379   5
   1   2   9 6038.28 246.738   3
   1  -2   9 5952.01 204.337   5
  -1  -2  -9 6557.21 246.478   4
   1   2   9 5824.94 203.082   5
   1  -2   9 5864.15 247.962   3
  -1   2  -9 5572.08 231.710   4
   1   2   9 6156.90 153.639   7
   1   2  10 2729.01 176.989   3
   1  -2  10 2873.56 184.026   3
   1   2  10 2404.32 138.832   5
  -1   2 -10 2448.10 160.835   4
   1  -2  10 2559.74 136.169   5
  -1  -2 -10 2474.57 170.655   4
   1   2  11 40.9240 69.9314   3
  -1   2 -11-31.7075 65.5290   4
   1  -2  11-70.5861 83.0181   3
  -1  -2 -11-23.9734 70.0181   4
   1  -2  12 129.581 75.1236   3
  -1   2 -12 135.131 74.6559   4
   1   2  12 342.081 92.4272   3
  -1  -2 -12 470.419 103.011   4
  -1   2 -13 1932.36 168.218   4
   1  -2  13 1995.53 183.449   3
   1   2  13 2001.73 182.812   3
  -1  -2 -13 1919.89 175.274   4
   1  -2  14 4851.84 268.598   2
  -1  -2 -14 4711.53 274.966   4
  -1   2 -14 4340.14 256.047   4
   1  -3 -15 148.874 92.0049   4
  -1  -3  15 286.162 102.318   2
   1  -3 -14 108.644 73.1581   4
  -1   3  14 89.6970 87.7452   2
  -1  -3  14 106.616 75.0424   2
   1   3 -14 160.229 78.8836   4
  -1   3  13 290.097 94.3472   2
  -1  -3  13 13.3810 84.2182   3
  -1   3  13 333.594 104.350   3
  -1  -3  13 151.187 68.8960   2
   1  -3 -13 254.674 87.3251   4
   1   3 -13 224.499 73.3710   4
   1   3 -12 1022.72 112.410   4
  -1   3  12 754.204 122.593   3
  -1  -3  12 1042.51 116.511   2
   1  -3 -12 769.369 113.690   4
  -1   3  12 1015.65 131.437   2
  -1  -3  12 985.373 128.629   3
   1   3 -11 578.798 86.6353   4
  -1   3  11 662.634 105.339   3
  -1  -3  11 731.208 105.242   2
   1  -3 -11 589.598 96.2700   4
  -1  -3  11 734.033 111.003   3
  -1   3  11 802.870 117.496   2
  -1  -3  10-13.0186 54.7124   2
  -1   3  10-48.9318 54.3599   7
   1   3 -10-59.9528 57.0666   4
  -1  -3  10 27.5416 38.5709   5
   1  -3 -10-2.86590 55.6640   4
  -1   3  10-7.38785 39.2460   5
  -1   3  10-50.2031 66.9773   3
  -1  -3  10 63.3610 71.5386   3
  -1   3  10 33.4517 64.2090   2
  -1   3   9 1794.83 144.378   3
  -1  -3   9 1703.11 139.283   3
  -1  -3   9 1668.71 88.0254   5
  -1  -3   9 1636.71 120.490   2
   1   3  -9 1572.18 111.430   4
  -1   3   9 1783.32 92.0690   5
   1  -3  -9 1735.37 129.344   4
   1   3  -8 5176.01 179.168   4
  -1   3   8 4740.05 202.411   3
   1   3  -8 5266.47 148.121   5
  -1  -3   8 4825.77 181.386   2
  -1  -3   8 5115.34 144.721   5
  -1  -3   8 5206.66 208.503   3
  -1   3   8 4816.73 142.747   5
   1  -3  -8 5109.78 196.826   4
  -1   3   8 4774.27 191.676   4
  -1   3   7 57.8984 33.4121   5
   1   3  -7 15.3479 36.1053   5
  -1   3   7-27.9053 50.0691   3
  -1  -3   7 9.25552 31.4866   5
  -1   3   7-18.3766 41.9883   4
  -1  -3   7-20.0448 30.5997   7
   1  -3  -7-67.0415 51.8781   3
   1   3  -7 5.01411 39.4890   4
   1  -3  -7-43.8362 55.0720   4
   1   3  -7 38.5173 46.3519   3
  -1  -3   7 4.49013 43.7873   2
  -1  -3   7-54.3097 61.1360   3
  -1  -3   6 4525.95 128.074   7
  -1  -3   6 4300.00 162.046   3
  -1   3   6 4593.87 172.788   3
  -1  -3   6 4113.59 119.143   5
  -1   3   6 4121.79 154.810   4
   1   3  -6 4430.60 121.701   5
  -1  -3   6 4478.86 143.931   2
   1  -3  -6 4480.73 169.235   3
   1   3  -6 4375.20 160.629   3
   1   3  -6 4350.92 140.156   4
   1  -3  -6 4379.34 158.924   4
   1   3  -5 1323.56 84.3834   3
   1  -3  -5 1335.64 84.9526   4
  -1  -3   5 1407.79 73.6032   2
  -1  -3   5 1271.02 67.0956   7
  -1   3   5 1240.43 90.0821   3
   1  -3  -5 1240.83 86.0121   3
  -1   3   5 1360.55 83.0259   4
   1   3  -5 1305.96 63.9994   5
   1   3  -5 1343.93 71.1395   4
  -1  -3   5 1240.63 60.6875   5
  -1  -3   5 1264.40 84.7403   3
   1   3  -5 1347.68 71.8914   7
  -1   3   4 430.728 57.4385   3
   1   3  -4 356.903 38.6395   5
   1  -3  -4 444.655 57.4858   3
  -1  -3   4 357.457 47.4649   3
  -1  -3   4 336.109 34.0865   5
   1   3  -4 379.542 46.3574   3
   1   3  -4 351.094 43.4985   7
   1  -3  -4 373.731 54.1198   4
  -1   3   4 429.568 52.0443   4
  -1  -3   4 313.845 38.2453   2
  -1   3   3 16535.9 288.347   3
  -1   3   3 16559.0 246.894   5
  -1  -3   3 16205.3 248.058   5
   1   3  -3 16920.7 272.411   3
  -1   3   3 15851.0 279.116   4
   1   3  -3 16203.1 268.446   7
   1  -3  -3 16183.6 286.393   3
   1   3  -3 16677.6 250.730   5
  -1  -3   3 16441.8 244.321   2
  -1  -3   3 16107.7 269.375   3
  -1   3   3 15849.7 290.622   2
   1  -3  -3 16727.3 282.881   4
  -1  -3   2 10692.2 179.474   5
   1   3  -2 10997.3 181.040   5
   1  -3  -2 10683.2 176.961   5
   1  -3  -2 10103.0 197.575   3
  -1   3   2 10738.3 198.548   4
   1  -3  -2 10667.3 198.330   4
  -1  -3   2 11063.2 157.935   2
  -1   3   2 11026.1 179.774   5
  -1  -3   2 10452.9 176.149   3
   1   3  -2 10800.6 194.639   7
   1   3  -2 10616.3 175.477   3
   1   3  -2 10612.3 204.904   6
  -1   3   2 10879.2 200.755   3
  -1   3   2 10557.7 201.960   2
   1   3  -2 10853.2 157.959   2
   1  -3  -1 169.720 36.0915   4
   1   3  -1 140.553 15.3946   2
   1   3  -1 177.652 30.2585   5
  -1   3   1 138.342 27.8117   5
   1   3  -1 124.077 19.5557   4
  -1   3   1 156.565 31.5384   4
   1  -3  -1 132.117 35.6984   6
  -1  -3   1 170.306 17.7746   2
   1  -3  -1 135.474 29.9254   1
  -1  -3   1 148.834 21.7159   4
   1   3  -1 126.612 32.2559   6
   1  -3  -1 123.490 27.1794   5
   1  -3  -1 178.199 28.3797   2
  -1  -3   1 179.794 37.4130   6
  -1   3   1 148.763 30.8510   2
  -1  -3   0 1991.67 67.7273   6
  -1  -3   0 1953.80 80.6449   1
  -1   3   0 2170.84 57.3697   2
   1  -3   0 2124.80 65.3817   6
  -1   3   0 2008.41 70.2644   5
  -1   3   0 1996.42 62.8670   6
  -1  -3   0 1941.50 58.8089   4
   1  -3   0 1976.52 55.7874   2
   1   3   0 2064.26 60.2347   4
   1  -3   0 2020.53 69.2990   5
  -1   3   0 2010.85 70.0858   4
   1   3   0 2028.29 82.7549   1
   1   3   0 1999.06 65.8584   8
   1   3   0 1898.15 67.0915   6
  -1   3   0 2033.37 64.0568   1
   1   3   1 741.831 33.8461   3
  -1   3  -1 648.162 33.3311   2
  -1  -3  -1 664.673 33.2770   3
   1   3   1 653.028 46.7985   6
   1   3   1 695.573 44.2897   4
  -1  -3  -1 607.466 57.6734   1
   1   3   1 595.956 61.3198   1
   1  -3   1 633.683 40.7236   6
   1  -3   1 641.507 50.0766   5
  -1  -3  -1 629.817 48.6408   6
  -1   3  -1 607.824 40.2325   6
   1  -3   1 661.094 48.7862   3
   1  -3   1 670.597 33.5448   2
  -1  -3  -1 729.947 49.2744   4
  -1   3  -1 722.948 51.8633   5
  -1   3  -1 695.349 47.9189   3
   1   3   2 57058.8 739.316   4
   1   3   2 54675.0 709.834   3
  -1   3  -2 56762.6 715.478   6
  -1  -3  -2 56170.3 710.721   3
   1  -3   2 56041.2 735.217   3
  -1   3  -2 56816.4 733.691   3
   1  -3   2 57018.1 694.822   2
  -1   3  -2 57385.8 739.573   5
   1  -3   2 57448.5 736.541   5
  -1  -3  -2 56154.1 739.372   4
   1  -3   3 1860.23 84.0799   5
  -1  -3  -3 1907.13 95.6995   4
  -1   3  -3 1950.69 89.5341   5
   1  -3   3 1988.07 90.8427   3
  -1   3  -3 1893.07 87.9996   3
   1   3   3 2084.46 86.9254   3
   1   3   3 2163.50 94.8915   4
  -1  -3  -3 2095.18 85.1395   3
   1  -3   4 420.674 51.4374   5
   1   3   4 398.633 52.2797   3
  -1  -3  -4 423.233 55.4705   4
  -1   3  -4 330.442 51.4372   5
  -1   3  -4 424.073 24.3939   7
  -1  -3  -4 349.406 50.8015   3
  -1   3  -4 358.967 51.6166   3
   1  -3   4 341.436 50.5816   3
   1   3   4 304.376 51.2990   4
   1   3   5 2765.07 124.139   3
   1  -3   5 2394.99 119.572   3
  -1  -3  -5 2826.54 128.693   4
   1   3   5 2698.82 125.017   4
  -1   3  -5 2665.22 123.101   3
  -1  -3  -5 2500.51 119.075   3
  -1   3  -5 2744.92 114.485   5
   1  -3   5 2667.08 112.096   5
  -1  -3  -6 8173.82 239.292   4
   1  -3   6 8442.92 217.668   5
  -1   3  -6 8618.56 218.200   5
  -1   3  -6 8589.59 232.263   4
   1   3   6 8720.23 243.420   4
  -1   3  -6 8393.06 241.431   3
  -1  -3  -6 7907.21 238.198   3
   1   3   6 8309.39 239.315   3
   1  -3   6 8484.64 243.971   3
   1   3   6 8314.82 212.521   5
  -1   3  -7 1778.23 115.129   4
   1   3   7 1683.78 120.641   3
   1   3   7 1788.86 123.714   4
   1  -3   7 1711.48 104.321   5
   1   3   7 1865.29 103.250   5
  -1  -3  -7 1829.52 121.549   4
  -1   3  -7 1736.37 103.739   5
   1  -3   7 1900.72 125.171   3
  -1  -3  -7 1542.13 117.933   3
   1  -3   8 10486.5 310.516   3
  -1   3  -8 10325.4 263.451   5
   1  -3   8 9926.21 260.935   5
  -1   3  -8 9275.03 280.879   4
   1   3   8 9716.85 258.669   5
   1   3   8 10179.1 305.489   3
  -1  -3  -8 9905.22 299.611   4
   1   3   9 4601.57 216.370   3
   1  -3   9 4094.38 168.783   5
  -1   3  -9 4236.42 195.092   4
   1  -3   9 4628.25 216.762   3
  -1  -3  -9 4234.29 204.498   4
   1   3   9 4525.36 179.003   5
   1   3  10 645.655 101.456   3
   1  -3  10 729.905 82.1010   5
  -1  -3 -10 581.502 95.3153   4
  -1   3 -10 681.846 94.8091   4
   1   3  10 545.659 77.8615   5
   1  -3  10 804.009 108.673   3
   1   3  11 100.749 70.3178   3
  -1  -3 -11-0.19310 74.3777   4
   1  -3  11 79.4349 73.5906   3
  -1   3 -11 159.700 85.7987   4
  -1  -3 -12 123.648 73.9020   4
  -1   3 -12 302.143 84.5248   4
   1  -3  12 286.991 102.915   3
   1   3  12 399.603 106.017   3
   1  -3  13 113.228 92.9573   3
  -1   3 -13 147.243 74.2563   4
  -1  -3 -13 196.908 95.2088   4
   1   3  13 86.5238 85.8859   3
   1  -3  14 1362.16 156.911   2
  -1  -3 -14 1405.97 163.252   4
  -1   3 -14 1493.05 163.833   4
   1  -4 -15 1582.49 169.181   4
  -1   4  14 120.180 85.7088   2
   1   4 -14 152.523 77.6594   4
  -1  -4  14 354.652 105.214   2
   1  -4 -14 204.566 86.1925   4
   1   4 -13 1449.15 136.151   4
  -1  -4  13 1524.05 146.365   2
  -1  -4  13 1655.64 166.336   3
   1  -4 -13 1396.66 150.050   4
  -1   4  13 1414.97 161.439   3
  -1   4  13 1628.39 161.730   2
  -1  -4  12 2776.83 196.851   3
  -1   4  12 3007.91 207.910   3
   1  -4 -12 2538.25 179.212   4
   1   4 -12 2659.03 167.111   4
  -1   4  12 3183.90 218.343   2
  -1  -4  12 2669.42 176.469   2
   1  -4 -11 280.906 71.7369   4
  -1  -4  11 326.527 81.5661   3
  -1  -4  11 420.710 81.8598   2
  -1   4  11 354.434 87.9262   3
  -1   4  11 316.340 93.4276   2
   1   4 -11 258.950 67.9366   4
  -1   4  10 4460.25 152.825   5
  -1  -4  10 4531.42 195.825   2
   1  -4 -10 4610.73 212.605   4
  -1  -4  10 4494.41 150.924   5
  -1   4  10 4521.25 229.216   2
  -1   4  10 5180.31 240.394   3
   1   4 -10 4523.59 192.360   4
  -1  -4  10 4830.14 225.758   3
   1   4  -9 2339.76 107.246   5
  -1   4   9 2205.26 107.382   5
  -1  -4   9 2445.63 107.159   5
  -1  -4   9 2667.58 165.611   3
   1   4  -9 2232.16 129.667   4
  -1  -4   9 2389.00 134.448   2
  -1   4   9 2400.09 154.669   3
   1  -4  -9 2447.55 151.453   4
  -1   4   8 659.418 60.2164   5
   1   4  -8 590.783 68.5753   4
  -1   4   8 495.743 85.7423   3
  -1  -4   8 627.332 85.3761   3
  -1  -4   8 570.475 56.5744   5
   1   4  -8 610.721 63.3722   5
  -1  -4   8 602.369 72.1461   2
   1  -4  -8 617.116 86.4528   4
   1   4  -7 161.983 51.3037   4
   1   4  -7 147.998 46.1652   5
  -1  -4   7 69.4825 36.7108   5
   1  -4  -7 94.6986 59.7475   4
   1  -4  -7 51.7855 55.0382   3
  -1  -4   7 2.51913 43.6384   2
  -1  -4   7 108.288 59.6800   3
  -1   4   7 64.7309 60.4018   3
   1   4  -7 64.0430 45.5998   3
  -1   4   7 124.681 50.6719   4
  -1   4   6 18168.9 366.907   4
   1  -4  -6 18365.3 367.139   4
  -1  -4   6 17563.8 323.292   2
  -1   4   6 17248.2 374.323   3
  -1  -4   6 17298.5 360.117   3
   1  -4  -6 18098.0 377.146   3
   1   4  -6 18507.6 329.656   4
  -1  -4   6 17542.1 303.036   5
   1   4  -6 17880.0 314.805   7
   1   4  -6 17309.2 307.927   5
   1   4  -6 17765.3 361.483   3
  -1   4   5-8.90999 48.2551   3
  -1  -4   5 25.8482 41.6123   3
   1  -4  -5 2.96466 41.0122   4
  -1  -4   5-24.0276 30.3038   5
   1  -4  -5 50.2985 43.7578   3
   1   4  -5 25.2275 36.6543   7
  -1  -4   5-18.6098 34.1474   2
  -1   4   5 29.7187 40.9055   4
   1   4  -5-36.9081 37.8069   3
   1   4  -5 17.5590 35.5501   5
  -1  -4   4 1231.67 56.9579   2
   1   4  -4 1372.93 67.0679   5
   1   4  -4 1343.96 69.8337   7
  -1   4   4 1343.59 62.3856   5
   1  -4  -4 1374.49 81.6659   4
  -1   4   4 1318.06 84.0576   3
  -1  -4   4 1269.71 73.6255   3
   1   4  -4 1246.95 72.9470   3
  -1  -4   4 1282.71 63.7194   5
   1  -4  -4 1355.19 83.2118   3
  -1   4   4 1247.63 82.0074   4
  -1   4   3 7316.29 176.267   4
   1   4  -3 7113.71 156.555   5
   1  -4  -3 7170.51 176.365   4
   1   4  -3 7153.63 157.555   3
   1   4  -3 7406.78 164.219   7
  -1  -4   3 7384.13 129.240   2
  -1   4   3 7584.55 153.630   5
  -1  -4   3 7139.89 157.571   3
   1   4  -3 7151.91 182.154   6
  -1   4   3 7739.87 181.602   2
   1  -4  -3 7250.08 174.486   3
  -1  -4   3 7252.34 151.953   5
  -1   4   3 7205.71 176.489   3
  -1  -4   2 10110.4 141.500   2
   1  -4  -2 10040.5 204.305   4
   1  -4  -2 10135.9 186.936   5
   1  -4  -2 10133.7 199.078   3
  -1  -4   2 9541.92 168.754   3
   1   4  -2 10092.5 188.970   5
  -1   4   2 10258.1 204.088   4
  -1   4   2 10226.0 186.715   5
   1   4  -2 10407.0 170.734   3
   1   4  -2 10131.8 142.356   2
  -1   4   2 9953.31 200.435   2
  -1  -4   2 10520.8 208.865   6
  -1  -4   2 9730.83 185.383   5
   1   4  -2 10327.2 207.087   6
   1   4  -1 19074.5 301.030   6
   1  -4  -1 18821.8 299.483   6
  -1   4   1 18097.2 299.260   6
  -1  -4   1 18949.9 301.337   6
   1  -4  -1 18820.6 290.902   5
   1   4  -1 18673.4 241.855   3
   1  -4  -1 18830.5 302.396   1
  -1   4   1 18552.9 291.406   5
  -1  -4   1 18713.1 240.457   3
   1   4  -1 18812.5 269.202   4
   1   4  -1 19167.4 237.985   2
  -1   4   1 18805.8 283.049   2
   1  -4  -1 18366.6 298.460   4
  -1  -4   1 18305.1 289.263   5
  -1   4   1 18706.4 305.956   1
  -1   4   1 17750.0 296.826   4
   1  -4  -1 18383.2 281.442   2
   1   4  -1 18583.2 291.547   5
  -1  -4   1 19009.5 268.491   4
   1   4   0 3339.26 99.8027   5
  -1   4   0 3070.20 93.6913   6
  -1  -4   0 3159.61 115.780   1
   1   4   0 3124.47 117.449   1
  -1  -4   0 2884.07 88.4577   4
   1  -4   0 3103.21 99.4319   5
   1  -4   0 3261.85 95.1908   6
   1   4   0 3099.34 86.6685   4
  -1   4   0 3161.34 77.9108   2
  -1  -4   0 3152.04 101.071   6
  -1   4   0 3103.48 101.831   5
  -1   4   0 3310.35 98.2222   1
   1   4   0 3011.25 98.4057   6
   1  -4   0 3291.46 77.9007   2
   1   4   0 3175.55 92.4526   8
  -1   4   0 2921.20 98.9242   4
   1  -4   1 6615.87 152.446   5
  -1  -4  -1 6606.02 151.837   6
  -1  -4  -1 6351.55 145.131   4
   1   4   1 6785.48 147.499   4
  -1   4  -1 6505.34 141.581   6
   1   4   1 6702.12 116.107   3
   1   4   1 6692.44 155.201   6
   1  -4   1 6130.09 141.601   3
  -1  -4  -1 6321.22 113.723   3
   1   4   1 6491.70 181.249   1
   1  -4   1 6663.49 141.208   6
  -1   4  -1 6428.64 143.156   3
  -1   4  -1 6401.97 154.874   5
   1  -4   1 6470.88 112.827   2
  -1  -4  -1 6430.38 176.215   1
  -1   4  -1 6699.56 114.135   2
   1  -4   2 2080.77 86.8130   5
   1  -4   2 2238.47 62.5281   2
   1  -4   2 2138.89 82.5220   6
  -1   4  -2 2184.09 82.7984   6
   1   4   2 2110.44 76.4929   3
  -1   4  -2 2280.71 95.1779   5
  -1  -4  -2 2055.51 93.4662   4
  -1  -4  -2 2149.61 75.4792   3
  -1  -4  -2 2313.57 115.979   1
   1  -4   2 2232.01 89.5249   3
  -1   4  -2 2235.92 87.5201   3
  -1  -4  -2 2283.18 94.9343   6
   1   4   2 1972.49 89.9797   4
  -1   4  -3 2725.16 100.582   6
   1  -4   3 2890.20 84.2818   2
   1  -4   3 2732.12 106.922   3
  -1   4  -3 2682.36 109.735   5
   1  -4   3 2817.13 105.862   5
   1   4   3 2727.14 99.9788   3
   1   4   3 2967.24 113.517   4
  -1  -4  -3 2673.32 97.2363   3
  -1  -4  -3 3039.11 115.644   4
  -1   4  -3 2773.72 109.282   3
   1  -4   4 1648.30 87.9535   5
   1   4   4 1727.98 89.7851   3
  -1   4  -4 1968.00 98.5220   3
   1   4   4 1750.97 96.6556   4
  -1  -4  -4 1684.40 96.3249   4
  -1   4  -4 1818.54 95.4790   5
   1  -4   4 1844.34 96.2169   3
  -1  -4  -4 1652.15 88.3253   3
   1  -4   5 632.547 64.9274   5
  -1   4  -5 890.049 77.2791   3
  -1   4  -5 616.125 66.3792   5
  -1   4  -5 591.797 34.2377   7
   1  -4   5 594.425 72.6526   3
   1   4   5 546.766 66.4635   3
   1   4   5 628.942 65.9442   4
  -1  -4  -5 572.803 63.3692   3
  -1  -4  -5 536.593 68.2768   4
   1  -4   6 674.911 79.8147   3
  -1  -4  -6 724.969 82.1940   4
   1  -4   6 660.113 68.2912   5
   1   4   6 597.899 67.8015   3
  -1   4  -6 697.520 74.7300   5
  -1   4  -6 646.111 77.8665   3
   1   4   6 606.634 72.7039   4
  -1  -4  -6 677.382 75.0247   3
  -1  -4  -7 1984.89 129.656   4
   1   4   7 2117.65 114.084   5
  -1   4  -7 2030.38 123.157   4
   1  -4   7 2013.25 111.925   5
   1  -4   7 2047.81 130.286   3
  -1   4  -7 2298.32 117.965   5
   1   4   7 2168.55 131.584   3
  -1   4  -8 2403.58 139.088   4
   1  -4   8 2179.52 125.190   5
  -1  -4  -8 2049.37 144.544   4
   1   4   8 2192.43 123.760   5
   1   4   8 2292.76 146.130   3
  -1   4  -8 2121.65 124.648   5
   1  -4   8 2226.29 149.201   3
  -1   4  -9 2412.94 134.986   5
   1   4   9 2094.29 127.594   5
   1   4   9 2421.60 159.823   3
   1  -4   9 2036.02 122.196   5
  -1  -4  -9 2281.80 160.001   4
   1  -4   9 2271.37 156.334   3
  -1   4  -9 2033.14 136.944   4
  -1  -4 -10 1398.11 135.755   4
   1  -4  10 1337.16 134.289   3
   1   4  10 1151.48 100.300   5
  -1   4 -10 1326.02 122.840   4
   1  -4  10 1254.82 101.815   5
   1   4  10 1454.88 136.206   3
   1  -4  11 1934.92 167.070   3
   1   4  11 2130.45 172.380   3
  -1   4 -11 1948.03 161.467   4
  -1  -4 -11 2319.36 177.215   4
   1  -4  12-36.7491 81.5985   3
  -1  -4 -12 30.7394 73.9251   4
   1   4  12 132.831 77.2194   3
  -1   4 -12-33.1428 72.9630   4
   1   4  13 43.2589 91.0051   3
  -1  -4 -13-102.838 91.8870   4
   1  -4  13-38.8372 89.2397   3
  -1   4 -13-2.84479 71.3382   4
   1  -4  14 963.131 127.821   2
  -1  -4 -14 1305.03 166.334   4
  -1   4 -14 1237.30 150.072   4
   1  -5 -14 457.145 102.317   4
  -1  -5  14 419.945 100.235   2
  -1  -5  13 133.303 86.5290   3
  -1   5  13-51.9921 69.8300   3
   1   5 -13 137.861 70.1941   4
  -1   5  13 199.499 97.8970   2
  -1  -5  13 215.919 77.7522   2
   1  -5 -13 171.730 88.9915   4
  -1  -5  12 851.480 114.032   3
   1   5 -12 790.758 99.0636   4
  -1  -5  12 849.078 103.148   2
  -1   5  12 961.476 127.771   3
   1  -5 -12 875.715 122.182   4
  -1   5  12 753.508 130.964   2
  -1   5  11 155.144 79.8688   3
  -1  -5  11 107.544 73.2668   3
   1  -5 -11 165.482 70.0525   4
  -1   5  11 19.5116 66.1882   2
  -1   5  11 252.507 51.0629   5
  -1  -5  11 200.426 64.8246   2
   1   5 -11 87.9969 56.2039   4
  -1   5  10 450.933 63.0351   5
  -1   5  10 428.000 90.7637   3
   1   5 -10 358.783 73.1926   4
  -1  -5  10 611.815 99.7602   3
  -1   5  10 663.332 107.919   2
   1  -5 -10 666.504 99.7093   4
   1   5 -10 552.894 66.7717   5
  -1  -5  10 573.441 78.4088   2
  -1  -5  10 495.804 56.9705   5
  -1  -5   9 1476.96 107.227   2
  -1   5   9 1451.95 134.311   3
   1  -5  -9 1471.48 123.658   4
  -1  -5   9 1395.87 87.2063   5
  -1   5   9 1426.03 89.6595   5
   1   5  -9 1488.77 108.816   4
   1   5  -9 1607.12 97.8491   5
  -1   5   9 1508.58 141.141   2
  -1  -5   9 1486.88 126.843   3
  -1   5   8 4897.01 207.363   3
   1  -5  -8 4598.43 197.001   4
  -1  -5   8 5068.28 174.587   2
  -1  -5   8 4681.42 152.532   5
   1   5  -8 4922.44 158.331   5
  -1  -5   8 4552.42 199.058   3
   1   5  -8 4821.94 174.901   4
  -1   5   7 457.945 82.7104   3
   1  -5  -7 550.254 75.9150   4
  -1  -5   7 484.241 57.7474   2
  -1  -5   7 486.962 53.7194   5
  -1  -5   7 491.877 72.4556   3
   1   5  -7 374.078 64.0538   3
   1   5  -7 520.747 61.1308   4
   1   5  -7 511.576 63.1258   5
  -1   5   7 412.515 67.6144   4
   1   5  -7 383.018 54.7747   7
   1  -5  -6 1308.94 95.0777   4
   1   5  -6 1431.25 81.2262   7
  -1   5   6 1411.76 102.446   3
   1   5  -6 1360.06 80.3575   5
  -1  -5   6 1323.41 74.7765   2
  -1   5   6 1422.44 100.132   4
   1  -5  -6 1386.30 99.1195   3
  -1   5   6 1400.28 76.5322   5
  -1  -5   6 1181.77 90.9377   3
  -1  -5   6 1429.17 77.3559   5
   1   5  -6 1308.41 91.7497   3
   1   5  -5 2051.96 101.069   3
  -1  -5   5 2073.73 88.6702   5
   1   5  -5 2250.26 93.7540   7
  -1  -5   5 2206.57 83.2262   2
  -1  -5   5 2057.61 102.183   3
  -1   5   5 2048.84 108.005   4
   1  -5  -5 2194.71 114.147   4
  -1   5   5 2310.66 115.442   3
   1   5  -5 1900.92 92.0146   5
   1  -5  -5 1982.53 107.568   3
  -1   5   5 2158.25 90.8832   5
   1  -5  -4 216.648 50.0004   4
   1   5  -4 132.316 43.3208   6
  -1   5   4 114.223 32.1637   5
   1   5  -4 212.167 40.6564   3
   1   5  -4 200.469 45.2716   5
  -1  -5   4 164.244 35.2470   5
  -1   5   4 185.127 48.1896   3
  -1  -5   4 206.518 28.4336   2
  -1  -5   4 147.598 38.4616   3
   1  -5  -4 171.701 47.9919   3
  -1   5   4 167.718 40.2030   4
   1   5  -4 225.471 41.8958   7
   1   5  -3 4330.81 126.133   5
   1  -5  -3 4489.74 143.271   4
  -1  -5   3 4211.11 83.9097   2
  -1  -5   3 4363.77 117.544   3
   1   5  -3 4295.80 117.503   3
  -1   5   3 4539.13 124.816   5
  -1  -5   3 4474.74 123.065   5
  -1   5   3 4287.49 135.679   3
   1   5  -3 4240.00 141.389   6
   1  -5  -3 4332.42 133.887   3
  -1   5   3 4435.91 139.425   4
  -1   5   3 4297.06 140.019   2
  -1   5   2 1674.63 77.2109   5
  -1  -5   2 1750.43 62.8187   3
   1   5  -2 1760.95 62.9952   3
   1  -5  -2 1917.90 90.3509   4
   1   5  -2 1852.45 80.8532   5
   1   5  -2 1883.88 68.5938   4
  -1  -5   2 1950.37 91.5744   6
   1  -5  -2 1868.01 80.3784   3
   1  -5  -2 1785.23 77.4348   5
   1   5  -2 1899.07 90.0327   6
  -1   5   2 1734.22 85.7125   4
   1  -5  -2 1837.06 95.0805   1
   1  -5  -2 1770.28 90.8069   6
  -1   5   2 1779.57 82.5422   2
  -1  -5   2 1953.96 78.8445   5
   1   5  -1 21772.9 274.194   2
  -1   5   1 21410.4 324.734   2
   1   5  -1 21562.5 320.077   4
   1  -5  -1 21380.7 349.896   6
  -1   5   1 21304.5 360.963   1
  -1  -5   1 22096.0 283.135   3
  -1   5   1 21445.2 351.409   6
  -1  -5   1 21872.6 342.243   5
  -1   5   1 21483.4 344.131   5
   1   5  -1 21499.3 343.834   5
   1   5  -1 22005.0 283.376   3
  -1  -5   1 22560.6 321.967   4
   1  -5  -1 21653.7 357.322   1
   1   5  -1 21364.9 351.233   6
  -1  -5   1 21240.3 350.494   6
  -1   5   1 21513.2 351.045   4
   1  -5  -1 21043.2 342.365   5
   1  -5  -1 21999.5 352.022   4
  -1  -5   0 188.402 18.2531   3
  -1   5   0 155.744 41.3919   4
  -1   5   0 129.656 41.8684   1
  -1  -5   0 205.133 49.4735   6
   1  -5   0 150.861 27.7158   2
   1   5   0 185.197 42.8740   5
   1  -5   0 169.122 43.7911   5
  -1   5   0 143.134 38.6119   6
  -1  -5   0 216.334 56.3967   1
   1   5   0 142.218 34.7587   4
  -1  -5   0 226.429 40.2756   4
  -1   5   0 149.889 51.0357   5
   1  -5   0 119.605 42.4349   6
  -1   5   0 136.860 25.5648   2
   1   5   0 130.014 55.9608   1
   1   5   0 179.912 48.8010   6
  -1  -5  -1 2034.50 105.453   1
  -1  -5  -1 1706.32 58.5411   3
   1   5   1 2187.08 96.0274   6
  -1   5  -1 2049.07 94.6628   5
   1  -5   1 1964.14 56.1430   2
   1  -5   1 1936.98 81.9275   6
   1   5   1 1917.50 82.2986   4
   1   5   1 1990.46 111.681   1
  -1   5  -1 1944.82 78.5616   3
  -1   5  -1 2043.78 82.9331   6
   1   5   1 2078.52 60.6328   3
  -1  -5  -1 2085.61 93.5548   6
  -1  -5  -1 1923.54 82.7478   4
  -1   5  -1 1981.80 56.3246   2
   1  -5   1 1846.90 85.1554   5
   1  -5   1 1936.33 80.0489   3
   1  -5   2 25.3091 20.2697   2
  -1  -5  -2 6.56785 25.5286   3
  -1   5  -2 10.4569 51.1938   5
  -1   5  -2 15.0834 31.4197   3
  -1  -5  -2-42.6230 47.6925   6
  -1  -5  -2 26.3133 52.0029   1
   1  -5   2 34.9746 40.6761   5
  -1  -5  -2 86.2276 49.6170   4
   1   5   2 47.8762 29.8103   3
   1   5   2 29.2716 40.9551   4
   1  -5   2 3.97846 34.5935   6
   1  -5   2-18.7044 36.6319   3
  -1   5  -2 9.03818 36.3184   6
  -1   5  -3 11453.6 244.331   5
  -1   5  -3 11185.1 232.024   6
   1  -5   3 11071.1 237.945   5
  -1  -5  -3 10881.2 287.302   1
  -1  -5  -3 11001.5 219.356   3
  -1  -5  -3 10840.9 246.791   6
   1   5   3 10901.1 220.622   3
  -1   5  -3 10841.1 233.886   3
   1  -5   3 11292.1 187.680   2
   1  -5   3 11117.1 236.244   3
   1   5   3 11443.7 248.126   4
  -1  -5  -3 10724.7 244.999   4
   1  -5   4 3274.07 128.810   3
  -1  -5  -4 3072.07 132.876   4
  -1   5  -4 3209.88 130.473   3
  -1   5  -4 3153.40 122.625   6
   1   5   4 3368.27 124.797   3
  -1  -5  -4 3137.58 118.992   3
   1  -5   4 2954.60 119.937   5
  -1   5  -4 3281.87 130.202   5
   1   5   4 2994.84 128.258   4
  -1   5  -5 180.288 27.5681   7
  -1   5  -5 154.239 49.3355   6
   1   5   5 248.980 52.3634   4
  -1  -5  -5 304.869 56.4892   3
  -1  -5  -5 172.548 50.6524   4
  -1   5  -5 160.752 55.1801   5
   1  -5   5 215.589 54.2008   3
   1   5   5 212.176 50.3443   3
  -1   5  -5 219.239 54.6963   3
   1  -5   5 203.994 47.1113   5
  -1   5  -6 1891.52 113.237   5
  -1  -5  -6 1745.94 110.596   3
  -1   5  -6 1977.52 66.7068   7
   1  -5   6 1981.71 109.819   5
   1  -5   6 1952.98 120.294   3
   1   5   6 1929.47 119.069   4
   1   5   6 1716.57 112.276   3
  -1  -5  -6 1871.21 119.229   4
  -1   5  -6 1853.28 116.810   3
  -1  -5  -7 2312.40 141.907   4
   1  -5   7 2099.15 118.636   5
   1  -5   7 2145.54 134.444   3
   1   5   7 1971.50 127.789   3
  -1   5  -7 2158.49 129.274   4
  -1   5  -7 2130.38 121.080   5
   1  -5   8 2112.02 123.541   5
  -1  -5  -8 2028.78 139.576   4
  -1   5  -8 2066.28 135.008   4
   1  -5   8 2115.83 144.137   3
   1   5   8 2115.52 120.896   5
  -1   5  -8 2005.44 125.501   5
   1   5   8 1950.14 137.391   3
  -1   5  -9 13.7109 65.0229   5
   1  -5   9-124.224 79.0360   3
   1   5   9 46.0564 61.5928   3
  -1   5  -9 63.0773 67.4334   4
  -1  -5  -9 122.672 76.7318   4
   1   5   9 181.020 60.4365   5
   1  -5   9 53.3706 53.1570   5
   1   5  10 5986.19 263.972   3
  -1   5 -10 5839.91 240.874   4
   1  -5  10 6374.54 272.263   3
  -1  -5 -10 6237.78 266.094   4
   1   5  10 5633.38 217.664   5
  -1   5 -10 5972.44 218.965   5
  -1   5 -11 235.133 81.4462   4
  -1  -5 -11 229.675 81.3274   4
   1  -5  11 353.556 90.6000   3
   1   5  11 232.548 92.5452   3
   1  -5  12 689.398 117.107   3
  -1  -5 -12 1017.77 133.630   4
  -1   5 -12 953.267 118.546   4
   1   5  12 897.971 123.971   3
   1  -5  13 386.856 87.9716   2
  -1  -5 -13 568.423 113.694   4
  -1   5 -13 365.712 96.8740   4
   1   5  13 511.208 114.333   3
   1  -5  13 299.794 100.129   3
  -1   5 -14-54.3925 88.4438   4
   1  -5  14-163.958 91.6036   2
   1  -6 -14 356.660 108.581   4
   1  -6 -13 790.451 114.328   4
  -1  -6  13 617.044 108.325   3
  -1  -6  13 696.253 99.9331   2
  -1   6  13 856.522 124.915   3
  -1   6  13 600.652 124.974   2
   1   6 -13 703.264 102.270   4
  -1   6  12-20.7394 69.1771   3
   1  -6 -12 13.0193 67.2986   4
  -1   6  12 34.9940 75.7300   2
  -1  -6  12 1.88923 59.6536   2
   1   6 -12 119.485 62.1929   4
  -1  -6  12 45.4228 75.0301   3
  -1   6  11 1139.33 137.354   3
  -1  -6  11 1292.21 135.877   3
   1   6 -11 1365.50 117.304   4
  -1   6  11 1207.99 87.3172   5
   1   6 -11 1180.47 92.5730   5
   1  -6 -11 1415.90 138.671   4
  -1  -6  11 1321.54 115.224   2
  -1   6  11 1218.75 139.005   2
  -1  -6  10 136.103 55.1841   2
   1   6 -10 57.1269 47.5791   5
  -1   6  10 91.8410 43.7420   5
  -1  -6  10 138.970 44.1942   5
  -1  -6  10 112.187 67.4226   3
   1  -6 -10 137.079 69.5388   4
  -1   6  10 5.74205 65.9429   3
  -1   6  10 33.2078 60.4420   2
  -1   6  10 93.6514 40.5125   5
   1   6 -10 84.3491 54.0239   4
   1   6  -9 38.6834 47.3515   5
   1   6  -9 22.0327 50.7425   4
  -1   6   9 43.9719 39.3793   5
   1  -6  -9-87.4982 65.6269   4
  -1  -6   9 97.4907 48.0719   2
  -1  -6   9 202.360 81.6980   3
  -1   6   9 27.9382 70.0468   2
  -1  -6   9 74.3612 42.8176   5
  -1   6   9 129.110 67.4853   3
  -1   6   9 103.888 43.9565   5
  -1   6   8 654.876 64.1279   5
   1   6  -8 646.167 67.1773   7
  -1   6   8 547.662 94.6298   3
   1  -6  -8 539.575 91.1261   4
  -1  -6   8 594.976 67.7896   2
   1   6  -8 606.067 74.1566   5
  -1  -6   8 624.779 66.1285   5
   1   6  -8 472.541 64.8597   4
  -1  -6   8 775.727 94.3722   3
   1   6  -7 117.904 54.9036   3
   1   6  -7-20.5279 45.6765   5
  -1  -6   7-6.20561 40.7977   5
  -1  -6   7-44.6136 52.4979   3
   1   6  -7 38.8475 43.4145   7
   1   6  -7 103.013 49.4875   4
  -1  -6   7 22.6541 36.4879   2
   1  -6  -7 53.6668 60.0309   4
  -1   6   7-39.8549 54.4832   4
  -1   6   7-23.6561 37.6338   5
  -1   6   7-41.1907 61.0360   3
   1   6  -6 2936.21 145.652   6
   1   6  -6 2782.66 119.421   5
  -1  -6   6 2700.85 129.757   3
   1  -6  -6 2791.23 139.086   3
  -1   6   6 2679.96 137.051   4
  -1   6   6 2837.47 142.146   3
  -1  -6   6 2843.03 101.433   2
  -1   6   6 2638.90 108.677   5
  -1  -6   6 2506.91 110.886   5
   1  -6  -6 2561.70 139.557   4
   1   6  -6 2681.88 128.138   3
   1   6  -6 2775.35 113.274   7
  -1  -6   5 12619.5 258.797   5
   1  -6  -5 13037.4 302.363   4
   1   6  -5 12723.8 260.852   7
  -1   6   5 10838.2 255.866   5
   1   6  -5 13199.5 266.206   5
  -1  -6   5 12321.7 272.146   3
   1   6  -5 12207.5 299.087   6
  -1  -6   5 12771.3 220.640   2
  -1   6   5 12865.9 297.622   4
   1   6  -5 12766.0 275.765   3
   1  -6  -5 13069.0 295.392   3
  -1   6   5 13399.9 298.813   3
  -1  -6   4 346.001 48.7990   5
  -1  -6   4 276.446 44.7554   3
   1  -6  -4 278.913 52.4179   3
  -1   6   4 257.865 54.3142   3
   1   6  -4 332.447 46.1046   3
  -1   6   4 224.449 56.3141   2
   1  -6  -4 227.615 55.2040   4
   1   6  -4 382.134 54.3356   5
  -1  -6   4 280.439 25.5131   2
   1   6  -4 416.993 52.4926   7
  -1   6   4 277.943 50.3754   4
   1   6  -4 233.446 51.4232   6
  -1   6   4 299.508 47.4702   5
   1   6  -3 1851.26 88.4349   5
   1   6  -3 1675.27 94.7479   6
   1  -6  -3 1787.84 97.0946   4
  -1  -6   3 1768.90 85.2628   5
   1  -6  -3 1913.35 91.3639   3
   1  -6  -3 1616.71 103.239   6
  -1   6   3 1744.11 83.8713   5
   1  -6  -3 1735.55 110.924   1
  -1   6   3 1757.52 94.9638   2
   1   6  -3 1756.83 73.7689   3
  -1  -6   3 1620.99 74.4202   3
  -1   6   3 1585.47 89.9263   4
  -1   6   3 1647.25 87.8615   3
   1   6  -2 121.609 43.5553   6
  -1  -6   2 220.982 41.9759   5
   1  -6  -2 101.576 37.7006   5
   1  -6  -2 172.158 37.9698   3
  -1  -6   2 174.144 44.5300   6
   1  -6  -2 148.749 54.9231   6
  -1  -6   2 106.530 26.1054   3
   1   6  -2 127.960 25.8836   3
   1   6  -2 138.280 30.4377   4
   1  -6  -2 47.9493 48.7707   1
   1  -6  -2 244.629 47.5982   4
   1   6  -2 137.698 43.1619   5
  -1   6   2 199.320 48.8356   4
  -1   6   2 126.573 38.4032   2
  -1   6   2 108.684 38.9512   5
  -1   6   1 2222.37 100.712   6
   1  -6  -1 2170.14 98.7750   6
   1   6  -1 2083.72 50.7236   2
   1  -6  -1 2153.33 99.3440   1
   1  -6  -1 2108.89 97.1140   4
   1   6  -1 2438.97 104.469   6
  -1  -6   1 2260.20 93.6760   5
  -1  -6   1 2166.53 97.4557   6
  -1   6   1 2151.25 81.4658   2
  -1  -6   1 2503.59 86.3074   4
   1   6  -1 2436.49 100.808   5
   1   6  -1 2309.67 85.2080   4
   1   6  -1 2186.57 117.773   1
  -1   6   1 2221.20 106.549   1
  -1  -6   1 2287.18 60.6470   3
  -1   6   1 2188.07 96.4324   5
   1  -6  -1 2174.25 93.0596   5
  -1   6   1 2123.01 95.2962   4
  -1   6   0 27297.3 437.127   5
  -1   6   0 27566.0 433.369   4
   1   6   0 27849.9 436.665   6
  -1  -6   0 27273.0 414.993   4
   1   6   0 26680.3 480.287   1
   1  -6   0 27341.2 434.945   5
  -1   6   0 27058.7 379.357   2
  -1  -6   0 27937.2 355.268   3
  -1   6   0 27981.0 445.868   1
  -1   6   0 28151.5 430.570   6
   1  -6   0 27734.9 379.337   2
   1   6   0 28588.1 435.883   5
   1  -6   0 27602.0 429.069   6
   1   6   0 28240.9 416.712   4
  -1  -6   0 27359.4 436.206   6
  -1  -6   0 28163.8 481.322   1
   1  -6   1 1975.13 90.0425   6
  -1  -6  -1 1951.20 61.8313   3
   1   6   1 1920.18 95.7620   6
  -1   6  -1 1997.73 88.9317   6
  -1   6  -1 2125.43 58.1867   2
   1  -6   1 1950.07 57.1807   2
   1   6   1 2290.75 99.2440   5
   1   6   1 1932.05 86.5642   4
  -1  -6  -1 2007.54 91.2240   4
   1  -6   1 1886.04 81.9397   3
   1   6   1 1975.65 122.244   1
  -1  -6  -1 2035.51 97.9768   6
  -1   6  -1 1946.55 97.6505   5
   1  -6   1 1936.78 93.1193   5
  -1   6  -1 2158.75 94.6638   4
  -1  -6  -1 2037.19 111.482   1
   1   6   2 8363.53 245.279   1
  -1   6  -2 8070.97 185.965   3
   1  -6   2 7953.13 189.488   6
   1   6   2 7973.46 197.825   4
   1  -6   2 7905.26 133.951   2
  -1   6  -2 8282.39 191.319   6
   1   6   2 8140.72 205.951   6
  -1  -6  -2 7783.29 196.862   4
   1  -6   2 8178.36 199.125   5
   1   6   2 7875.50 163.095   3
   1  -6   2 8069.06 188.178   3
  -1  -6  -2 8246.67 239.259   1
  -1   6  -2 8336.99 136.817   2
  -1  -6  -2 8209.44 164.871   3
  -1  -6  -2 7963.49 202.763   6
  -1   6  -2 8186.75 204.823   5
   1   6   3 6427.49 185.499   4
  -1  -6  -3 6727.72 162.904   3
  -1   6  -3 6551.37 175.475   6
  -1  -6  -3 6292.85 187.575   4
  -1  -6  -3 6631.72 225.810   1
   1  -6   3 6450.28 173.966   3
   1   6   3 6151.25 160.488   3
  -1   6  -3 6845.50 188.210   5
   1  -6   3 6387.65 124.993   2
  -1   6  -3 6445.99 175.362   3
   1  -6   3 6512.26 181.165   5
  -1  -6  -3 6469.13 190.194   6
   1  -6   4 484.740 61.6171   5
  -1  -6  -4 477.259 75.5208   6
  -1   6  -4 496.303 58.8273   6
  -1   6  -4 379.165 55.8144   3
   1  -6   4 425.239 58.8239   3
  -1   6  -4 454.790 65.1366   5
  -1  -6  -4 411.340 76.6992   1
   1   6   4 352.144 61.9939   4
   1   6   4 455.701 57.7541   3
  -1  -6  -4 444.003 68.5397   4
   1  -6   4 371.400 36.9618   2
  -1  -6  -4 442.454 51.8943   3
  -1   6  -5 919.711 80.3365   6
   1   6   5 758.238 72.7597   3
  -1   6  -5 861.272 79.0476   3
   1  -6   5 752.101 71.4751   5
  -1  -6  -5 814.536 85.5503   4
  -1   6  -5 737.295 77.9526   5
   1  -6   5 675.976 77.6332   3
  -1  -6  -5 794.489 71.5136   3
   1   6   5 728.596 81.0197   4
  -1   6  -6 220.097 59.7143   5
   1   6   6 330.688 65.7789   3
  -1   6  -6 403.102 71.9638   6
   1  -6   6 434.847 68.5747   3
   1   6   6 288.996 62.1896   4
  -1   6  -6 322.754 38.4333   7
   1  -6   6 213.632 50.4535   5
  -1  -6  -6 260.286 67.0742   4
  -1   6  -6 307.810 61.8988   3
  -1  -6  -6 320.732 65.4386   3
   1  -6   7 1280.60 109.992   3
  -1   6  -7 1303.52 105.074   5
  -1   6  -7 1331.31 108.460   6
  -1  -6  -7 1565.58 124.211   4
   1  -6   7 1347.38 101.279   5
   1   6   7 1279.84 105.222   3
  -1   6  -7 1377.62 62.5842   7
  -1   6  -8 1086.53 106.413   4
   1  -6   8 1031.55 93.7331   5
  -1   6  -8 1166.55 102.745   5
  -1  -6  -8 1310.40 126.776   4
   1   6   8 1140.05 114.789   3
   1  -6   8 1228.35 117.222   3
   1   6   9-101.878 62.4508   5
  -1  -6  -9 14.4365 59.4831   4
   1  -6   9 44.7723 51.7370   5
   1  -6   9-12.1826 69.5825   3
   1   6   9 4.92337 57.1693   3
  -1   6  -9 35.7254 56.6360   5
  -1   6  -9 50.1448 61.1076   4
  -1   6 -10 17.2395 58.4616   5
  -1  -6 -10-50.1076 77.8371   4
  -1   6 -10 58.7627 56.9597   4
   1  -6  10 42.4481 71.1364   3
   1   6  10-41.5795 66.5977   3
  -1   6 -11 1539.92 139.056   4
   1  -6  11 1507.96 147.473   3
  -1  -6 -11 1780.08 157.268   4
   1   6  11 1530.36 147.114   3
  -1   6 -11 1495.05 122.346   5
   1  -6  12 149.498 79.6235   3
   1   6  12 145.006 89.2214   3
  -1  -6 -12 102.077 79.4124   4
  -1   6 -12 40.1635 68.4325   4
   1   6  13 336.310 108.380   3
   1  -6  13 292.801 85.9866   2
  -1   6 -13 147.722 79.6385   4
  -1  -6 -13 231.529 98.8893   4
   1  -6  13 210.130 88.4060   3
  -1   6 -14 256.788 93.4001   4
   1  -7 -14 1445.28 165.826   4
  -1   7  13-70.1752 74.3774   3
  -1  -7  13-86.2391 90.2831   3
   1   7 -13 7.82145 61.1106   4
   1  -7 -13-33.7398 80.5398   4
  -1   7  13-147.986 95.8471   2
  -1   7  12 1088.83 137.152   3
  -1   7  12 1583.24 166.200   2
   1   7 -12 1345.37 122.833   4
  -1  -7  12 1483.24 150.235   3
  -1  -7  12 1166.92 111.022   2
   1  -7 -12 1295.50 141.922   4
  -1   7  11 952.626 90.2201   5
  -1  -7  11 1485.13 114.764   2
  -1   7  11 1532.99 146.131   3
   1   7 -11 1535.45 128.416   4
   1  -7 -11 1118.24 126.783   4
  -1  -7  11 1326.09 143.074   3
   1   7 -11 1348.18 104.394   5
  -1   7  11 1385.58 148.742   2
   1  -7 -10 1261.85 130.667   4
  -1   7  10 1045.50 122.962   3
  -1   7  10 1112.66 87.4313   5
   1   7 -10 993.685 89.7057   5
  -1  -7  10 1037.36 85.0711   5
  -1  -7  10 1180.12 125.471   3
   1   7 -10 997.640 98.6646   4
  -1   7  10 1272.66 142.312   2
  -1   7  10 972.143 84.5760   5
  -1  -7  10 1140.04 95.2272   2
  -1  -7   9-10.5021 38.5016   5
  -1   7   9 21.1576 39.3383   5
  -1   7   9-14.4071 67.8304   3
  -1   7   9 68.2998 79.5187   2
  -1  -7   9-55.6614 42.0053   2
  -1  -7   9 9.45491 60.2114   3
   1   7  -9 46.4645 54.6253   5
   1  -7  -9-96.7743 71.6692   4
   1   7  -9-31.4933 48.4162   7
   1   7  -9 59.9959 53.2506   4
  -1   7   8 6277.45 190.333   5
  -1  -7   8 5936.40 179.527   2
   1  -7  -8 5981.63 237.091   4
  -1  -7   8 6268.64 231.629   3
  -1   7   8 5684.08 231.975   3
  -1   7   8 6123.22 243.449   2
  -1  -7   8 5991.81 189.652   5
   1   7  -8 5870.27 200.588   4
   1   7  -8 6109.05 201.298   5
   1   7  -8 5972.94 184.262   7
  -1   7   7 348.114 69.4566   3
  -1  -7   7 523.660 62.9567   5
  -1  -7   7 540.007 77.2563   3
  -1   7   7 665.409 94.4118   2
   1   7  -7 631.558 80.8419   5
  -1   7   7 497.600 59.9043   5
  -1  -7   7 615.943 57.7598   2
   1   7  -7 603.541 69.6985   7
   1  -7  -7 481.532 83.4045   4
   1   7  -7 554.706 72.6297   3
  -1  -7   6 1777.88 114.053   3
  -1   7   6 1789.86 116.848   4
   1   7  -6 1717.33 95.8561   7
   1  -7  -6 1851.44 120.886   4
   1  -7  -6 1824.50 116.557   3
   1   7  -6 1705.42 100.179   5
   1   7  -6 1435.91 121.822   6
  -1   7   6 1938.83 98.1142   5
  -1  -7   6 1883.92 77.1794   2
  -1   7   6 1762.23 116.855   3
  -1  -7   6 1797.18 96.7210   5
   1   7  -6 2004.64 114.998   3
   1   7  -5 7495.54 203.799   3
  -1   7   5 8057.25 227.474   3
  -1   7   5 7282.64 229.837   2
  -1  -7   5 7567.53 147.275   2
   1  -7  -5 7308.38 227.853   4
   1  -7  -5 7806.10 224.595   3
  -1  -7   5 7774.49 202.377   5
   1   7  -5 7814.23 201.642   7
  -1  -7   5 7834.33 206.915   3
  -1   7   5 7525.08 196.105   5
  -1   7   5 7781.32 228.973   4
   1   7  -5 7576.95 232.318   6
   1   7  -5 7383.68 203.016   5
  -1  -7   4 9500.48 212.313   3
  -1  -7   4 9736.14 225.387   5
  -1   7   4 9354.89 236.444   3
   1  -7  -4 9101.72 257.423   6
   1   7  -4 9286.47 249.102   6
   1  -7  -4 9161.24 281.632   1
  -1   7   4 9583.74 248.463   4
   1  -7  -4 9732.57 251.621   4
   1   7  -4 9657.82 228.685   5
  -1  -7   4 9334.10 145.306   2
  -1   7   4 9420.73 242.125   2
   1   7  -4 9198.82 214.007   3
   1  -7  -4 9458.53 234.228   3
  -1   7   4 9613.68 222.493   5
   1   7  -3 4256.82 143.137   5
   1   7  -3 3883.03 121.882   4
   1   7  -3 4132.56 153.272   6
  -1  -7   3 4203.52 117.803   3
   1  -7  -3 4142.22 138.967   3
  -1   7   3 4429.49 140.370   5
  -1  -7   3 4084.23 138.378   5
  -1  -7   3 4389.30 157.943   6
  -1   7   3 4112.11 150.858   4
   1   7  -3 4333.16 121.728   3
  -1   7   3 4001.36 143.940   2
   1  -7  -3 4100.26 151.677   4
   1  -7  -3 3961.99 165.584   1
   1  -7  -3 4220.54 161.493   6
  -1   7   2 2114.43 104.239   4
   1  -7  -2 2181.89 107.959   4
  -1  -7   2 2202.00 99.1053   5
  -1   7   2 2195.45 94.9307   2
   1   7  -2 2067.18 105.994   6
   1   7  -2 2173.74 103.159   5
   1  -7  -2 2142.91 114.824   1
  -1  -7   2 2024.97 72.2619   3
  -1   7   2 2027.14 98.6821   5
   1  -7  -2 2089.26 92.3145   3
   1   7  -2 2091.35 72.3045   3
   1  -7  -2 1989.71 108.492   6
   1  -7  -2 1964.97 93.7956   5
  -1  -7   2 2216.93 109.269   6
   1   7  -2 2186.02 88.2955   4
  -1   7   1 234.695 53.6510   5
   1   7  -1 286.024 54.3630   5
  -1  -7   1 199.327 24.8430   3
  -1   7   1 337.937 60.0037   6
  -1   7   1 197.063 38.4459   4
   1  -7  -1 194.376 47.0986   4
  -1  -7   1 183.225 40.5908   4
   1   7  -1 176.887 19.5565   2
   1   7  -1 178.062 64.0348   1
   1  -7  -1 223.843 46.5054   5
  -1  -7   1 114.415 45.3208   6
   1   7  -1 213.788 39.4551   4
   1  -7  -1 100.244 44.2641   6
  -1   7   1 184.542 52.6762   1
  -1  -7   1 197.011 41.3444   5
   1  -7  -1 222.125 51.9559   1
   1   7  -1 188.082 42.5416   6
  -1   7   1 255.125 40.9233   2
   1   7   0 1725.52 111.895   1
  -1  -7   0 1750.64 94.7934   6
   1   7   0 1768.88 95.7164   5
  -1   7   0 1711.69 94.4704   5
   1  -7   0 1704.09 91.3045   5
   1   7   0 1596.20 91.4592   6
  -1   7   0 1720.65 98.7640   1
   1   7   0 1538.14 83.2070   4
   1  -7   0 1798.75 95.5582   4
  -1   7   0 1719.55 65.1505   2
  -1   7   0 1531.43 85.7745   4
  -1   7   0 1619.07 86.7409   6
   1  -7   0 1724.34 91.4941   6
  -1  -7   0 1667.02 84.3502   4
   1   7   1 6010.78 150.031   8
  -1  -7  -1 5455.38 161.639   4
  -1  -7  -1 5576.68 169.539   6
  -1  -7  -1 5898.05 122.324   3
   1  -7   1 5982.64 112.643   2
   1  -7   1 5894.02 165.215   6
   1   7   1 5922.05 170.109   5
  -1   7  -1 5908.70 112.190   2
   1   7   1 5787.11 164.466   4
   1   7   1 5486.79 204.787   1
  -1   7  -1 5996.40 175.562   5
  -1  -7  -1 5656.90 196.815   1
  -1   7  -1 5855.23 165.944   4
   1  -7   1 5407.73 149.795   3
   1   7   1 5804.69 173.624   6
  -1   7  -1 5608.57 163.590   6
   1  -7   1 5856.51 168.908   5
  -1   7  -2 89.8777 47.6167   5
  -1   7  -2 84.2859 37.6106   3
  -1  -7  -2 98.6184 48.1999   1
   1  -7   2 63.5136 40.1716   5
   1  -7   2 79.5513 46.1334   6
  -1  -7  -2 158.759 50.9634   6
   1   7   2 58.3882 43.7790   6
  -1   7  -2 95.8602 19.7436   2
  -1  -7  -2 28.5215 37.8110   4
   1  -7   2 110.264 40.8205   3
  -1  -7  -2 69.6531 28.4738   3
   1   7   2 77.5186 69.2481   1
   1  -7   2 90.8765 17.5262   2
   1   7   2 104.309 32.8723   3
   1   7   2 70.3297 47.1226   5
  -1   7  -2 72.0715 38.3337   6
   1   7   2 56.6120 33.5152   4
   1  -7   3 3583.31 136.437   5
  -1  -7  -3 3373.53 146.270   6
  -1  -7  -3 3374.29 167.284   1
   1   7   3 3413.59 116.359   3
  -1  -7  -3 3581.32 141.923   4
   1   7   3 3368.11 137.926   4
   1  -7   3 3357.61 134.424   6
  -1  -7  -3 3573.28 117.833   3
  -1   7  -3 3410.81 126.962   3
  -1   7  -3 3564.37 133.046   6
   1  -7   3 3338.62 127.239   3
  -1   7  -3 3427.06 139.894   5
   1  -7   3 3460.21 81.0541   2
   1   7   4 586.234 62.1656   3
  -1   7  -4 572.366 63.8942   6
  -1  -7  -4 655.908 60.1832   3
  -1  -7  -4 522.334 72.9755   6
  -1  -7  -4 503.440 69.6749   4
   1  -7   4 565.443 63.9358   3
   1   7   4 679.977 73.1867   4
  -1   7  -4 608.574 64.6674   3
  -1  -7  -4 510.791 81.1551   1
  -1   7  -4 534.411 70.9130   5
   1  -7   4 570.967 67.9637   5
   1  -7   4 520.551 37.8108   2
  -1  -7  -5 725.163 91.3085   6
   1   7   5 578.991 66.8228   3
  -1  -7  -5 562.403 93.2145   1
  -1  -7  -5 458.568 72.8738   4
  -1   7  -5 583.146 78.9170   5
  -1   7  -5 764.480 77.9075   3
   1  -7   5 561.960 45.9410   2
  -1  -7  -5 621.148 67.1992   3
   1   7   5 597.991 77.6731   4
  -1   7  -5 650.923 73.1569   6
   1  -7   5 787.501 80.0986   5
   1  -7   5 680.215 78.9729   3
   1  -7   6 61.8957 33.2874   2
  -1  -7  -6-60.3705 52.9556   3
  -1   7  -6 18.3648 63.2248   5
  -1  -7  -6 107.757 64.5034   4
   1   7   6 15.1743 55.4600   3
  -1   7  -6 3.81886 51.4801   3
  -1   7  -6 71.9414 49.3031   6
  -1   7  -6 43.5766 34.3424   7
   1  -7   6-36.2991 59.5711   3
   1  -7   6 13.2830 52.2249   5
   1   7   7 1627.82 120.589   3
  -1  -7  -7 1624.03 130.770   4
   1  -7   7 1826.29 132.461   3
  -1   7  -7 1696.82 76.2757   7
   1  -7   7 1437.96 106.982   5
  -1   7  -7 1681.60 123.272   5
   1  -7   8 422.640 81.2236   3
  -1  -7  -8 327.931 85.8352   4
  -1   7  -8 372.245 42.0369   7
  -1   7  -8 402.655 85.8355   5
   1   7   8 168.513 73.2327   3
   1  -7   8 349.101 66.8938   5
  -1   7  -9 5114.04 207.518   5
   1  -7   9 4829.04 227.068   3
  -1  -7  -9 5084.40 237.157   4
  -1   7  -9 4759.31 209.263   4
   1   7   9 4660.80 220.804   3
  -1  -7 -10 1920.71 159.734   4
  -1   7 -10 1994.82 137.574   5
   1  -7  10 2114.89 166.247   3
   1   7  10 2029.88 162.455   3
  -1   7 -10 2050.94 148.345   4
  -1   7 -11 550.703 88.5280   5
   1  -7  11 517.001 98.5248   3
  -1   7 -11 476.737 95.7872   4
   1   7  11 468.021 103.472   3
  -1  -7 -11 499.894 108.471   4
  -1   7 -12 52.5988 74.8584   4
  -1  -7 -12-89.8319 87.8354   4
   1  -7  12-63.9902 70.0016   3
   1   7  12 77.3796 86.7221   3
  -1   7 -13 583.215 114.148   4
  -1  -7 -13 704.132 135.230   4
   1   7  13 614.673 116.232   3
   1  -7  13 440.600 108.036   3
  -1   7 -14 96.2398 84.4149   4
  -1   8  13 287.471 114.618   2
  -1   8  13 197.446 88.8963   3
   1  -8 -13 211.061 95.2811   4
  -1  -8  13 52.3391 85.7414   3
   1   8 -12 144.397 65.5792   4
   1  -8 -12-57.5199 76.6051   4
  -1  -8  12 115.500 81.9597   3
  -1   8  12-34.6108 89.9044   2
   1  -8 -11 700.124 114.894   4
  -1  -8  11 633.132 77.2620   2
   1   8 -11 527.599 85.3633   4
  -1   8  11 488.129 101.661   3
  -1   8  11 541.996 119.661   2
  -1  -8  11 769.212 119.868   3
  -1   8  11 522.021 68.1967   5
   1   8 -11 716.373 82.6870   5
  -1   8  10 3238.00 145.970   5
  -1  -8  10 3292.89 147.878   2
   1   8 -10 3118.58 161.737   4
  -1   8  10 3334.99 203.467   3
   1  -8 -10 2961.95 190.820   4
  -1  -8  10 3130.01 192.128   3
  -1   8  10 3232.03 207.149   2
  -1  -8  10 3363.03 152.789   5
   1   8 -10 3446.90 160.704   5
  -1  -8   9 69.8493 64.3746   3
  -1   8   9 58.8504 74.4910   3
  -1   8   9 23.4886 41.7525   5
  -1   8   9-6.18479 68.8002   2
   1   8  -9 62.9761 52.6772   7
  -1  -8   9 91.4646 43.7849   2
  -1  -8   9 96.0660 48.7664   5
   1  -8  -9-98.2816 72.5377   4
   1   8  -9 32.2319 49.9842   4
   1   8  -9-17.9409 59.6632   5
  -1   8   8 1394.50 138.559   2
  -1  -8   8 1158.50 87.4432   5
   1   8  -8 1199.98 102.116   5
  -1   8   8 1174.06 90.4211   5
  -1   8   8 1535.91 131.147   3
   1  -8  -8 1251.62 125.722   4
   1   8  -8 1140.66 87.1453   7
  -1  -8   8 1081.38 76.9145   2
  -1  -8   8 1149.47 107.156   3
  -1  -8   7 4916.14 140.385   2
  -1  -8   7 4896.18 176.072   5
  -1   8   7 5191.09 176.385   5
   1   8  -7 5336.69 175.352   7
  -1   8   7 4620.48 208.584   2
   1   8  -7 4802.89 181.647   5
  -1  -8   7 5322.99 199.309   3
  -1   8   7 5104.37 209.402   3
   1  -8  -7 5104.16 212.426   4
   1   8  -7 5052.45 195.640   3
  -1   8   6 2898.60 129.113   5
  -1   8   6 2788.02 152.690   2
  -1  -8   6 2596.84 128.670   3
   1   8  -6 2811.20 126.820   7
   1  -8  -6 2649.35 140.847   3
   1   8  -6 2634.44 133.107   3
  -1  -8   6 2919.29 89.6570   2
  -1   8   6 2588.80 145.865   3
  -1  -8   6 2745.46 125.252   5
   1  -8  -6 2901.65 156.419   4
   1   8  -6 2870.53 136.544   5
  -1   8   5 182.713 49.0834   5
   1  -8  -5 110.963 49.8527   3
  -1  -8   5 208.666 50.9463   3
   1  -8  -5 223.303 81.1082   1
  -1   8   5 243.313 71.0564   2
   1   8  -5 205.907 57.5759   5
   1  -8  -5 54.9457 73.0805   6
  -1  -8   5 241.267 52.8732   5
   1   8  -5 204.360 55.3568   7
  -1   8   5 117.516 53.5640   3
   1  -8  -5 156.850 62.1805   4
  -1  -8   5 173.632 21.3520   2
  -1   8   5 74.7761 53.0156   4
   1   8  -5 201.670 47.2945   3
   1   8  -5 147.477 56.0445   6
   1  -8  -4 203.252 69.4827   6
   1   8  -4 105.541 47.8108   6
   1  -8  -4 129.523 46.4559   3
  -1   8   4 91.7858 48.2651   3
  -1   8   4 123.326 52.9642   4
  -1  -8   4 141.982 46.6558   5
   1  -8  -4 129.237 59.7749   1
   1   8  -4 152.766 39.9002   3
  -1  -8   4 99.6372 36.2095   3
   1  -8  -4 137.228 58.6774   4
   1   8  -4 145.667 49.2447   5
  -1   8   4 194.217 51.4988   2
  -1   8   4 193.964 50.2472   5
   1  -8  -3-31.8294 37.7665   3
   1  -8  -3 17.7608 56.6361   6
   1  -8  -3-50.2813 53.0868   1
   1   8  -3-27.7931 29.5312   3
  -1  -8   3 23.5782 50.1727   6
  -1  -8   3-46.9881 42.7385   5
  -1  -8   3-46.0051 34.2750   3
   1  -8  -3-33.6485 47.4687   4
  -1   8   3 52.2474 45.0436   4
   1   8  -3-44.4418 48.1705   5
   1   8  -3-44.5892 33.7758   4
  -1   8   3 5.38728 43.8326   2
   1   8  -3-10.6739 47.4727   6
  -1   8   3-21.0278 44.0499   5
   1  -8  -2 3038.26 135.560   6
  -1  -8   2 2922.70 92.5372   3
   1   8  -2 3021.05 129.971   6
   1   8  -2 3028.67 128.717   5
   1  -8  -2 2978.21 141.969   1
   1  -8  -2 3034.16 124.485   5
   1  -8  -2 3316.55 135.692   4
  -1   8   2 3053.95 131.411   4
  -1   8   2 3290.54 118.743   2
  -1  -8   2 3013.94 131.943   6
  -1  -8   2 2997.80 123.464   5
  -1   8   2 3174.26 129.286   5
  -1   8   2 3027.15 151.502   1
   1   8  -2 3045.39 92.7828   3
   1   8  -2 3100.37 113.194   4
   1  -8  -2 3144.83 116.704   3
   1  -8  -1 2023.93 112.391   1
  -1   8   1 2226.07 114.247   6
   1   8  -1 2125.64 107.310   5
  -1  -8   1 2265.01 69.7640   3
   1  -8  -1 2167.39 108.803   4
   1   8  -1 2009.56 126.537   1
   1   8  -1 2072.98 107.425   6
  -1  -8   1 2257.33 101.143   8
  -1  -8   1 2280.00 108.526   5
   1   8  -1 2158.40 95.9378   4
   1  -8  -1 2126.17 112.526   6
  -1   8   1 2157.01 86.8912   2
   1  -8  -1 2173.22 106.251   5
  -1   8   1 1988.49 102.761   4
  -1   8   1 2304.91 109.215   5
  -1   8   1 1924.63 116.902   1
  -1  -8   1 2182.56 112.493   6
  -1  -8   1 2130.69 96.7277   4
   1   8   0 414.507 62.7272   6
  -1   8   0 356.722 37.0715   2
  -1  -8   0 433.643 65.5829   6
  -1  -8   0 442.960 55.7939   4
   1  -8   0 439.529 61.0634   4
   1   8   0 414.642 74.3519   1
  -1   8   0 340.260 62.9210   1
   1  -8   0 442.842 62.8665   5
   1  -8   0 365.250 46.9694   3
  -1   8   0 377.129 64.1313   5
   1   8   0 371.994 49.2055   4
   1   8   0 355.406 60.0871   5
  -1   8   0 379.588 56.3112   4
   1  -8   0 292.949 49.8009   6
  -1   8   0 456.934 62.6126   6
  -1  -8  -1 17871.1 353.595   6
  -1  -8  -1 17558.9 276.375   3
   1  -8   1 18054.7 354.988   5
   1  -8   1 17593.4 342.923   6
  -1   8  -1 18079.1 346.459   6
  -1   8  -1 18750.2 349.965   4
   1  -8   1 17239.5 260.945   2
  -1   8  -1 18027.0 261.288   2
  -1   8  -1 18391.6 355.788   5
   1   8   1 18658.2 355.628   5
   1   8   1 16880.1 394.669   1
  -1   8  -1 18303.6 372.904   1
   1  -8   1 17722.2 319.968   3
  -1  -8  -1 18356.2 344.736   4
   1   8   1 17998.0 358.596   6
  -1  -8  -1 18485.1 400.993   1
   1   8   1 18639.5 319.213   8
   1   8   1 18389.5 343.235   4
   1   8   2 243.866 74.7922   1
  -1   8  -2 234.401 46.0475   3
  -1  -8  -2 209.148 65.9831   1
   1  -8   2 222.454 50.4187   6
   1   8   2 213.159 46.9745   4
  -1  -8  -2 145.088 51.4123   4
   1  -8   2 234.868 21.3235   2
  -1   8  -2 223.134 50.4667   6
   1   8   2 178.798 63.2818   6
   1  -8   2 329.834 61.0582   5
  -1  -8  -2 207.376 33.6609   3
  -1   8  -2 199.350 21.2161   2
  -1  -8  -2 218.380 57.5621   6
   1   8   2 195.432 58.8495   5
  -1   8  -2 206.194 56.2281   5
   1  -8   2 202.551 43.5750   3
  -1   8  -2 212.731 47.6113   4
  -1  -8  -3 173.220 40.3657   3
  -1   8  -3 236.591 50.3881   3
   1  -8   3 173.524 46.8200   3
   1   8   3 220.213 52.2497   5
  -1   8  -3 190.044 60.9213   5
   1   8   3 180.287 49.2572   4
   1  -8   3 165.928 47.4314   5
  -1  -8  -3 143.319 58.1896   1
  -1  -8  -3 202.791 57.3224   4
   1  -8   3 210.909 54.9251   6
   1   8   3 143.703 40.3352   3
   1  -8   3 159.551 19.1450   2
  -1   8  -3 175.313 49.0607   6
  -1  -8  -3 142.827 61.2698   6
  -1  -8  -4 1545.10 110.354   4
  -1  -8  -4 1317.08 84.1454   3
  -1   8  -4 1253.50 87.7717   3
   1  -8   4 1303.99 88.8905   3
   1   8   4 1282.04 97.7743   4
   1  -8   4 1394.33 97.0387   5
  -1  -8  -4 1168.52 119.281   1
   1  -8   4 1281.59 52.4390   2
  -1   8  -4 1277.17 99.9131   5
   1   8   4 1229.31 82.4240   3
  -1  -8  -4 1311.41 108.897   6
  -1   8  -4 1278.65 92.9209   6
  -1   8  -5-25.4363 52.9102   6
  -1   8  -5 54.8642 64.2249   5
   1  -8   5 20.6976 23.6972   2
  -1   8  -5 85.3452 46.7717   3
  -1  -8  -5 55.8276 69.5177   6
   1   8   5 82.2552 49.2403   3
   1   8   5 56.8399 51.2210   4
  -1  -8  -5 21.2643 54.1417   4
   1  -8   5 10.2592 49.3220   3
  -1  -8  -5-34.0054 73.9032   1
   1  -8   5 37.2019 46.8181   5
  -1  -8  -5 50.2521 38.5798   3
  -1  -8  -6 469.485 76.2204   4
  -1  -8  -6 534.919 94.6244   6
  -1   8  -6 503.016 85.2849   5
  -1   8  -6 341.875 68.8000   3
   1  -8   6 446.876 72.3761   5
  -1   8  -6 461.623 53.5709   7
  -1   8  -6 522.619 78.6992   6
  -1  -8  -6 456.760 63.6103   3
   1  -8   6 508.884 48.5916   2
   1  -8   6 386.873 71.8692   3
   1   8   6 449.287 75.5096   3
   1  -8   7 2495.67 150.421   3
  -1  -8  -7 2604.85 161.877   4
   1  -8   7 2948.92 151.407   5
   1   8   7 2840.54 157.888   3
  -1   8  -7 2975.52 108.322   7
  -1   8  -7 2712.87 156.575   5
   1  -8   7 2859.13 113.135   2
  -1   8  -8 1485.24 129.568   5
   1  -8   8 1203.08 113.995   3
  -1   8  -8 1338.07 71.5039   7
  -1  -8  -8 1387.46 132.310   4
   1  -8   8 1428.13 91.4647   2
   1   8   8 1220.28 115.335   3
   1  -8   9 530.424 94.2794   3
  -1   8  -9 266.459 76.5815   4
  -1  -8  -9 418.175 90.7345   4
   1   8   9 357.682 76.4955   3
  -1   8  -9 326.542 79.8151   5
   1   8  10 885.944 120.561   3
  -1   8 -10 1076.22 109.419   5
  -1  -8 -10 1265.00 137.830   4
   1  -8  10 1204.37 135.705   3
  -1   8 -10 1231.53 122.246   4
  -1   8 -11 424.732 93.6267   4
   1   8  11 343.911 87.1327   3
  -1   8 -11 507.996 86.5542   5
  -1  -8 -11 425.877 94.5697   4
   1  -8  11 511.353 101.891   3
   1  -8  12 811.991 130.954   3
   1   8  12 502.560 103.299   3
  -1  -8 -12 674.221 119.484   4
  -1   8 -12 494.261 95.1730   4
   1   8  13 574.167 119.041   3
  -1  -8 -13 971.375 144.273   4
  -1   8 -13 691.767 115.601   4
   1  -8  13 616.423 127.891   3
  -1   9  13 938.030 148.548   3
  -1  -9  13 772.831 124.451   3
   1  -9 -13 487.087 112.485   4
  -1  -9  12 226.855 96.8986   3
  -1   9  12 306.371 108.599   2
   1   9 -12 217.804 69.7283   4
   1  -9 -12 281.824 83.7078   4
  -1   9  12 136.550 79.3320   3
  -1   9  11 436.638 69.4610   5
  -1  -9  11 344.885 96.4675   3
  -1  -9  11 401.981 64.6739   2
   1   9 -11 427.492 76.7600   5
   1   9 -11 479.359 82.5637   4
  -1   9  11 405.865 103.784   2
   1  -9 -11 322.911 87.7543   4
  -1   9  11 543.172 108.567   3
  -1   9  10 27.9547 47.8838   5
   1   9 -10-35.5686 61.5570   5
   1   9 -10 83.2306 54.5338   7
  -1  -9  10-2.32534 37.8978   2
  -1   9  10 22.3585 75.6636   2
   1  -9 -10 60.6687 68.5607   4
  -1  -9  10-19.8773 67.6279   3
  -1   9  10 50.6108 70.7491   3
   1   9 -10-0.27403 52.8290   4
   1  -9  -9 284.756 83.3785   4
   1   9  -9 257.017 62.1499   7
  -1  -9   9 253.832 81.5159   3
  -1   9   9 177.749 76.3216   2
  -1  -9   9 217.264 48.8666   2
   1   9  -9 120.835 56.4315   4
  -1   9   9 145.879 50.0146   5
  -1   9   9 146.994 78.7763   3
  -1  -9   9 144.915 49.4791   5
   1   9  -9 171.621 63.0388   5
   1   9  -8 175.477 69.9401   5
  -1  -9   8 122.911 71.1045   3
  -1  -9   8 99.2422 37.7659   2
  -1  -9   8 56.3510 44.3226   5
  -1   9   8 152.728 52.2809   5
  -1   9   8 213.969 93.1011   2
   1   9  -8 127.971 52.7738   7
   1  -9  -8-9.90914 66.9008   4
  -1   9   8 50.1639 69.1627   3
  -1  -9   7 2970.79 97.6864   2
   1   9  -7 2924.82 151.157   5
  -1  -9   7 3005.68 152.033   3
   1  -9  -7 2955.42 168.288   4
  -1   9   7 3177.61 144.495   5
  -1  -9   7 2983.78 140.725   5
   1   9  -7 2991.50 138.055   7
   1   9  -7 3058.74 153.524   3
  -1   9   7 2793.81 166.464   2
  -1   9   7 2806.01 163.910   3
   1  -9  -6 687.866 91.9938   4
  -1  -9   6 685.332 72.6536   5
  -1  -9   6 764.742 42.9269   2
  -1  -9   6 935.430 84.6857   3
   1  -9  -6 707.064 100.189   6
  -1   9   6 845.442 90.9727   3
   1   9  -6 733.836 76.2986   3
  -1   9   6 586.446 89.2321   2
  -1   9   6 905.885 84.9397   5
   1   9  -6 722.145 84.0307   5
   1   9  -6 654.128 74.0777   7
  -1  -9   5 173.002 47.7208   3
   1  -9  -5 129.875 70.3183   1
   1   9  -5 77.8699 42.7423   3
   1  -9  -5 14.5264 79.7305   6
  -1  -9   5 204.278 51.3212   5
  -1   9   5 204.657 56.6881   5
   1  -9  -5 135.147 62.1791   4
  -1   9   5 56.9214 51.2274   2
  -1   9   5 125.009 53.8312   3
   1   9  -5 79.3808 52.9934   6
   1   9  -5 293.147 69.2665   5
   1  -9  -5 189.934 52.7898   3
   1   9  -4 96.3210 50.6936   6
  -1   9   4 59.9067 54.7153   2
  -1   9   4 34.4702 51.4047   4
   1  -9  -4 51.9146 50.6568   4
   1  -9  -4 33.2072 56.8391   6
  -1  -9   4 162.024 40.9448   3
   1  -9  -4 92.2586 44.3973   3
   1   9  -4 50.6644 50.7361   5
  -1  -9   4 29.3283 44.7806   5
   1   9  -4 60.7859 33.4710   3
  -1   9   4 96.6913 48.3802   5
   1  -9  -4 135.370 67.2225   1
   1   9  -4 144.533 44.2808   4
   1   9  -3 4257.66 126.877   3
   1   9  -3 4116.48 167.656   6
  -1  -9   3 4177.32 154.698   5
  -1   9   3 3867.95 103.673   8
   1  -9  -3 3905.91 179.690   1
  -1   9   3 4197.22 166.923   4
   1  -9  -3 4175.40 166.780   4
  -1   9   3 4227.24 157.379   5
  -1  -9   3 4152.96 124.025   3
  -1  -9   3 4108.08 167.038   6
   1   9  -3 4209.48 159.415   5
   1   9  -3 4160.03 139.452   4
  -1   9   3 4154.74 151.780   2
   1  -9  -3 4189.86 172.606   6
   1  -9  -3 4039.00 145.759   3
  -1  -9   2 8345.06 224.576   5
   1  -9  -2 8296.28 209.968   3
  -1   9   2 8444.42 204.981   2
   1   9  -2 8362.75 228.337   5
  -1   9   2 8089.54 230.258   5
   1  -9  -2 8413.03 252.841   1
  -1  -9   2 8685.83 173.403   3
   1  -9  -2 8488.01 225.361   5
   1  -9  -2 8546.29 234.700   4
   1   9  -2 8400.47 207.015   4
  -1   9   2 8392.02 234.747   4
  -1   9   2 8093.26 258.998   1
  -1  -9   2 8375.65 235.891   6
   1  -9  -2 8125.90 236.465   6
   1   9  -2 8478.76 236.310   6
  -1  -9   1 4513.98 108.989   3
   1  -9  -1 4541.68 161.943   5
  -1  -9   1 4460.70 165.411   6
  -1   9   1 4457.95 163.343   5
  -1  -9   1 4172.34 147.733   8
  -1  -9   1 4072.85 154.295   5
   1   9  -1 4228.70 157.891   5
   1  -9  -1 4187.81 171.380   1
   1  -9  -1 4820.12 167.115   4
  -1   9   1 4320.41 160.524   4
  -1   9   1 4131.87 163.401   6
   1   9  -1 4295.24 164.593   6
  -1   9   1 4198.20 129.239   2
   1   9  -1 4252.80 189.857   1
  -1  -9   1 4585.64 148.288   4
   1  -9  -1 4605.42 165.397   6
  -1   9   1 4376.71 178.315   1
   1   9  -1 4241.66 144.910   4
   1   9   0 9513.19 284.485   1
   1  -9   0 9395.92 243.789   5
  -1   9   0 9213.27 262.132   1
  -1   9   0 9379.70 182.542   2
  -1   9   0 9505.50 249.054   5
  -1  -9   0 9571.20 246.567   6
  -1   9   0 9420.52 240.836   4
  -1  -9   0 9040.57 226.293   4
   1   9   0 9093.01 227.766   4
  -1   9   0 9222.79 244.965   6
   1  -9   0 9316.41 211.956   3
  -1  -9   0 9438.34 173.963   3
  -1  -9   0 9464.09 173.568   3
   1   9   0 9502.04 250.433   6
   1  -9   0 9253.89 240.610   6
   1   9   0 9653.34 245.027   5
  -1  -9  -1 6101.34 136.441   3
  -1   9  -1 5652.49 205.390   1
   1  -9   1 5908.93 188.035   6
  -1  -9  -1 5948.99 183.858   4
  -1  -9  -1 5888.98 194.393   6
   1  -9   1 6134.07 168.068   3
  -1   9  -1 5854.32 193.330   5
  -1  -9  -1 5565.26 218.793   1
  -1   9  -1 5817.86 184.562   4
   1   9   1 5927.47 229.119   1
  -1   9  -1 6019.03 189.693   6
  -1   9  -1 6026.21 122.284   2
   1   9   1 6090.50 196.600   5
   1   9   1 6248.90 186.667   4
   1  -9   1 6345.67 194.727   5
   1   9   1 5867.06 193.222   6
   1   9   2 2965.65 142.730   6
  -1   9  -2 2705.70 126.328   6
  -1  -9  -2 2904.79 139.508   6
   1  -9   2 2650.70 130.012   5
  -1   9  -2 2889.83 139.101   5
   1   9   2 2996.79 133.391   4
   1   9   2 2856.25 165.748   1
   1  -9   2 2894.51 115.768   3
   1  -9   2 2863.23 67.6756   2
  -1  -9  -2 2865.14 133.025   4
   1  -9   2 3021.02 135.432   6
  -1  -9  -2 2783.32 157.856   1
  -1  -9  -2 2929.03 99.0148   3
   1   9   2 2881.40 135.155   5
  -1   9  -2 2945.39 68.9937   2
  -1   9  -2 2669.31 124.525   4
  -1  -9  -3 216.706 66.8274   1
   1  -9   3 244.129 50.9858   3
   1   9   3 197.508 42.0785   3
   1   9   3 223.036 56.4677   4
  -1   9  -3 243.976 48.4738   3
   1   9   3 201.433 59.5683   5
  -1  -9  -3 169.801 59.2964   4
   1  -9   3 158.640 53.8441   6
  -1   9  -3 254.383 61.2273   5
  -1   9  -3 274.148 53.2483   6
  -1  -9  -3 232.955 42.1533   3
   1  -9   3 276.584 61.8618   5
  -1  -9  -3 209.490 68.0612   6
   1   9   4 3198.64 146.823   5
  -1   9  -4 2956.01 149.261   5
  -1  -9  -4 2855.13 150.843   6
  -1  -9  -4 2864.07 178.493   1
  -1  -9  -4 2939.80 123.352   3
  -1   9  -4 3107.78 145.456   6
   1  -9   4 2875.13 133.732   3
   1  -9   4 3268.31 147.682   5
   1  -9   4 3061.05 74.7656   2
  -1   9  -4 2948.28 137.117   3
   1   9   4 2932.62 126.226   3
  -1  -9  -4 3073.60 155.242   4
   1   9   4 3018.94 150.347   4
  -1  -9  -5 224.749 54.9464   3
   1  -9   5 178.158 58.9019   3
  -1   9  -5 214.854 60.5060   6
  -1   9  -5 230.074 75.4274   5
   1  -9   5 212.691 63.4631   5
  -1   9  -5 120.995 51.7280   3
  -1  -9  -5 111.768 65.5135   4
  -1  -9  -5 146.684 71.4036   6
   1   9   5 171.433 55.3522   3
   1  -9   5 181.196 28.8323   2
  -1  -9  -6 1167.80 121.494   6
  -1  -9  -6 1218.37 98.8315   3
   1   9   6 1062.95 94.9492   3
   1  -9   6 1098.61 97.8726   5
   1  -9   6 977.198 95.5000   3
   1  -9   6 1136.02 63.0166   2
  -1  -9  -6 1001.98 111.752   4
  -1   9  -6 1094.21 105.908   5
  -1   9  -7 1301.20 121.943   5
  -1   9  -7 1334.10 81.8846   7
   1  -9   7 1253.68 75.0356   2
   1   9   7 1241.03 111.704   3
  -1  -9  -7 1393.99 131.432   4
  -1  -9  -7 1362.62 134.371   6
   1  -9   7 1168.55 110.888   3
  -1   9  -8 918.877 67.1692   7
   1  -9   8 860.180 103.309   3
   1  -9   8 824.298 68.6766   2
   1   9   8 754.271 98.8049   3
  -1   9  -8 1034.82 113.930   5
  -1  -9  -8 854.823 113.272   4
  -1  -9  -8 780.213 115.274   6
  -1   9  -9 984.609 109.730   5
   1   9   9 709.468 99.7132   3
   1  -9   9 823.258 109.335   3
  -1  -9  -9 806.319 113.527   4
   1  -9   9 821.048 77.0005   2
  -1   9  -9 833.538 59.8574   7
  -1   9 -10 25.1470 70.4729   5
  -1   9 -10 159.674 72.5388   4
   1   9  10 183.399 80.3661   3
  -1  -9 -10 1.90915 76.8625   4
   1  -9  10-57.9702 82.9269   3
   1   9  11 116.116 83.6957   3
  -1   9 -11 191.984 79.3188   4
  -1  -9 -11 206.883 95.7512   4
   1  -9  11 288.695 62.3330   2
  -1   9 -11 210.354 76.8096   5
   1  -9  11 94.5713 73.5626   3
  -1  -9 -12 154.585 93.4270   4
  -1   9 -12 120.138 80.7109   4
   1  -9  12 265.877 101.158   3
   1   9  12 25.2549 80.1000   3
  -1   9 -13 636.399 114.070   4
   1 -10 -13 582.129 116.707   4
  -1 -10  13 679.609 129.402   3
  -1  10  12 497.188 112.794   3
  -1  10  12 485.052 107.079   2
  -1 -10  12 468.344 111.042   3
   1 -10 -12 676.060 123.687   4
  -1  10  11 219.341 86.3330   3
   1  10 -11 91.9199 69.1421   5
   1 -10 -11-98.1670 80.4072   4
  -1  10  11 6.23717 46.2374   5
  -1 -10  11 145.704 84.3912   3
  -1  10  11-84.5740 83.1533   2
   1  10 -11 73.1608 55.7554   4
  -1  10  10 749.683 84.2172   5
   1  10 -10 1012.52 106.745   5
  -1  10  10 1039.46 132.632   3
  -1  10  10 811.182 122.890   2
  -1 -10  10 952.926 118.648   3
   1 -10 -10 696.875 111.873   4
  -1 -10  10 956.236 76.1859   2
   1  10 -10 850.155 87.1279   7
   1  10 -10 808.774 92.9588   4
   1  10  -9 587.888 88.1394   5
  -1 -10   9 445.863 48.3226   2
   1 -10  -9 542.855 94.9424   4
  -1 -10   9 502.968 88.4446   3
  -1  10   9 451.291 75.1539   5
  -1  10   9 540.095 98.9305   2
  -1  10   9 447.492 95.0542   3
   1  10  -9 543.592 73.8142   7
  -1  10   8 201.131 57.7406   5
   1  10  -8 184.739 59.9776   7
  -1 -10   8 142.723 52.9424   5
  -1 -10   8 190.245 35.1261   2
   1  10  -8 92.7529 61.8924   5
  -1  10   8 205.196 87.5145   2
   1 -10  -8 152.271 93.8712   6
   1 -10  -8 166.743 68.6263   4
  -1 -10   8 211.026 68.4681   3
  -1  10   8 293.641 82.2770   3
  -1 -10   7-0.95481 52.7302   3
   1  10  -7 45.6992 52.9922   7
  -1 -10   7-36.3236 53.0119   5
   1  10  -7-2.94323 68.7959   5
  -1  10   7 97.4403 78.5957   2
  -1 -10   7 32.1258 21.5597   2
   1  10  -7 92.4822 57.5761   3
   1 -10  -7 115.939 75.6150   4
  -1  10   7 152.546 58.5217   5
  -1  10   7 92.4217 64.0210   3
   1 -10  -7 41.7155 87.3046   6
   1  10  -6 8325.89 255.397   5
   1 -10  -6 8275.69 291.466   6
  -1 -10   6 6882.69 114.828   2
  -1 -10   6 8536.90 238.296   3
  -1  10   6 8548.32 281.423   2
  -1 -10   6 8125.04 242.514   5
  -1  10   6 8360.15 244.310   5
   1  10  -6 8750.93 242.672   7
   1 -10  -6 8421.93 279.744   4
  -1  10   6 8092.78 255.714   3
   1  10  -6 8184.21 234.998   3
   1 -10  -5 0.71620 74.0904   1
   1  10  -5 18.9823 41.9469   4
  -1 -10   5 15.7674 44.5493   3
   1 -10  -5 20.3489 55.3960   4
   1 -10  -5-9.47934 45.1225   3
  -1 -10   5-49.4137 44.5677   5
   1  10  -5-9.22904 58.5862   5
  -1  10   5 122.695 68.1750   2
   1  10  -5-1.67076 40.0933   3
  -1  10   5 30.4404 52.4296   5
   1 -10  -5 32.7468 76.1393   6
   1  10  -4-28.7904 56.5890   5
   1 -10  -4-38.0736 57.8993   4
  -1 -10   4 70.3816 42.4496   3
   1 -10  -4 9.67393 54.6551   1
   1  10  -4-17.5893 36.0136   3
  -1 -10   4 17.8893 61.9145   6
   1 -10  -4 72.0239 69.3989   6
   1 -10  -4-5.44740 45.6957   3
  -1  10   4 52.3206 54.6417   5
  -1 -10   4 158.561 58.2360   5
  -1  10   4-7.74459 53.4927   4
  -1  10   4 26.0375 48.5863   2
   1  10  -4 57.0812 47.0747   6
   1  10  -4 37.4084 40.3535   4
   1  10  -3 69.2200 59.1392   5
   1 -10  -3-22.8399 63.7339   4
  -1  10   3 92.0407 58.7084   5
  -1 -10   3 24.9410 49.3671   5
   1  10  -3 71.0460 39.5265   4
  -1  10   3-12.6801 48.6267   2
   1 -10  -3 76.8683 45.0550   3
   1  10  -3 49.6539 51.8368   6
   1  10  -3 64.9250 34.8956   3
  -1  10   3 96.5366 49.8625   4
   1 -10  -3 31.4633 49.8661   1
  -1 -10   3 57.9920 31.7901   3
   1 -10  -3-4.10036 65.4050   6
  -1 -10   3-0.67451 47.2046   6
   1 -10  -2 936.360 92.5287   1
  -1  10   2 797.898 69.0950   2
  -1 -10   2 873.945 56.4209   3
  -1 -10   2 815.397 80.4565   5
   1 -10  -2 1001.62 93.2040   4
   1  10  -2 887.208 86.5064   5
  -1 -10   2 964.480 91.4917   6
  -1  10   2 963.589 88.8367   5
   1 -10  -2 832.637 79.4259   5
  -1  10   2 857.746 84.6560   4
   1  10  -2 836.165 86.2089   6
   1 -10  -2 799.311 68.6330   3
   1 -10  -2 875.645 91.2503   6
   1  10  -2 782.402 99.6219   1
   1  10  -2 883.893 71.8546   4
  -1  10   2 648.106 87.7273   6
  -1  10   2 802.176 101.684   1
   1  10  -1 1877.83 58.4202   2
   1 -10  -1 1858.79 120.866   1
  -1 -10   1 1723.05 111.075   6
  -1  10   1 1914.96 115.337   5
   1 -10  -1 1860.56 108.820   5
  -1 -10   1 1989.96 105.130   4
  -1  10   1 1764.33 130.964   1
   1  10  -1 1936.07 116.568   5
  -1 -10   1 1896.11 111.185   5
  -1  10   1 1883.20 114.061   4
   1  10  -1 2088.22 105.672   4
  -1 -10   1 1938.93 102.351   8
  -1  10   1 1915.00 88.0983   2
  -1 -10   1 1904.86 74.2031   3
   1  10  -1 1736.65 115.882   6
   1  10  -1 1909.93 137.323   1
  -1  10   1 1822.75 118.564   6
   1 -10  -1 1685.90 111.767   6
   1 -10  -1 1863.46 113.552   4
   1  10   0 637.684 78.4700   5
  -1  10   0 963.811 90.3970   6
   1 -10   0 707.182 77.5346   6
   1  10   0 708.844 76.9114   6
  -1  10   0 783.498 52.7038   2
  -1  10   0 785.085 85.3484   5
   1 -10   0 831.488 67.6856   3
   1  10   0 812.915 105.224   1
   1  10   0 905.556 78.2982   4
  -1  10   0 802.536 85.8963   1
   1 -10   0 803.636 78.8640   5
  -1  10   0 710.826 76.4128   4
  -1 -10   0 802.606 48.0575   3
  -1 -10   0 764.421 74.1041   4
  -1 -10   0 775.445 48.2862   3
  -1 -10   0 810.931 83.0956   6
  -1  10  -1 2247.19 122.729   6
  -1  10  -1 2297.57 137.505   1
  -1 -10  -1 2213.54 145.238   1
  -1  10  -1 2346.91 72.0779   2
   1  10   1 2095.64 120.222   5
   1  10   1 2114.68 113.886   4
  -1 -10  -1 2201.39 125.506   6
  -1  10  -1 2243.54 127.812   5
   1  10   1 2372.98 132.461   6
  -1  10  -1 2300.95 119.954   4
  -1 -10  -1 2379.18 85.0526   3
  -1 -10  -1 2347.55 121.348   4
   1  10   1 2109.60 144.815   1
   1 -10   1 2478.71 106.230   3
   1 -10   1 2270.10 125.198   6
   1 -10   1 2127.58 120.863   5
  -1 -10  -2 3525.80 185.163   1
  -1 -10  -2 3829.22 160.438   4
   1 -10   2 3675.75 158.897   5
  -1  10  -2 3674.45 163.800   5
  -1 -10  -2 3557.11 115.743   3
   1  10   2 3722.86 159.999   5
   1 -10   2 3712.04 138.744   3
  -1  10  -2 4103.77 158.633   4
   1  10   2 4028.71 200.869   1
   1  10   2 3910.23 173.249   6
  -1  10  -2 3747.21 80.9496   2
   1  10   2 3808.76 156.617   4
   1 -10   2 3654.92 156.587   6
  -1  10  -2 3866.85 157.438   6
  -1 -10  -2 3623.46 162.663   6
   1  10   2 3978.29 135.211   8
  -1  10  -3 767.611 71.7708   3
  -1 -10  -3 717.706 60.8807   3
  -1  10  -3 991.329 85.4791   4
  -1 -10  -3 964.605 101.400   6
  -1 -10  -3 740.042 100.803   1
  -1  10  -3 798.038 84.4601   6
  -1 -10  -3 799.988 85.4423   4
   1  10   3 801.060 85.7160   5
  -1  10  -3 845.322 95.1149   5
   1  10   3 778.801 82.7797   4
   1 -10   3 762.968 85.4088   6
   1 -10   3 726.316 74.1598   3
   1 -10   3 816.559 86.5101   5
  -1 -10  -4 2034.84 137.144   6
  -1  10  -4 1879.17 120.540   6
   1 -10   4 1833.01 121.731   6
   1  10   4 1600.36 102.700   3
   1 -10   4 1875.75 113.332   3
  -1 -10  -4 2030.91 104.926   3
  -1 -10  -4 1765.85 123.655   4
   1 -10   4 1929.33 121.128   5
   1  10   4 1937.76 121.415   5
  -1  10  -4 2140.80 134.627   5
  -1  10  -4 1809.57 108.266   3
  -1 -10  -5 248.707 84.3297   6
  -1  10  -5 320.497 77.2982   5
   1 -10   5 406.968 75.1260   3
  -1 -10  -5 317.626 71.5192   4
  -1  10  -5 301.977 60.3536   3
   1  10   5 396.597 70.6316   5
   1 -10   5 327.157 27.9905   2
   1 -10   5 436.089 69.6590   5
  -1 -10  -5 382.294 59.7104   3
   1  10   5 434.529 67.7230   3
   1  10   6-47.1614 51.9849   3
  -1 -10  -6-83.3849 70.7995   4
  -1 -10  -6-72.8989 69.9486   6
   1  10   6 60.9193 62.8064   5
   1 -10   6-28.5806 56.3393   3
  -1 -10  -6 73.6141 57.3427   3
   1 -10   6-24.5824 23.9547   2
  -1  10  -6-12.4233 68.4108   5
   1 -10   7 60.0847 30.4225   2
  -1  10  -7 10.1477 42.7587   7
  -1  10  -7 28.2434 77.0827   5
   1  10   7 6.50308 61.6642   3
  -1 -10  -7-95.4537 79.6153   4
   1 -10   7-26.2388 63.0581   3
   1  10   7 5.04677 61.4559   5
  -1 -10  -7 20.5552 82.9521   6
  -1  10  -8 1747.84 96.4187   7
   1  10   8 1749.10 133.419   3
   1 -10   8 1980.81 145.057   3
  -1  10  -8 1699.29 141.179   5
  -1 -10  -8 1879.44 164.831   6
   1  10   8 1807.26 133.084   5
   1 -10   8 1895.26 91.2285   2
  -1 -10  -8 1756.91 150.034   4
   1  10   9 1055.13 119.322   3
  -1 -10  -9 891.532 129.767   6
   1  10   9 636.945 87.8685   5
   1 -10   9 757.333 105.800   3
  -1  10  -9 785.578 62.3666   7
  -1 -10  -9 727.506 108.388   4
  -1  10  -9 742.238 109.958   5
  -1 -10 -10 36.3891 74.6151   4
   1 -10  10 111.266 68.6677   3
   1  10  10 160.673 68.1836   3
  -1  10 -10 252.159 85.4541   5
  -1 -10 -10 183.529 88.8000   6
  -1  10 -10 94.1003 73.0809   4
   1 -10  10 71.8713 39.7064   2
   1  10  10-36.6864 57.9439   5
  -1  10 -11 273.874 86.0796   5
   1  10  11 148.478 82.0785   3
  -1 -10 -11 324.367 99.2281   4
  -1 -10 -11 396.963 128.951   6
   1  10  11 383.091 78.0692   5
   1 -10  11 483.573 112.031   3
  -1  10 -11 265.929 82.1823   4
  -1 -10 -12 28.1672 103.804   6
  -1  10 -12 156.591 74.1654   4
   1 -10  12 214.363 90.6929   3
  -1 -10 -12 87.8712 83.0336   4
   1  10  12 213.592 81.0580   3
  -1  10 -13 370.828 103.072   4
  -1 -11  13 481.325 104.062   3
  -1 -11  12 1011.25 141.533   3
  -1  11  12 1087.60 149.824   3
  -1  11  12 868.640 135.656   2
   1 -11 -12 993.866 175.609   6
   1 -11 -12 972.560 144.162   4
  -1  11  11 441.493 109.669   2
  -1 -11  11 507.349 104.275   3
   1 -11 -11 496.664 131.220   6
   1 -11 -11 686.999 123.567   4
  -1  11  11 625.081 83.0570   5
  -1  11  11 329.671 101.414   3
   1  11 -11 398.500 80.0623   4
   1  11 -10 1043.39 108.540   5
  -1  11  10 872.844 127.649   2
  -1  11  10 1088.59 102.582   5
   1 -11 -10 876.190 139.161   6
   1 -11 -10 1234.22 144.335   4
  -1 -11  10 845.503 109.581   3
   1  11 -10 1087.23 96.4205   7
   1  11 -10 1012.33 104.846   4
  -1  11  10 973.565 128.382   3
   1  11  -9 2119.57 149.954   5
  -1 -11   9 2364.01 156.997   3
   1 -11  -9 2134.52 180.174   6
  -1  11   9 2193.86 163.573   3
  -1 -11   9 1990.27 86.3840   2
  -1  11   9 2082.95 134.812   5
   1 -11  -9 2438.02 180.525   4
   1  11  -9 2031.20 125.968   7
  -1  11   9 2138.19 172.169   2
   1 -11  -8 7383.16 310.850   6
  -1 -11   8 7895.40 263.394   3
  -1 -11   8 7253.98 149.575   2
  -1  11   8 7169.50 244.022   5
  -1  11   8 7053.49 294.041   2
  -1 -11   8 7389.35 149.304   2
   1  11  -8 7216.51 235.571   7
   1  11  -8 6953.96 251.997   5
  -1  11   8 6827.72 269.973   3
   1 -11  -8 6458.74 280.344   4
  -1  11   7 621.234 87.5071   5
   1 -11  -7 637.584 122.587   6
   1 -11  -7 649.693 98.5122   4
  -1 -11   7 584.681 77.5664   3
   1  11  -7 636.827 92.7434   5
   1  11  -7 802.595 88.3758   7
  -1  11   7 616.489 87.6835   3
  -1  11   7 470.620 95.6194   2
  -1 -11   7 537.071 23.7529   2
   1 -11  -6 1959.10 149.989   4
   1  11  -6 1753.57 114.694   3
  -1  11   6 1936.20 127.958   5
   1  11  -6 1707.38 108.204   4
   1  11  -6 1830.53 126.886   5
   1  11  -6 1887.64 123.959   7
   1 -11  -6 2097.10 164.453   6
  -1 -11   6 1830.23 113.247   3
  -1  11   6 1814.76 133.567   2
  -1  11   5 710.688 91.7013   2
  -1 -11   5 820.956 76.4064   3
   1  11  -5 680.986 73.4243   4
   1 -11  -5 912.695 118.040   6
   1  11  -5 847.924 100.864   5
  -1 -11   5 830.096 84.3388   5
  -1  11   5 785.609 87.9662   5
   1 -11  -5 635.700 94.9810   4
   1  11  -5 779.784 75.3076   3
   1 -11  -5 807.977 86.6743   3
   1  11  -4 2882.92 133.060   4
   1 -11  -4 2811.78 155.285   4
  -1  11   4 2835.63 146.757   2
   1 -11  -4 2843.29 138.914   3
   1  11  -4 2668.99 145.721   5
  -1  11   4 3028.21 99.6196   8
   1 -11  -4 2858.72 179.599   1
  -1 -11   4 3131.64 150.056   5
   1  11  -4 2951.95 121.394   3
  -1 -11   4 2928.05 159.601   6
  -1 -11   4 3045.34 122.204   3
  -1  11   4 2699.09 150.051   5
   1 -11  -4 2880.92 165.645   6
  -1  11   3 1316.64 97.7859   2
   1  11  -3 1309.51 103.249   5
  -1  11   3 1333.75 106.567   5
   1  11  -3 1369.49 76.2986   3
   1  11  -3 1273.55 89.3594   4
  -1 -11   3 1355.84 78.2703   3
   1 -11  -3 1265.12 105.986   4
  -1 -11   3 1213.97 96.4285   5
   1 -11  -3 1414.61 96.4769   3
   1 -11  -3 1352.68 125.031   6
   1 -11  -3 1367.45 123.030   1
  -1 -11   3 1253.38 105.607   6
  -1  11   2 4217.71 186.235   6
  -1  11   2 4303.50 148.020   2
  -1 -11   2 4335.07 175.728   5
   1 -11  -2 4291.75 194.897   1
  -1  11   2 4308.31 210.127   1
   1  11  -2 4197.28 175.949   5
   1  11  -2 4293.51 160.476   4
   1 -11  -2 4186.91 177.649   4
  -1  11   2 4192.83 177.464   4
   1 -11  -2 4118.51 170.243   5
  -1 -11   2 4188.34 181.094   6
  -1 -11   2 4115.92 123.263   3
   1 -11  -2 4288.47 183.672   6
   1  11  -2 3774.88 200.439   1
   1 -11  -2 4428.87 154.552   3
  -1  11   2 4478.26 179.542   5
   1  11  -2 4337.43 183.680   6
   1  11  -1 6263.68 197.705   4
   1 -11  -1 6276.69 217.564   6
  -1 -11   1 6382.96 147.878   3
  -1  11   1 6378.25 214.129   4
   1  11  -1 6315.54 214.943   5
   1 -11  -1 5801.94 207.393   4
   1 -11  -1 5722.68 210.117   5
   1  11  -1 6133.88 250.924   1
  -1  11   1 5997.04 216.585   6
  -1  11   1 6134.50 237.996   1
   1  11  -1 5753.75 215.320   6
  -1 -11   1 6023.26 209.086   5
  -1 -11   1 6082.71 193.882   4
  -1 -11   1 6305.76 194.282   8
  -1  11   1 6359.79 168.074   2
  -1  11   1 6602.34 219.458   5
   1  11  -1 6234.61 122.131   2
  -1 -11   1 6066.31 215.663   6
  -1  11   0 557.856 74.6723   4
  -1  11   0 484.060 46.3340   2
  -1 -11   0 479.966 41.7319   3
  -1  11   0 485.526 72.7613   5
   1 -11   0 488.551 77.2839   6
  -1  11   0 507.913 78.4236   1
   1 -11   0 449.163 58.2174   3
   1  11   0 476.124 66.3763   4
  -1 -11   0 416.916 76.4304   6
  -1 -11   0 471.149 44.8027   3
   1 -11   0 500.350 72.4478   5
  -1  11   0 571.020 84.1690   6
   1  11   0 569.549 101.091   1
   1 -11   0 461.463 50.3090   8
  -1 -11   0 331.049 57.6445   4
   1  11   0 465.337 81.6186   5
   1  11   0 413.548 77.0224   6
   1 -11   1 6463.45 218.176   5
   1 -11   1 6433.97 217.757   6
  -1 -11  -1 6344.66 155.150   3
  -1  11  -1 6657.99 227.868   5
   1  11   1 6309.17 262.142   1
   1  11   1 6482.65 224.319   5
  -1  11  -1 6639.08 221.964   6
  -1 -11  -1 6517.99 257.590   1
   1  11   1 6656.90 227.394   6
  -1  11  -1 6469.60 242.095   1
   1 -11   1 6734.08 189.393   3
   1  11   1 6528.65 210.969   4
  -1  11  -1 6292.37 212.910   4
  -1 -11  -1 6587.89 213.704   4
  -1 -11  -1 6544.26 223.039   6
  -1  11  -1 6659.50 136.444   2
  -1 -11  -2 23.4366 30.8232   3
  -1  11  -2 21.7283 13.9841   2
   1  11   2 22.7545 47.5354   4
  -1  11  -2-16.3970 44.2274   4
   1  11   2 23.3040 68.8660   6
  -1 -11  -2 82.1806 60.7021   4
   1  11   2-22.7832 60.7117   5
  -1 -11  -2 80.8638 65.4170   6
  -1  11  -2-18.6233 52.5230   1
   1 -11   2 7.00228 63.8666   6
   1 -11   2 24.3041 43.3166   3
  -1  11  -2 1.57214 66.6960   5
   1  11   2-7.11974 68.2421   1
   1  11   2-40.8232 37.3491   8
   1 -11   2 19.7676 56.9686   5
  -1 -11  -2 52.0892 61.6779   1
  -1  11  -2 1.37191 49.5215   6
  -1 -11  -3 6797.37 235.162   4
  -1  11  -3 7412.82 247.516   5
  -1 -11  -3 7221.38 189.858   3
   1 -11   3 6925.26 231.130   6
   1  11   3 7337.49 239.836   5
   1 -11   3 7070.29 208.750   3
  -1  11  -3 6935.58 238.726   6
  -1  11  -3 7464.83 230.754   4
  -1 -11  -3 6814.22 243.531   6
   1 -11   4 76.0938 53.1951   3
  -1  11  -4 14.3161 52.0336   4
  -1  11  -4 17.2990 46.4742   3
  -1 -11  -4 77.0297 43.1337   3
  -1 -11  -4 12.8765 71.2591   6
  -1 -11  -4 61.0904 64.2074   4
   1  11   4-12.5793 58.1222   5
   1 -11   4 53.4635 65.6924   6
  -1  11  -4-13.8539 66.2040   5
  -1 -11  -5 1079.81 115.977   6
  -1 -11  -5 1051.48 86.5513   3
   1  11   5 1035.78 88.2097   3
   1 -11   5 987.078 95.0546   3
  -1  11  -5 960.080 118.019   5
   1  11   5 1178.59 109.372   5
  -1 -11  -5 1181.82 117.520   4
  -1  11  -5 1000.89 94.9139   3
   1 -11   6 396.783 72.7713   3
  -1 -11  -6 497.051 99.2680   6
   1 -11   6 384.845 30.3482   2
  -1 -11  -6 449.639 73.2587   3
   1  11   6 317.195 74.6521   3
  -1 -11  -6 478.261 88.2014   4
   1  11   6 325.501 75.5129   5
  -1  11  -6 325.921 87.7157   5
   1 -11   7 337.154 35.3857   2
  -1  11  -7 464.704 63.8812   7
  -1 -11  -7 294.304 96.3461   6
  -1  11  -7 264.889 85.5397   5
   1  11   7 391.449 81.1689   5
  -1 -11  -7 375.071 90.7899   4
   1 -11   7 400.167 81.1694   3
   1  11   7 373.875 76.4052   3
   1  11   8 184.400 70.3992   3
  -1  11  -8 118.684 47.2602   7
   1 -11   8 123.589 61.1608   3
   1  11   8 68.0918 62.0807   5
   1 -11   8 102.841 31.3394   2
  -1 -11  -8 42.8666 83.9348   6
  -1 -11  -8 65.4999 72.1364   4
  -1  11  -8 119.111 78.9982   5
  -1 -11  -9 656.241 119.958   6
   1  11   9 867.938 105.726   5
  -1 -11  -9 733.554 114.494   4
   1  11   9 661.881 104.910   3
   1 -11   9 743.590 104.881   3
   1 -11   9 737.582 61.0014   2
  -1  11  -9 856.560 72.4373   7
  -1  11  -9 774.893 111.298   5
  -1 -11 -10 1106.11 140.228   4
  -1 -11 -10 1490.76 164.031   6
   1  11  10 1305.03 123.282   5
  -1  11 -10 1393.01 137.952   5
   1  11  10 1413.19 140.252   3
   1 -11  10 1491.62 142.408   3
   1  11  11 321.147 84.5297   3
  -1  11 -11 533.593 105.003   4
   1  11  11 398.542 81.5375   5
  -1 -11 -11 210.623 101.409   4
   1 -11  11 271.514 88.5133   3
  -1 -11 -11 240.721 101.063   6
  -1  11 -11 347.135 90.3850   5
  -1  11 -12 9.30581 74.6025   4
  -1 -11 -12 68.9171 77.7447   4
   1  11  12 106.537 91.8839   3
  -1 -11 -12 2.28143 92.0460   6
   1 -11  12 16.1207 85.1673   3
  -1 -12  13-116.583 86.6335   3
   1 -12 -12 162.871 102.131   4
  -1  12  12 53.7811 77.0125   3
  -1 -12  12 95.4374 82.8430   3
   1  12 -11 21.9267 59.7046   4
  -1 -12  11 202.991 87.0014   3
  -1  12  11 209.937 103.934   2
   1 -12 -11 123.361 108.574   6
   1 -12 -11 243.925 102.120   4
  -1  12  11 170.473 95.2482   3
  -1  12  10 629.074 122.076   2
  -1 -12  10 550.486 101.759   3
   1 -12 -10 540.262 125.399   6
   1 -12 -10 414.277 96.1159   4
   1  12 -10 455.678 92.3943   5
  -1  12  10 507.702 100.164   3
  -1  12  10 421.327 77.0097   5
   1  12 -10 456.370 80.7298   4
   1  12 -10 442.133 74.4759   7
   1 -12  -9 643.859 109.682   4
  -1  12   9 610.989 89.2157   5
  -1  12   9 625.761 112.154   2
  -1 -12   9 827.614 104.247   3
  -1  12   9 837.691 116.101   3
   1 -12  -9 722.556 124.923   6
   1  12  -9 755.688 88.2063   7
   1  12  -9 649.667 98.7484   5
   1 -12  -8 825.336 134.041   6
  -1 -12   8 718.472 91.0942   3
   1 -12  -8 778.495 108.803   4
  -1  12   8 958.806 100.855   5
  -1  12   8 945.786 118.153   2
  -1  12   8 983.575 114.840   3
   1  12  -8 712.437 100.372   5
   1  12  -8 790.530 93.2501   7
   1  12  -7 108.641 72.8131   5
  -1 -12   7 61.3722 52.3857   3
   1 -12  -7 56.6653 73.7375   4
   1  12  -7 77.3418 50.5809   4
  -1  12   7 101.733 72.1696   2
   1 -12  -7-86.1484 83.3598   6
   1  12  -7-48.6154 57.7506   7
  -1  12   7 73.3548 58.0367   5
   1 -12  -6 2441.61 179.655   6
   1  12  -6 2241.06 146.883   5
  -1  12   6 2242.89 140.824   5
  -1 -12   6 2511.63 131.603   3
  -1  12   6 2443.00 159.442   2
   1  12  -6 2249.20 127.937   3
   1 -12  -6 2260.30 157.400   4
   1  12  -6 2222.96 128.985   4
   1  12  -5 4085.31 168.359   4
   1  12  -5 3961.17 156.258   3
  -1 -12   5 4241.93 158.927   3
   1 -12  -5 4078.75 199.747   4
   1  12  -5 3916.45 187.139   5
   1 -12  -5 3775.21 201.235   6
  -1  12   5 3754.44 181.614   2
  -1  12   5 4078.98 184.709   5
   1  12  -4 1922.01 100.822   3
  -1  12   4 1741.84 121.673   5
  -1 -12   4 1715.84 94.7921   3
   1 -12  -4 1929.85 139.825   4
   1  12  -4 1846.27 131.129   5
   1  12  -4 1669.55 108.175   4
  -1 -12   4 1803.74 135.324   6
   1 -12  -4 1772.27 144.815   6
   1 -12  -4 1918.02 115.565   3
  -1  12   4 1813.99 121.419   2
  -1  12   3 3754.89 157.021   2
   1  12  -3 3790.13 157.885   4
   1 -12  -3 3634.42 177.512   4
  -1  12   3 3943.61 179.283   5
   1 -12  -3 3453.61 147.843   3
   1 -12  -3 3949.04 192.115   6
  -1 -12   3 3563.98 180.378   6
  -1 -12   3 3900.30 132.219   3
   1 -12  -3 3676.93 196.811   1
   1  12  -3 3764.19 180.790   5
   1 -12  -2 3303.50 138.416   3
  -1  12   2 3296.53 163.569   5
   1 -12  -2 3299.57 169.222   6
  -1 -12   2 3500.78 113.330   3
   1 -12  -2 3552.39 172.104   4
   1  12  -2 3257.66 197.143   1
   1  12  -2 2931.41 156.332   5
   1 -12  -2 2956.04 180.060   1
  -1  12   2 3359.36 135.554   2
  -1  12   2 3483.98 193.786   1
   1  12  -2 3156.35 145.830   4
  -1 -12   2 3404.79 171.570   6
  -1  12   1 1269.20 116.631   5
  -1 -12   1 1088.81 90.7129   4
  -1 -12   1 1289.35 119.284   6
   1  12  -1 1225.44 95.6240   4
   1  12  -1 1004.77 100.098   5
  -1 -12   1 1287.61 97.2851   8
  -1  12   1 1134.60 75.0000   2
   1 -12  -1 934.469 94.1198   4
   1 -12  -1 1323.48 112.105   6
   1  12  -1 1055.83 120.374   1
  -1  12   1 1229.71 122.963   1
   1  12  -1 1215.31 50.5013   2
  -1 -12   1 1292.22 68.5121   3
  -1 -12   0 15450.6 356.024   4
   1  12   0 16201.8 280.634   2
  -1  12   0 16153.1 384.057   6
   1  12   0 16102.3 360.854   4
   1  12   0 16065.5 436.445   1
   1 -12   0 16133.2 379.384   6
  -1  12   0 15535.1 407.049   1
   1  12   0 16633.2 388.177   5
  -1  12   0 16261.2 378.141   4
  -1 -12   0 15816.1 382.320   6
  -1  12   0 16262.3 285.831   2
  -1  12   0 16206.8 387.201   5
  -1 -12   0 16647.8 283.984   3
   1 -12   0 16360.0 306.265   8
  -1 -12   0 15982.3 282.240   3
   1 -12   0 16111.2 329.213   3
  -1  12  -1 12282.7 213.268   2
  -1  12  -1 12492.0 326.118   6
   1 -12   1 12579.3 282.249   3
  -1 -12  -1 12354.3 332.222   6
   1  12   1 12604.1 319.204   4
  -1 -12  -1 11885.0 371.075   1
  -1  12  -1 12643.1 357.772   1
  -1  12  -1 12214.7 317.783   4
   1  12   1 12739.7 332.312   5
  -1 -12  -1 12469.8 317.720   4
   1  12   1 12094.7 380.905   1
  -1 -12  -1 12353.4 239.328   3
  -1  12  -1 12206.5 330.862   5
   1 -12   1 12826.7 329.966   6
   1  12   2 3167.59 164.130   5
  -1 -12  -2 3223.54 161.054   4
  -1  12  -2 3240.37 154.812   4
  -1  12  -2 3318.34 171.667   5
  -1 -12  -2 3280.02 170.765   6
  -1 -12  -2 3138.44 115.634   3
   1  12   2 3248.27 205.531   1
   1 -12   2 3351.36 139.424   3
  -1  12  -2 2752.83 160.574   6
   1 -12   2 3112.29 161.802   6
  -1  12  -2 2737.25 168.789   1
  -1  12  -2 3064.81 72.0875   2
  -1 -12  -3 14.6470 62.4216   6
   1  12   3-86.3066 66.8751   5
   1  12   3 113.673 47.9777   8
  -1  12  -3 157.953 79.4601   5
  -1  12  -3 183.064 63.3839   4
   1 -12   3 99.0233 74.6504   6
   1 -12   3 72.7728 45.5855   3
  -1 -12  -3 50.5568 61.1858   4
  -1 -12  -3 90.6537 36.8394   3
  -1  12  -4 4570.02 177.679   3
  -1 -12  -4 4570.81 210.613   6
  -1 -12  -4 4533.90 164.131   3
  -1  12  -4 4451.34 204.529   5
   1  12   4 4462.18 200.413   5
   1 -12   4 4706.56 180.448   3
  -1 -12  -4 4688.00 209.087   4
   1 -12   4 4421.76 199.480   6
  -1  12  -5 86.6724 50.4371   3
   1  12   5 320.601 81.4149   5
   1  12   5 213.506 58.9722   3
  -1 -12  -5 213.737 84.2464   4
  -1  12  -5 326.671 98.6918   5
   1 -12   5 270.405 67.0935   3
  -1 -12  -5 132.679 52.4293   3
  -1 -12  -5 156.949 75.0463   6
  -1 -12  -6 1684.23 140.414   4
   1 -12   6 1632.39 124.463   3
   1  12   6 1457.68 114.571   3
   1  12   6 1474.44 122.301   5
  -1  12  -6 1503.88 141.358   5
  -1 -12  -6 1776.99 151.628   6
   1 -12   7 2505.27 71.4872   2
   1  12   7 2503.04 153.568   3
  -1  12  -7 2820.42 178.181   5
  -1 -12  -7 2527.09 183.191   6
   1  12   7 2691.74 163.113   5
  -1 -12  -7 2466.89 173.065   4
   1 -12   7 2660.18 158.471   3
   1 -12   7 2518.55 73.4502   2
   1  12   8 2760.63 172.433   3
  -1  12  -8 2840.74 135.214   7
  -1 -12  -8 2908.25 204.046   6
   1 -12   8 3065.01 96.6173   2
  -1  12  -8 3007.59 185.929   5
  -1 -12  -8 2895.03 191.207   4
   1 -12   8 3050.60 183.796   3
   1  12   8 3214.76 183.403   5
   1 -12   9 359.457 78.6580   3
  -1  12  -9 551.842 105.210   5
  -1 -12  -9 690.398 125.713   4
  -1 -12  -9 539.634 113.668   6
   1  12   9 544.355 97.0197   3
   1  12   9 584.397 92.7476   5
  -1 -12 -10 47.6613 97.1514   6
   1  12  10-16.1541 65.2985   3
   1  12  10-16.2210 59.2292   5
  -1 -12 -10 166.247 83.5453   4
   1 -12  10-42.9768 76.5125   3
  -1  12 -10-32.4915 80.9339   5
  -1  12 -11 577.919 106.164   5
   1 -12  11 397.828 102.007   3
   1  12  11 445.139 91.2288   5
   1  12  11 312.497 91.6917   3
  -1 -12 -11 438.110 100.326   4
  -1  12 -11 477.289 98.9954   4
  -1 -12 -11 623.530 127.220   6
  -1  12 -12 1198.93 138.551   4
   1 -12  12 1594.63 164.892   3
   1  12  12 1416.83 162.064   3
  -1  13  12 242.380 103.553   3
  -1 -13  12 305.359 99.6530   3
   1 -13 -11 1359.92 171.413   6
  -1  13  11 1782.16 170.250   3
  -1 -13  11 1592.21 155.714   3
  -1  13  11 1480.08 171.042   2
   1 -13 -11 1633.66 166.378   4
  -1  13  10 783.388 119.776   3
  -1  13  10 689.947 99.3445   5
   1  13 -10 682.573 112.577   5
  -1  13  10 729.744 121.275   2
   1 -13 -10 741.835 121.070   4
   1 -13 -10 663.120 128.445   6
  -1 -13  10 633.457 102.003   3
   1  13  -9 3514.47 196.990   5
   1  13  -9 3414.79 171.862   7
   1 -13  -9 3491.54 235.604   6
  -1 -13   9 3613.42 193.238   3
   1 -13  -9 3543.45 219.228   4
  -1  13   9 3384.62 219.440   2
  -1  13   9 3478.74 187.708   5
   1  13  -8 1359.49 132.927   5
  -1 -13   8 1333.71 111.521   3
  -1  13   8 1279.99 137.112   2
   1 -13  -8 1505.97 145.875   4
  -1  13   8 1550.42 130.644   5
   1 -13  -8 1569.14 165.397   6
   1  13  -8 1321.01 112.700   7
   1  13  -7 175.620 70.2061   7
  -1  13   7 133.710 68.1382   5
   1 -13  -7-22.0881 82.7044   6
  -1 -13   7 141.375 62.8404   3
   1 -13  -7 24.3254 65.8042   4
  -1  13   7-68.8142 81.8903   2
   1  13  -7 147.912 78.3682   5
  -1 -13   6 100.310 51.0880   3
   1  13  -6 16.6840 48.4975   3
   1  13  -6 178.866 85.5841   5
  -1  13   6 6.29276 64.2012   2
   1  13  -6 16.6789 49.3039   4
   1 -13  -6-98.9256 96.6472   6
   1 -13  -6 24.9965 74.4058   4
  -1  13   6-12.4420 59.9737   5
  -1  13   5 1284.12 117.563   2
   1  13  -5 1473.50 99.5479   3
   1  13  -5 1509.12 112.882   4
   1  13  -5 1499.33 128.697   5
  -1 -13   5 1446.45 95.1088   3
   1 -13  -5 1609.47 139.459   4
  -1  13   5 1435.32 121.668   5
   1 -13  -5 1498.97 139.129   6
  -1  13   5 1573.27 78.7895   8
  -1  13   4 1835.14 127.236   2
   1 -13  -4 2024.37 156.101   6
  -1 -13   4 1969.04 101.844   3
   1  13  -4 2081.54 145.874   5
   1 -13  -4 1795.68 117.144   3
   1  13  -4 1746.92 98.6451   3
  -1  13   4 2065.60 141.331   5
   1  13  -4 1677.65 115.787   4
   1 -13  -4 2031.84 146.256   4
  -1 -13   4 1859.20 144.397   6
   1 -13  -3 6760.95 251.515   4
   1 -13  -3 6606.32 253.275   6
   1 -13  -3 6939.85 218.568   3
   1  13  -3 6487.81 291.496   1
  -1  13   3 6981.42 248.370   5
  -1  13   3 7071.42 220.684   2
   1  13  -3 6725.78 248.376   5
  -1 -13   3 7077.24 186.072   3
  -1 -13   3 6923.65 254.252   6
   1  13  -3 6828.40 224.283   4
  -1  13   2 82.6242 65.7982   5
  -1 -13   2 124.298 59.7672   6
   1  13  -2 199.244 86.4900   1
   1 -13  -2 23.4825 62.6022   4
  -1 -13   2 144.067 37.0164   3
   1 -13  -2 102.083 63.7258   1
   1 -13  -2 226.305 83.4160   6
   1 -13  -2 102.446 44.3572   3
   1  13  -2 136.510 63.9421   5
  -1  13   2 117.246 95.0926   1
  -1  13   2 52.5257 47.4069   2
   1  13  -2 128.170 55.7083   4
  -1 -13   2 146.594 61.5669   8
  -1  13   1 3102.96 185.868   1
   1 -13  -1 3057.17 166.261   6
  -1 -13   1 3076.65 167.848   6
   1 -13  -1 3175.11 167.772   4
   1  13  -1 3094.45 167.818   5
  -1  13   1 2978.88 119.618   2
   1  13  -1 2831.46 82.2644   2
   1  13  -1 3002.65 147.915   4
  -1  13   1 3090.52 168.681   5
   1  13  -1 2985.54 83.4563   2
  -1 -13   1 3063.33 108.140   3
   1 -13  -1 3215.88 135.623   3
   1  13  -1 3197.93 205.459   1
   1 -13   0 114.336 49.6140   3
   1  13   0-42.0446 74.3569   1
   1  13   0 75.9750 33.9004   2
  -1 -13   0-39.3859 76.2983   6
  -1  13   0-27.4144 75.6308   1
  -1  13   0 152.604 70.2121   5
  -1 -13   0 55.5886 54.7928   4
   1 -13   0 21.4310 59.3209   6
  -1  13   0 68.6241 33.0710   2
  -1 -13   0 78.3360 36.4020   3
   1  13   0-14.0478 57.5985   4
  -1 -13   0 58.9537 30.4075   3
   1  13   0 108.439 75.1517   5
   1  13   1 895.171 68.9594   2
   1 -13   1 897.377 102.055   6
  -1 -13  -1 838.696 100.564   6
  -1 -13  -1 873.872 62.4812   3
  -1  13  -1 906.193 49.9640   2
  -1 -13  -1 1063.31 102.475   4
  -1  13  -1 807.157 103.932   5
   1 -13   1 842.455 78.3543   3
   1  13   1 938.513 102.650   5
   1  13   1 693.409 129.241   1
  -1  13  -1 751.298 103.962   1
   1 -13   2 3590.58 148.744   3
   1  13   2 3684.34 181.964   5
  -1 -13  -2 3331.33 178.948   6
   1 -13   2 3533.33 176.575   6
   1  13   2 3435.46 217.480   1
  -1  13  -2 3422.41 181.309   5
  -1 -13  -2 3493.33 176.236   4
  -1  13  -2 3155.60 73.1253   2
  -1 -13  -2 3284.79 122.838   3
  -1  13  -2 3441.53 196.361   1
   1  13   3 26.6321 73.8480   5
   1 -13   3-26.5651 48.6669   3
  -1 -13  -3 23.3420 58.7044   4
  -1 -13  -3 28.9868 39.3725   3
   1 -13   3-48.7473 61.4956   6
   1  13   3 88.0820 42.9411   8
  -1  13  -3 49.2689 76.3959   5
  -1 -13  -3 62.2281 84.2550   6
   1  13   4 113.305 56.1535   8
   1 -13   4-69.3496 56.0465   3
   1  13   4-101.655 73.9507   5
   1 -13   4 34.2075 72.2679   6
  -1 -13  -4 0.19066 43.4847   3
  -1 -13  -4-49.3622 61.8708   4
  -1  13  -4-90.6379 90.5945   5
  -1 -13  -4-27.9235 74.2316   6
  -1 -13  -5 3652.61 197.963   4
  -1  13  -5 4003.42 210.823   5
  -1 -13  -5 3864.22 207.488   6
   1  13   5 3788.14 191.260   5
  -1 -13  -5 3707.04 162.803   3
   1 -13   5 3854.55 176.986   3
   1  13   6 1036.77 112.229   5
  -1  13  -6 1019.58 124.097   5
   1 -13   6 1149.33 106.868   3
  -1 -13  -6 1018.96 117.480   4
  -1 -13  -6 979.962 124.138   6
   1  13   7 959.406 112.485   5
  -1 -13  -7 688.933 116.778   6
   1  13   7 923.302 102.114   3
   1 -13   7 731.612 99.5903   3
  -1 -13  -7 822.251 110.617   4
  -1  13  -7 904.232 121.045   5
  -1 -13  -8 737.683 124.846   6
   1 -13   8 701.733 100.595   3
   1  13   8 717.952 112.401   5
  -1  13  -8 721.834 78.0546   7
   1  13   8 549.731 90.9543   3
  -1 -13  -8 533.269 105.916   4
  -1  13  -8 684.735 111.119   5
  -1 -13  -9 76.2968 96.6892   6
   1 -13   9 55.7552 70.0907   3
  -1  13  -9 288.249 91.3117   5
   1  13   9 75.1694 62.9776   3
   1  13   9 144.081 75.9457   5
  -1 -13  -9 239.551 88.8412   4
   1  13  10 127.113 81.2001   3
   1 -13  10 150.990 86.9242   3
  -1 -13 -10 72.6816 88.5985   4
   1  13  10 3.37500 65.0349   5
  -1  13 -10 220.472 96.3019   5
  -1 -13 -10 105.810 99.8240   6
  -1  13 -11 1522.30 148.308   4
   1  13  11 1358.73 172.148   2
   1 -13  11 917.547 131.814   3
   1  13  11 1007.69 133.937   3
  -1 -13 -11 1117.03 155.528   4
  -1 -13 -11 1199.32 166.444   6
  -1  13 -11 1169.57 144.772   5
   1  13  11 1127.51 127.787   5
   1 -13  12 38.9418 89.4235   3
  -1  13 -12 51.0050 72.0745   4
   1  13  12 97.2811 83.3980   3
  -1 -14  12 410.275 104.034   3
  -1  14  11 674.900 127.679   2
   1 -14 -11 586.156 120.716   4
  -1 -14  11 777.689 122.614   3
   1 -14 -10 4777.54 272.979   4
  -1  14  10 4844.02 275.118   2
  -1  14  10 5066.45 236.184   5
  -1 -14  10 4923.67 242.305   3
   1 -14 -10 4691.05 284.902   6
   1  14 -10 5005.60 246.202   5
   1 -14  -9 372.097 103.709   4
   1  14  -9 155.095 85.9966   5
  -1  14   9 186.830 72.7422   5
   1 -14  -9 27.3661 77.8483   6
   1  14  -9 177.940 68.7262   7
  -1 -14   9 148.700 62.3327   3
  -1  14   9 258.939 98.7701   2
   1 -14  -8 49.0187 74.8476   4
   1 -14  -8 11.5599 89.5990   6
   1  14  -8-51.3995 67.9482   7
   1  14  -8-18.2618 73.7319   5
  -1  14   8 168.167 71.2265   5
  -1  14   8 163.672 96.4794   2
  -1 -14   8 49.5333 54.1325   3
  -1  14   7 803.454 110.526   2
   1  14  -7 774.866 98.4809   7
   1 -14  -7 757.042 112.846   4
   1 -14  -7 706.122 116.538   6
  -1  14   7 821.453 105.192   5
   1  14  -7 632.571 105.922   5
  -1 -14   7 739.544 86.0227   3
   1  14  -6 4963.82 229.322   5
   1  14  -6 4354.02 180.560   3
  -1  14   6 4715.36 216.168   5
   1 -14  -6 4720.22 247.180   6
  -1  14   6 4500.69 217.336   2
   1 -14  -6 4712.10 240.254   4
  -1  14   6 4690.56 143.742   8
  -1 -14   6 4760.84 183.933   3
   1  14  -5 1267.90 91.1630   3
   1  14  -5 1256.37 124.637   5
  -1  14   5 1267.25 114.198   2
   1 -14  -5 1403.83 138.654   6
  -1 -14   5 1332.77 95.9417   3
  -1  14   5 1313.07 126.559   5
   1 -14  -5 1485.01 136.836   4
  -1  14   4 4395.94 190.454   2
  -1  14   4 4648.48 214.758   5
   1 -14  -4 4615.77 219.663   4
   1  14  -4 4617.47 216.273   5
  -1 -14   4 4425.80 217.245   6
  -1 -14   4 4667.11 159.881   3
   1 -14  -4 4420.05 221.257   6
   1 -14  -3 66.1454 71.4257   4
   1  14  -3 25.4374 75.2112   5
   1 -14  -3 19.8576 82.5744   6
  -1  14   3-21.4698 51.7735   2
   1  14  -3 84.2005 88.3667   1
  -1  14   3-17.7200 78.0700   5
  -1 -14   3 88.1959 47.0822   3
  -1 -14   3 207.614 90.1904   6
   1 -14  -3 106.046 52.6485   3
  -1  14   2 131.938 80.8028   5
   1 -14  -2 72.3036 71.5812   6
   1 -14  -2 100.547 50.4442   3
  -1 -14   2 83.5618 37.7849   3
  -1  14   2 70.3105 52.6938   2
   1  14  -2 125.938 92.4487   1
   1  14  -2 113.195 66.9274   5
  -1 -14   2 127.985 65.7180   6
  -1  14   2 175.550 106.243   1
   1 -14  -2 154.942 79.1727   4
  -1 -14   2 102.133 58.5173   8
   1  14  -1 37.3411 22.7371   2
   1 -14  -1 151.052 48.0218   3
   1  14  -1 72.1216 72.3947   5
   1  14  -1 50.7184 20.7979   2
   1 -14  -1 77.2707 52.3012   3
   1  14  -1 30.6911 89.6487   1
   1 -14  -1 103.536 67.1124   4
  -1 -14   1 79.3288 34.8687   3
  -1 -14   1 113.794 73.7464   6
  -1  14   1 120.814 85.9401   1
   1 -14  -1 161.980 87.4585   6
  -1  14   1 114.080 76.5887   5
  -1  14   1 50.6787 40.4750   2
   1  14   0 23.8779 61.7027   5
   1 -14   0-68.1044 48.6727   3
   1  14   0 32.4987 35.4946   2
  -1  14   0-0.90556 35.7813   2
  -1 -14   0 112.144 69.0189   4
  -1  14   0-0.90882 79.4493   5
  -1 -14   0-15.6428 31.5722   3
  -1 -14   0 115.444 77.7995   6
   1 -14   0-41.3748 70.1997   6
   1  14   0 22.5995 86.8270   1
  -1  14   0-32.1490 74.5739   1
  -1 -14   0-11.1124 33.4643   3
   1 -14   1 3477.15 148.388   3
  -1 -14  -1 3378.38 121.902   3
  -1 -14  -1 3479.88 186.766   6
  -1  14  -1 3182.43 191.513   5
  -1 -14  -1 3399.99 171.245   4
  -1  14  -1 3010.22 201.798   1
  -1 -14  -1 3272.44 120.277   3
   1  14   1 3232.67 182.980   5
   1 -14   1 3062.65 172.820   6
   1  14   1 3341.81 131.201   2
   1  14   1 3168.57 214.268   1
  -1  14  -1 3354.88 97.3335   2
   1 -14   1 3410.76 142.348   8
  -1 -14  -2 1047.34 110.017   4
  -1  14  -2 1210.18 132.988   1
   1  14   2 942.983 143.027   1
   1 -14   2 1096.05 115.739   6
   1 -14   2 997.536 85.2669   3
  -1  14  -2 1083.21 124.589   5
  -1  14  -2 990.740 35.3221   2
   1  14   2 1145.43 124.935   5
  -1 -14  -2 1053.06 75.1763   3
  -1 -14  -2 1058.20 120.348   6
   1 -14   3 311.008 82.2159   6
  -1  14  -3 387.646 98.7576   5
  -1 -14  -3 236.939 85.5163   4
  -1 -14  -3 366.504 56.4230   3
  -1 -14  -3 239.125 88.4778   6
   1  14   3 293.172 75.0427   5
   1 -14   3 331.354 68.2493   3
  -1  14  -3 163.938 77.8728   1
  -1 -14  -4 299.190 52.5923   3
   1 -14   4 355.378 82.1951   6
  -1  14  -4 350.789 94.2165   5
   1  14   4 475.427 90.8797   5
   1  14   4 370.516 61.7440   8
  -1 -14  -4 503.587 102.302   6
   1 -14   4 472.486 76.2188   3
  -1 -14  -4 432.700 84.2498   4
  -1 -14  -5 53.8521 77.8194   6
   1  14   5-42.7044 68.2685   5
  -1 -14  -5-33.6131 41.7709   3
  -1 -14  -5-61.0822 66.4829   4
  -1  14  -5 7.54170 80.9873   5
   1 -14   5-40.9805 57.8401   3
  -1  14  -6-27.8535 86.0739   5
   1 -14   6 14.0150 54.3787   3
  -1 -14  -6 164.709 89.5829   6
  -1 -14  -6 69.3178 79.5990   4
   1  14   6-40.9329 65.5899   5
   1  14   7 1349.74 130.496   5
   1 -14   7 1314.71 120.416   3
  -1  14  -7 1206.95 142.519   5
  -1 -14  -7 1193.61 143.662   6
  -1 -14  -7 1515.17 145.155   4
  -1 -14  -8 1593.23 157.828   6
   1  14   8 1795.85 140.931   3
  -1 -14  -8 1740.42 162.010   4
   1 -14   8 1800.32 146.158   3
   1  14   8 1395.70 138.501   5
  -1  14  -8 1547.63 114.523   7
  -1  14  -8 1583.65 158.738   5
  -1 -14  -9 145.315 99.9433   6
   1 -14   9 82.3046 68.3298   3
  -1 -14  -9 355.858 112.786   4
  -1  14  -9 173.860 94.6898   5
   1  14   9 254.433 78.6583   3
   1  14   9 125.458 73.1059   5
   1  14  10 38.6567 69.3433   3
   1 -14  10 70.0222 88.5996   3
  -1 -14 -10-100.157 105.089   6
  -1  14 -10-21.4845 83.3096   5
   1  14  10 119.703 93.2541   2
  -1 -14 -10-1.31713 69.3816   4
   1  14  10 138.948 84.3198   5
   1 -14  11 717.135 121.586   3
   1  14  11 544.723 100.974   5
   1  14  11 708.730 115.853   3
  -1  14 -11 742.812 117.534   4
  -1  14 -11 845.609 134.831   5
   1  14  12 460.943 117.192   3
  -1 -15  12-87.2140 93.0039   3
  -1 -15  11 95.5056 86.8205   3
  -1 -15  10 192.736 73.8313   3
   1  15 -10 240.466 95.6924   5
  -1  15  10 13.9229 89.4866   2
  -1  15  10 107.017 71.1996   5
   1 -15 -10 83.5653 85.2429   4
   1 -15 -10 63.2736 111.810   6
  -1  15   9 121.762 82.1876   2
  -1 -15   9 35.2646 58.1059   3
   1  15  -9-60.1280 65.0595   7
   1  15  -9 71.1956 77.3243   5
  -1  15   9 146.579 75.3584   5
   1 -15  -9-38.3492 83.8035   4
   1 -15  -9-79.6372 96.1143   6
  -1  15   8 284.243 85.8610   5
   1 -15  -8 256.407 95.1198   4
   1  15  -8 282.326 92.4138   5
   1 -15  -8 259.246 108.365   6
   1  15  -8 192.419 71.6887   7
  -1  15   8 327.032 90.3647   2
  -1 -15   8 87.7122 58.3185   3
   1  15  -7 1326.93 120.711   7
   1 -15  -7 1199.32 143.600   4
   1  15  -7 1357.94 140.469   5
  -1 -15   7 1227.03 106.487   3
  -1  15   7 1354.53 134.640   5
  -1  15   7 1444.57 139.160   2
   1 -15  -7 1327.01 157.502   6
  -1 -15   6 514.558 69.5968   3
   1 -15  -6 569.842 117.358   6
  -1  15   6 513.350 91.1025   5
   1  15  -6 483.843 101.692   5
   1 -15  -6 660.883 107.663   4
  -1  15   6 631.974 96.0964   2
   1 -15  -5 695.355 114.738   6
  -1  15   5 902.395 109.463   5
  -1 -15   5 768.047 75.5421   3
   1  15  -5 914.984 113.930   5
  -1  15   5 907.776 105.633   2
   1 -15  -5 828.122 117.432   4
   1  15  -4 746.923 108.287   5
   1 -15  -4 711.707 113.790   6
  -1  15   4 743.837 99.8868   5
  -1  15   4 635.997 88.0847   2
  -1 -15   4 659.051 68.0496   3
   1 -15  -4 708.376 102.587   4
  -1 -15   4 573.424 101.779   6
   1  15  -4 566.946 110.213   1
  -1 -15   3 6367.79 184.592   3
   1  15  -3 6406.85 262.550   5
   1  15  -3 6485.85 309.298   1
  -1  15   3 6436.78 259.268   5
   1 -15  -3 6451.25 265.754   4
  -1 -15   3 6302.89 237.635   8
   1 -15  -3 6163.25 215.875   3
   1 -15  -3 6238.54 264.574   6
  -1 -15   3 6116.15 259.053   6
  -1  15   3 6377.48 217.197   2
   1 -15  -2 1595.96 104.533   3
   1  15  -2 1433.81 132.189   5
  -1  15   2 1413.36 152.978   1
   1 -15  -2 1578.07 135.693   6
  -1 -15   2 1579.23 86.6317   3
  -1 -15   2 1978.95 152.332   6
  -1 -15   2 1514.78 118.662   8
   1 -15  -2 1277.65 124.404   4
  -1  15   2 1554.34 101.641   2
  -1  15   2 1292.14 133.393   5
   1  15  -2 1582.72 162.649   1
   1  15  -1 3197.43 90.5839   2
   1  15  -1 3430.15 91.5420   2
   1 -15  -1 3724.22 160.078   3
  -1  15   1 3715.57 204.898   5
  -1 -15   1 3583.60 124.316   3
   1 -15  -1 3473.91 191.160   4
   1 -15  -1 3457.03 197.361   6
   1 -15  -1 3701.24 159.142   3
  -1  15   1 3855.18 232.592   1
  -1  15   1 3773.73 142.215   2
   1  15  -1 3295.08 221.035   1
  -1 -15   1 3670.97 198.903   6
   1  15  -1 3381.05 194.520   5
  -1 -15   0 5357.83 154.147   3
   1 -15   0 5332.56 189.220   3
  -1 -15   0 4814.39 211.556   4
   1  15   0 5529.35 150.583   2
  -1 -15   0 5560.72 160.397   3
   1  15   0 5604.27 243.209   5
  -1  15   0 5412.37 263.934   1
   1  15   0 5353.16 277.907   1
  -1 -15   0 5491.82 244.331   6
   1 -15   0 5053.14 227.524   6
  -1  15   0 5866.76 250.402   5
  -1  15   0 5432.79 153.515   2
  -1  15  -1 142.829 29.2182   2
  -1  15  -1 76.2903 69.9417   5
   1 -15   1 164.336 56.6268   3
  -1 -15  -1 48.5513 71.8399   6
  -1  15  -1 199.295 88.1590   1
   1  15   1 269.102 94.5265   5
  -1 -15  -1 60.6835 31.6016   3
  -1 -15  -1-35.1020 69.0542   4
   1 -15   1 104.619 76.3723   6
   1  15   1 55.0399 45.1498   2
   1 -15   1 110.349 54.3348   8
  -1 -15  -1 132.273 41.3573   3
   1  15   1 206.687 93.0520   1
   1  15   2 8701.74 315.083   5
   1 -15   2 8643.66 300.269   6
  -1  15  -2 9403.93 349.683   1
  -1 -15  -2 9352.63 304.832   4
   1  15   2 9070.85 250.412   2
   1 -15   2 9307.98 260.413   3
  -1  15  -2 9125.71 318.001   5
   1  15   2 8845.56 375.995   1
  -1 -15  -2 9069.10 224.616   3
  -1 -15  -2 8466.32 307.720   6
  -1  15  -3 11260.9 396.602   1
  -1 -15  -3 10945.4 357.350   6
  -1 -15  -3 10823.5 264.188   3
  -1  15  -3 11444.4 360.068   5
   1  15   3 11537.5 357.387   5
   1 -15   3 11564.6 299.800   3
  -1 -15  -3 11343.3 350.346   4
   1 -15   3 11256.0 345.724   6
   1  15   3 11519.5 305.108   2
   1  15   4 124.141 69.1205   5
  -1 -15  -4 158.910 52.3526   3
  -1  15  -4 160.460 76.4996   5
  -1  15  -4 156.574 93.8429   1
  -1 -15  -4 323.980 88.3612   4
  -1 -15  -4 105.305 78.2464   6
   1 -15   4 305.507 89.5644   6
   1 -15   4 200.555 63.6945   3
   1  15   5 68.5946 45.3759   8
   1  15   5-98.5207 77.1043   5
  -1  15  -5 36.9577 89.0275   5
  -1 -15  -5-44.9392 72.0576   4
  -1 -15  -5-26.6736 45.2370   3
  -1 -15  -5-156.734 89.4878   6
   1 -15   5 15.3122 51.4163   3
   1 -15   6 1334.23 121.811   3
   1  15   6 1332.93 136.959   5
  -1  15  -6 1331.53 141.057   5
  -1 -15  -6 1155.42 135.641   6
  -1 -15  -6 1202.63 131.642   4
  -1 -15  -7 942.998 129.237   6
   1  15   7 1200.22 133.370   5
  -1 -15  -7 1073.94 132.515   4
   1 -15   7 1039.15 115.037   3
  -1  15  -7 788.509 122.081   5
   1 -15   8 1843.80 152.693   3
  -1  15  -8 1983.18 130.267   7
  -1  15  -8 1714.83 165.109   5
  -1 -15  -8 1815.93 166.348   4
  -1 -15  -8 1861.30 175.435   6
   1  15   8 1794.15 157.616   5
   1  15   9 535.002 116.477   2
   1  15   9 420.699 100.242   5
  -1  15  -9 431.503 118.255   5
   1 -15   9 293.872 86.6778   3
  -1 -15  -9 584.441 116.732   4
  -1 -15  -9 471.064 110.464   6
   1  15  10 1646.93 175.971   2
   1 -15  10 1566.27 152.631   3
  -1  15 -10 1527.13 165.246   5
   1  15  10 1787.75 166.430   5
   1  15  10 1615.89 151.369   3
  -1 -15 -10 1514.83 171.862   4
  -1 -15 -10 1711.17 182.656   6
   1 -15  11 919.606 138.070   3
   1  15  11 620.194 118.129   3
   1  15  11 531.648 98.8894   5
  -1  15 -11 844.847 132.988   5
  -1 -16  10 570.110 105.909   3
  -1  16  10 741.765 130.701   2
  -1  16  10 776.012 117.914   5
   1  16 -10 539.466 108.048   5
  -1  16   9 1233.29 135.496   5
  -1 -16   9 1315.98 129.561   3
   1 -16  -9 1276.26 172.445   6
   1  16  -9 1470.08 131.421   7
   1  16  -9 1323.73 143.299   5
  -1  16   9 1588.13 170.221   2
   1 -16  -9 1609.53 165.893   4
  -1 -16   8 691.678 94.1649   3
  -1  16   8 627.995 108.035   5
  -1  16   8 584.659 115.445   2
   1 -16  -8 536.483 110.310   4
   1 -16  -8 637.647 127.290   6
   1  16  -8 520.128 109.654   5
   1  16  -8 587.486 101.802   7
   1 -16  -7 5934.77 283.915   4
  -1  16   7 5485.92 255.642   5
   1  16  -7 5578.74 248.156   7
  -1 -16   7 5535.07 217.580   3
   1  16  -7 5723.83 267.234   5
  -1  16   7 5560.36 260.905   2
   1 -16  -7 5840.88 295.988   6
   1  16  -6 1223.15 134.532   5
  -1  16   6 1265.34 128.592   2
  -1 -16   6 1367.26 104.913   3
  -1  16   6 1327.33 137.839   5
   1 -16  -6 1169.06 143.334   6
   1 -16  -6 1401.70 147.183   4
   1 -16  -5 1610.34 155.161   6
  -1 -16   5 1726.88 109.821   3
  -1  16   5 1559.20 132.573   2
  -1  16   5 1714.90 145.834   5
   1  16  -5 1724.64 151.256   5
   1 -16  -5 1387.06 145.011   4
   1  16  -5 1749.43 185.715   1
  -1 -16   4-22.8861 39.7843   3
   1 -16  -4-6.45036 77.2420   4
   1 -16  -4-67.6529 79.3378   6
  -1  16   4 113.355 80.0657   5
  -1  16   4 43.1711 56.3667   2
  -1 -16   4-1.14239 69.7105   6
   1  16  -4-36.7462 76.5017   5
   1  16  -4-0.80379 82.9570   1
  -1  16   3 112.436 55.2564   2
  -1 -16   3-41.2725 65.0664   8
  -1 -16   3 217.991 47.3553   3
  -1  16   3 153.023 82.7441   5
   1  16  -3 79.1241 76.8624   5
  -1 -16   3 93.3500 80.8371   6
   1 -16  -3 142.386 79.1463   6
   1 -16  -3 244.627 91.3186   4
   1  16  -3 126.355 102.356   1
   1 -16  -2 596.581 103.409   4
  -1 -16   2 569.429 85.4698   8
   1  16  -2 613.813 116.628   1
   1 -16  -2 573.729 73.5901   3
   1  16  -2 648.082 102.618   5
  -1  16   2 553.902 127.337   1
  -1 -16   2 648.627 61.3145   3
  -1 -16   2 621.000 106.236   6
  -1  16   2 691.311 115.634   5
  -1  16   2 766.348 77.1611   2
   1 -16  -2 648.092 103.350   6
   1 -16  -1 7315.85 286.502   6
  -1  16   1 7604.40 209.328   2
  -1  16   1 7272.49 286.401   5
  -1 -16   1 7701.48 193.251   3
   1  16  -1 7383.58 290.915   5
  -1  16   1 7555.46 328.292   1
  -1 -16   1 7369.51 191.865   3
   1 -16  -1 7374.11 231.452   3
   1 -16  -1 7705.27 234.657   3
   1  16  -1 6909.97 140.052   2
   1  16  -1 7471.92 337.604   1
   1  16  -1 6953.40 141.576   2
  -1 -16   1 7354.76 288.370   6
  -1  16   0 442.112 111.542   1
  -1 -16   0 442.355 50.8370   3
   1  16   0 581.973 124.592   1
   1 -16   0 532.619 73.0981   3
  -1 -16   0 456.929 49.7260   3
   1 -16   0 550.486 104.653   6
  -1 -16   0 441.244 83.7785   4
  -1 -16   0 416.264 101.443   6
  -1  16   0 473.731 105.756   5
  -1  16   0 501.371 52.8651   2
   1  16   0 502.437 50.0644   2
   1  16   0 532.139 100.268   5
  -1 -16  -1 1744.47 93.3058   3
  -1  16  -1 1844.78 156.375   5
   1 -16   1 1659.93 109.347   3
  -1 -16  -1 1840.12 150.553   6
  -1 -16  -1 1742.03 93.2064   3
   1  16   1 1914.35 102.718   2
   1 -16   1 1826.31 145.187   6
  -1  16  -1 1640.95 69.1215   2
   1  16   1 1702.21 176.886   1
  -1 -16  -1 1723.36 134.538   4
   1  16   1 1876.29 149.908   5
  -1  16  -1 1729.98 159.819   1
   1 -16   1 1644.92 110.930   8
   1 -16   2 373.408 62.4704   3
  -1 -16  -2 271.964 82.7325   4
  -1  16  -2 332.708 92.9126   1
   1  16   2 435.281 107.364   5
   1  16   2 361.301 60.3988   2
   1  16   2 402.864 120.884   1
  -1 -16  -2 328.839 92.5885   6
  -1  16  -2 251.380 87.5791   5
  -1 -16  -2 421.779 55.4438   3
   1 -16   2 367.700 91.6036   6
   1  16   3 578.543 101.219   5
  -1  16  -3 779.272 111.285   5
   1  16   3 861.114 89.6701   2
   1 -16   3 789.409 85.5224   3
   1 -16   3 781.065 105.606   6
  -1 -16  -3 744.457 107.671   6
  -1 -16  -3 763.397 71.9713   3
  -1 -16  -3 641.691 98.0664   4
  -1  16  -3 666.218 117.410   1
  -1  16  -4 1736.40 174.004   1
  -1  16  -4 1633.48 149.084   5
  -1 -16  -4 1653.42 107.661   3
   1 -16   4 2025.93 132.111   3
  -1 -16  -4 2007.39 162.689   4
   1  16   4 1786.52 150.758   5
   1  16   4 1986.76 136.700   2
   1 -16   4 1825.44 151.139   6
  -1 -16  -4 1587.76 151.247   6
   1  16   5 82.4024 76.2829   5
  -1  16  -5 111.889 86.0440   5
   1  16   5 109.212 73.2159   2
   1 -16   5 114.127 54.2930   3
  -1 -16  -5 73.9173 68.7907   4
  -1 -16  -5 93.6033 81.6095   6
   1 -16   6 450.914 83.8278   3
  -1 -16  -6 566.043 111.357   6
   1  16   6 542.611 104.299   5
   1  16   6 333.234 85.6772   2
  -1  16  -6 368.180 109.930   5
  -1 -16  -6 262.613 96.7315   4
  -1  16  -7 99.4691 84.4794   5
  -1 -16  -7 4.17801 80.7536   4
   1  16   7-55.0362 73.6765   5
   1 -16   7 54.3533 61.6201   3
   1  16   7-8.93809 68.5660   2
  -1 -16  -7-6.40577 89.0693   6
   1  16   8 436.475 116.300   2
  -1  16  -8 555.164 123.835   5
   1 -16   8 289.148 75.1325   3
   1  16   8 503.089 102.435   5
  -1  16  -8 286.381 66.9827   7
  -1 -16  -8 620.241 121.636   4
  -1 -16  -8 270.081 104.841   6
   1 -16   9 4792.11 248.948   3
   1  16   9 4754.89 253.827   5
  -1 -16  -9 4949.45 285.133   4
  -1  16  -9 5214.68 280.349   5
  -1 -16  -9 4730.75 279.916   6
   1  16   9 5019.91 283.176   2
  -1  16 -10-189.980 119.080   5
   1 -16  10 71.8311 85.1675   3
   1  16  10 12.8723 92.0795   2
   1  16  10 24.4255 82.7516   5
   1 -16  11 137.678 80.7433   3
  -1  17  10 7.34630 84.7605   5
   1  17 -10 12.4984 89.8990   5
  -1  17   9 986.165 138.160   2
   1 -17  -9 1003.75 153.253   4
  -1  17   9 959.694 125.936   5
   1  17  -9 787.496 130.973   5
   1 -17  -9 782.370 136.323   6
   1  17  -8 2565.41 196.927   5
  -1  17   8 2423.89 180.258   5
   1 -17  -8 2289.49 193.570   4
   1  17  -8 2240.71 168.114   7
   1 -17  -8 2207.08 200.006   6
  -1 -17   8 2504.11 158.309   3
  -1  17   8 2073.36 176.682   2
  -1 -17   7-27.5068 54.5895   3
   1 -17  -7 67.9611 86.0640   6
  -1  17   7 93.6040 80.1742   5
   1 -17  -7-34.9743 80.6661   4
  -1  17   7-86.8160 73.2286   2
   1  17  -7-138.965 91.7276   5
   1  17  -7 23.0673 73.0962   7
   1  17  -6 2632.36 190.851   5
  -1 -17   6 2692.71 145.129   3
   1 -17  -6 2487.87 189.599   4
  -1  17   6 2832.12 192.057   5
   1 -17  -6 2602.40 206.750   6
  -1  17   6 2564.95 175.577   2
   1  17  -5 217.239 94.6021   1
  -1  17   5 163.234 69.4640   2
  -1 -17   5 215.262 52.4029   3
  -1  17   5 191.860 91.5521   5
   1  17  -5 208.338 96.0966   5
   1 -17  -5 292.871 93.0743   4
   1 -17  -5 411.612 111.426   6
  -1  17   4 199.183 72.6658   5
  -1  17   4 128.808 58.9676   2
   1  17  -4 22.8800 92.5270   1
   1 -17  -4 23.9482 74.6885   4
  -1 -17   4 129.477 41.5407   3
  -1 -17   4 38.1704 71.4927   6
   1  17  -4 45.2878 83.2291   5
   1 -17  -4 99.3740 90.7635   6
  -1 -17   3 2330.36 154.419   8
  -1  17   3 2008.98 129.038   2
   1 -17  -3 1777.50 155.211   4
  -1  17   3 2122.78 167.269   5
   1  17  -3 1803.20 156.885   5
   1  17  -3 1837.53 184.295   1
  -1 -17   3 2017.51 104.829   3
  -1 -17   3 2024.18 165.503   6
   1 -17  -3 1997.41 167.633   6
   1  17  -2 189.744 99.1941   1
  -1  17   2 200.632 94.5141   1
  -1  17   2 127.168 51.3413   2
   1 -17  -2 69.7337 78.6331   6
  -1  17   2 216.537 78.8770   5
   1  17  -2 183.039 83.0624   5
   1 -17  -2 239.354 85.4205   4
  -1 -17   2 236.437 44.6909   3
  -1 -17   2 280.531 89.8703   6
  -1  17   1 433.618 57.6354   2
   1 -17  -1 344.002 91.5335   6
   1  17  -1 363.101 101.250   1
  -1  17   1 378.545 100.838   5
  -1  17   1 410.363 116.023   1
   1  17  -1 271.882 89.6527   5
   1  17  -1 333.082 28.1147   2
   1 -17  -1 300.286 63.5204   3
  -1 -17   1 284.990 48.4170   3
  -1 -17   1 55.7523 64.2172   6
   1 -17  -1 368.386 63.5720   3
  -1 -17   1 286.234 45.2293   3
  -1 -17   0 2175.44 102.665   3
   1  17   0 2718.19 183.573   5
  -1 -17   0 2471.47 177.223   6
   1 -17   0 2258.14 165.012   6
  -1  17   0 2300.89 171.322   5
  -1  17   0 2224.83 96.5236   2
  -1  17   0 2303.35 194.021   1
  -1 -17   0 2489.84 164.099   4
  -1 -17   0 2327.04 107.099   3
   1  17   0 2334.92 98.3702   2
   1  17   0 1897.87 184.867   1
   1 -17   0 2341.31 131.326   3
   1 -17   1-43.6115 85.3397   6
  -1 -17  -1 20.5566 36.6224   3
  -1  17  -1 57.8962 80.0694   1
  -1 -17  -1 64.4414 66.1714   4
  -1  17  -1 8.81378 20.3732   2
  -1  17  -1-8.44664 81.6246   5
   1  17   1-219.702 92.1145   5
   1  17   1-28.1305 38.8479   2
  -1 -17  -1-18.2632 38.2102   3
   1 -17   1 3.25610 48.9098   3
   1  17   1 37.1067 99.6870   1
  -1 -17  -1-66.7023 74.5883   6
  -1 -17  -2 415.700 58.7593   3
  -1 -17  -2 350.431 54.0447   3
   1  17   2 340.369 64.5882   2
  -1  17  -2 206.071 99.1820   5
   1 -17   2 303.031 69.2766   8
   1  17   2 324.856 120.070   1
   1 -17   2 403.544 70.7385   3
   1 -17   2 462.308 101.363   6
  -1  17  -2 393.794 105.710   1
   1  17   2 205.296 87.9407   5
  -1 -17  -2 289.522 84.7609   6
  -1 -17  -2 464.144 102.327   4
  -1  17  -3 106.306 85.9090   5
   1  17   3 68.1296 77.9364   5
   1 -17   3 12.6401 46.9885   3
   1  17   3 24.6475 52.7405   2
  -1 -17  -3 65.3224 78.4541   4
   1 -17   3 49.0216 69.8069   6
  -1 -17  -3-55.4845 82.9270   6
  -1  17  -3-19.4121 97.0392   1
  -1  17  -4 134.815 98.1111   1
  -1 -17  -4 266.605 82.2605   6
  -1 -17  -4 323.260 89.2037   4
   1  17   4 189.064 74.4793   2
   1  17   4 295.550 97.3100   5
   1 -17   4 215.739 59.2324   3
  -1  17  -4 288.506 91.6335   5
   1 -17   4 311.388 88.8638   6
  -1 -17  -5 299.514 106.436   6
   1  17   5 271.925 84.2117   5
  -1 -17  -5 262.528 94.4302   4
  -1  17  -5 137.113 89.1137   1
  -1  17  -5 372.159 98.2628   5
   1  17   5 252.856 78.3778   2
   1 -17   5 319.828 69.4364   3
  -1 -17  -6 688.959 112.222   4
   1 -17   6 671.138 92.8029   3
  -1 -17  -6 978.261 143.100   6
   1  17   6 1014.78 130.425   5
   1  17   6 672.913 108.140   2
  -1  17  -6 676.095 119.441   5
   1  17   7 8.63807 67.8690   2
   1  17   7 438.749 109.368   5
   1 -17   7 310.462 75.8831   3
  -1 -17  -7 230.621 94.4001   4
  -1  17  -7 175.989 100.389   5
  -1 -17  -7-29.7931 71.8656   6
   1 -17   8 221.192 81.6134   3
  -1  17  -8 307.824 101.489   5
   1  17   8 422.137 110.247   5
  -1 -17  -8 82.4562 86.5211   6
   1  17   8 343.210 101.231   2
  -1 -17  -8 119.070 80.4889   4
   1 -17   9 694.456 123.283   3
   1  17   9 665.881 120.440   2
  -1 -17  -9 929.229 155.660   6
   1  17   9 789.901 123.657   5
  -1  17  -9 799.287 139.588   5
  -1  17 -10 281.439 122.048   5
   1  17  10 509.371 117.403   5
   1 -17  10 394.779 104.416   3
  -1  18   9 52.9944 84.0631   5
  -1  18   9 93.6618 93.1665   2
   1  18  -9 307.112 111.736   5
   1  18  -8 3120.99 202.094   7
   1 -18  -8 3216.70 241.267   6
  -1  18   8 3067.60 207.065   5
   1 -18  -8 3294.79 239.342   4
  -1  18   8 2998.53 214.412   2
   1  18  -8 3278.86 226.381   5
   1 -18  -7 388.656 101.263   4
   1  18  -7 207.636 94.8271   5
  -1  18   7 73.0189 76.9418   2
   1  18  -7 143.554 74.6565   7
  -1  18   7 151.981 95.0452   5
   1 -18  -7 218.450 103.520   6
   1  18  -6 163.044 102.682   1
  -1  18   6 143.541 73.8100   2
  -1 -18   6 241.983 60.2570   3
  -1  18   6 277.532 97.2795   5
   1 -18  -6 252.443 92.0268   4
   1 -18  -6 154.205 85.1159   6
   1  18  -6 188.286 95.5763   5
  -1  18   5 1352.89 130.382   2
   1  18  -5 1060.48 164.597   1
   1 -18  -5 1425.72 154.048   4
   1  18  -5 1431.01 148.005   5
  -1  18   5 1220.17 135.133   5
   1 -18  -5 1387.94 153.509   6
  -1 -18   5 1366.42 101.637   3
   1  18  -4 216.335 86.4103   5
   1 -18  -4 394.962 106.921   4
   1 -18  -4 195.300 97.7826   6
   1  18  -4 380.260 124.747   1
  -1  18   4 263.991 99.7291   5
  -1 -18   4 270.866 52.7625   3
  -1 -18   4 289.680 83.4163   8
  -1 -18   4 363.568 100.274   6
  -1  18   4 222.373 66.3479   2
   1  18  -3 949.764 148.005   1
  -1 -18   3 881.391 105.037   8
  -1  18   3 945.097 95.0988   2
   1 -18  -3 801.527 124.229   6
  -1 -18   3 842.086 71.3956   3
   1 -18  -3 844.958 118.200   4
  -1  18   3 967.916 124.599   5
  -1 -18   3 738.625 115.198   6
   1  18  -3 930.861 126.521   5
  -1 -18   2 2977.51 124.394   3
   1 -18  -2 2704.97 187.245   4
  -1  18   2 2639.82 227.244   1
  -1 -18   2 2509.36 181.762   6
   1 -18  -2 2499.55 187.903   6
  -1  18   2 3038.27 200.397   5
   1 -18  -2 2721.24 150.417   3
   1  18  -2 2714.61 197.671   5
   1  18  -2 2868.40 230.197   1
  -1  18   2 3020.45 146.470   2
   1 -18  -1 500.900 105.977   6
  -1  18   1 362.846 103.374   5
  -1  18   1 559.126 126.845   1
   1  18  -1 451.844 97.1440   5
  -1 -18   1 503.983 58.9610   3
  -1 -18   1 404.274 96.5883   6
   1 -18  -1 533.254 73.1058   3
   1  18  -1 534.806 126.725   1
  -1  18   1 431.231 58.7894   2
  -1 -18   0 3031.70 123.973   3
  -1  18   0 3176.46 207.427   5
   1  18   0 2998.45 203.203   5
   1 -18   0 2804.26 147.173   3
   1 -18   0 2616.61 185.763   6
  -1  18   0 2896.26 111.567   2
   1  18   0 2552.89 222.376   1
  -1 -18   0 2886.22 197.665   6
  -1  18   0 2793.56 228.719   1
   1  18   1 5709.87 183.706   2
   1 -18   1 6092.40 216.509   3
  -1  18  -1 5637.49 299.539   1
  -1 -18  -1 5787.80 258.430   4
  -1 -18  -1 5888.05 182.685   3
  -1 -18  -1 5844.63 275.143   6
   1  18   1 5881.59 277.984   5
   1  18   1 5547.03 320.745   1
   1 -18   1 5571.29 267.005   6
  -1  18  -1 5591.04 271.597   5
   1 -18   2 820.318 117.782   6
   1  18   2 851.215 127.031   5
  -1 -18  -2 928.212 126.507   6
  -1 -18  -2 947.995 77.9330   3
   1  18   2 991.943 168.372   1
  -1  18  -2 1037.98 152.103   1
  -1 -18  -2 1025.00 125.189   4
   1 -18   2 946.390 95.4949   3
   1 -18   2 888.047 95.9879   8
   1  18   2 887.634 84.7102   2
  -1  18  -2 1190.45 148.016   5
   1 -18   3 115.250 93.3850   6
   1  18   3-28.2239 73.9291   5
  -1  18  -3 159.313 100.603   1
  -1  18  -3 279.855 115.712   5
   1  18   3 149.496 58.5503   2
  -1 -18  -3 149.855 80.2551   6
   1 -18   3 41.6808 48.6255   3
  -1 -18  -3 172.829 79.3433   4
   1 -18   4 1463.74 117.738   3
  -1  18  -4 1540.83 161.662   5
  -1 -18  -4 1498.17 149.960   4
  -1 -18  -4 1476.50 154.516   6
   1  18   4 1781.12 165.107   5
   1 -18   4 1510.60 150.231   6
  -1  18  -4 1622.93 180.571   1
   1  18   4 1504.80 127.660   2
   1 -18   5 145.998 68.1502   3
  -1  18  -5 84.8366 96.3424   1
   1  18   5 98.5922 75.9122   5
   1  18   5 13.2702 63.1696   2
  -1 -18  -5 69.3493 87.4598   6
  -1  18  -5 314.562 93.4450   5
  -1 -18  -5 327.795 103.002   4
  -1  18  -6 1769.61 172.316   5
  -1 -18  -6 1686.56 167.657   4
   1  18   6 2005.16 162.192   2
   1 -18   6 1917.16 141.883   3
  -1 -18  -6 2014.75 184.176   6
   1  18   6 1857.39 171.039   5
  -1  18  -6 1528.44 189.057   1
  -1  18  -7 1223.13 162.416   5
  -1 -18  -7 1156.02 155.731   4
   1  18   7 1304.46 144.705   2
   1 -18   7 1064.20 117.312   3
   1  18   7 1144.14 145.264   5
  -1 -18  -7 1170.02 154.051   6
  -1 -18  -8 654.357 133.981   6
  -1 -18  -8 900.012 139.519   4
  -1  18  -8 765.318 141.709   5
   1 -18   8 625.550 102.768   3
   1  18   8 552.388 111.324   5
   1  18   8 594.757 116.625   2
   1  18   9 147.822 94.6320   2
   1 -18   9 412.675 93.4004   3
   1  18   9 412.481 102.092   5
  -1  18  -9 439.955 123.075   5
  -1  18 -10-44.6950 112.159   5
   1  18  10 8.67020 86.1058   5
   1  19  -9 498.758 121.043   5
  -1  19   9 668.763 127.494   2
  -1  19   9 408.224 108.350   5
  -1  19   8 1881.80 174.990   2
  -1  19   8 1744.07 173.472   5
   1  19  -8 1868.54 165.056   7
   1  19  -8 1351.21 157.852   5
   1 -19  -7 63.9533 83.8306   4
   1  19  -7 200.020 96.8628   7
   1 -19  -7 57.4613 86.6955   6
   1  19  -7 170.360 110.280   5
  -1  19   7 168.335 94.6627   5
  -1  19   7 55.0920 82.4847   2
   1  19  -7 101.550 116.539   1
  -1  19   6 266.961 75.1697   2
   1  19  -6 408.008 140.646   1
  -1  19   6 534.887 125.657   5
   1  19  -6 282.198 91.0237   5
   1 -19  -6 388.048 116.871   6
   1 -19  -6 307.991 102.568   4
  -1 -19   5 978.240 116.900   8
   1  19  -5 953.286 136.558   5
   1 -19  -5 998.636 142.023   4
   1  19  -5 936.836 159.050   1
  -1  19   5 862.865 109.629   2
  -1  19   5 971.372 139.360   5
   1 -19  -5 752.384 133.146   6
   1 -19  -4 1487.25 156.283   4
  -1  19   4 1394.86 122.160   2
  -1 -19   4 1195.03 121.658   8
   1  19  -4 1412.61 180.550   1
  -1 -19   4 1425.64 156.668   6
   1  19  -4 1397.55 155.920   5
   1 -19  -4 1288.56 155.087   6
  -1  19   4 1368.86 153.908   5
   1 -19  -3 690.630 120.544   6
  -1  19   3 679.671 87.7058   2
   1  19  -3 681.441 118.784   5
  -1  19   3 861.979 128.962   5
  -1 -19   3 726.948 123.924   6
   1 -19  -3 743.411 122.658   4
   1  19  -3 608.370 120.420   1
   1 -19  -2 108.761 93.6513   6
   1  19  -2-2.25615 87.0840   5
  -1 -19   2 94.6854 87.4495   6
  -1  19   2 29.3954 43.7384   2
   1 -19  -2 91.1322 62.6746   3
  -1  19   2-58.1434 99.9641   5
  -1  19   2-80.0761 110.943   1
   1  19  -2 191.211 105.401   1
  -1 -19   1 2129.10 178.455   6
  -1  19   1 1890.64 176.582   5
   1 -19  -1 2023.61 130.426   3
   1  19  -1 1964.69 212.028   1
  -1  19   1 2012.62 200.148   1
   1  19  -1 2256.68 193.268   5
   1 -19  -1 2021.54 171.902   6
  -1  19   0 1.58035 75.7272   5
   1  19   0-17.8844 95.8354   5
   1 -19   0 68.5001 84.6844   6
   1 -19   0 5.00299 48.8485   3
   1  19   0 18.1483 112.114   1
  -1  19   0 0.27869 93.0365   1
  -1 -19   0-21.5173 71.5433   6
  -1  19  -1 77.8549 88.4056   5
   1 -19   1 54.8569 52.2265   3
  -1 -19  -1-62.3723 78.3932   4
   1  19   1 6.89769 100.927   1
   1 -19   1 93.4572 85.0332   6
   1  19   1 74.9341 82.7101   5
  -1 -19  -1 63.4562 88.5375   6
  -1  19  -1 183.657 109.331   1
  -1 -19  -2 1472.15 151.762   4
  -1 -19  -2 1390.98 153.559   6
   1 -19   2 1466.08 151.446   6
   1  19   2 1689.55 167.060   5
   1 -19   2 1355.55 110.527   3
   1 -19   2 1700.84 128.910   8
  -1  19  -2 1625.97 165.850   5
  -1 -19  -2 1462.67 94.6911   3
   1  19   2 1404.80 181.628   1
   1  19   2 1516.28 107.476   2
  -1  19  -2 1466.04 169.301   1
   1 -19   3 226.028 69.2408   8
   1 -19   3 303.022 93.8208   6
  -1  19  -3 146.276 101.983   1
   1 -19   3 67.5262 52.7516   3
   1  19   3 207.578 79.9658   5
  -1 -19  -3 139.275 75.8833   4
  -1  19  -3 233.284 95.8604   5
  -1 -19  -3 407.270 108.684   6
   1  19   3 119.502 56.7858   2
   1  19   4 122.661 99.2448   5
  -1  19  -4 168.955 90.2982   1
  -1  19  -4-83.0035 100.975   5
   1 -19   4 66.6317 52.0363   3
  -1 -19  -4 254.135 90.5160   6
  -1 -19  -4 185.074 86.2310   4
   1 -19   4 268.708 97.0482   6
   1  19   4 139.541 65.9509   2
  -1 -19  -5 256.706 105.969   6
  -1  19  -5 61.7451 89.5575   1
   1 -19   5 125.347 59.7299   3
   1  19   5 127.485 73.8942   2
  -1 -19  -5 129.454 78.9846   4
   1  19   5-17.1597 72.8171   5
  -1  19  -5-13.2079 95.9753   5
  -1 -19  -6 103.169 84.1034   6
  -1  19  -6 370.852 115.747   5
   1  19   6 2.43991 78.7339   5
   1 -19   6 189.896 65.2511   3
   1  19   6 178.080 77.8475   2
  -1 -19  -6 110.990 90.4113   4
  -1  19  -6 333.091 128.495   1
  -1  19  -7 326.321 114.761   5
   1 -19   7 240.433 76.3825   3
   1  19   7 318.130 101.242   2
  -1  19  -7 109.288 110.306   1
  -1 -19  -7 54.8086 87.1792   4
   1  19   7 308.773 113.623   5
  -1 -19  -7 287.431 114.294   6
   1  19   8 146.814 95.4612   2
  -1  19  -8 174.994 104.701   5
   1  19   8 143.826 91.2697   5
  -1  19  -9 1221.29 169.074   5
   1  19   9 1014.50 149.949   5
   1  20  -9 2.23149 102.552   5
  -1  20   9-56.2609 93.8803   5
   1  20  -8 1186.57 160.210   5
   1  20  -8 1069.25 140.084   7
  -1  20   8 1136.88 151.776   5
  -1  20   8 1158.85 148.912   2
   1  20  -7 746.804 135.470   5
  -1  20   7 909.915 133.117   2
   1  20  -7 647.720 122.354   7
  -1  20   7 888.121 142.131   5
   1  20  -7 817.173 160.947   1
   1  20  -6 44.9066 100.296   1
  -1  20   6-64.7123 75.2167   2
   1  20  -6-45.8509 106.179   5
   1 -20  -6 74.4839 82.2045   4
  -1  20   6 76.5934 80.5098   5
   1 -20  -6 61.8736 105.026   6
  -1  20   5 230.156 97.3772   5
  -1  20   5 236.900 75.7002   2
   1  20  -5 280.034 106.018   5
   1 -20  -5 175.388 108.750   6
   1 -20  -5 310.557 104.747   4
  -1 -20   5 272.999 86.2036   8
   1  20  -5 450.684 136.306   1
  -1 -20   4 716.846 127.648   6
  -1  20   4 768.376 94.0471   2
   1 -20  -4 709.768 134.703   6
   1  20  -4 806.462 135.751   5
   1 -20  -4 949.530 134.366   4
  -1 -20   4 979.547 120.047   8
  -1  20   4 829.542 133.321   5
   1  20  -4 842.498 149.807   1
   1 -20  -3 178.102 96.5565   6
  -1  20   3 80.5909 82.1592   5
   1  20  -3 189.715 91.2835   5
   1  20  -3 97.0944 91.0822   1
  -1 -20   3 225.439 88.1016   6
   1 -20  -3 142.443 80.8893   4
   1 -20  -3 209.089 60.9138   3
   1  20  -2 424.160 128.829   1
   1 -20  -2 577.363 112.382   6
   1 -20  -2 423.617 72.2169   3
  -1 -20   2 372.795 99.8730   6
   1  20  -2 842.468 136.760   5
  -1  20   2 356.397 108.413   5
  -1  20   2 440.407 135.619   1
  -1  20   1-206.485 112.196   5
   1  20  -1-81.9658 100.858   5
   1  20  -1-45.3887 94.0123   1
  -1 -20   1 170.273 99.2231   6
   1 -20  -1 52.7131 84.0605   6
   1 -20  -1 36.9447 54.7464   3
  -1  20   1-12.5078 93.8738   1
  -1 -20   0 616.327 124.317   6
   1 -20   0 591.459 109.001   6
  -1  20   0 608.789 137.694   1
   1 -20   0 592.479 80.4636   3
   1  20   0 325.472 121.707   1
   1  20   0 570.322 108.147   5
  -1  20   0 507.827 112.403   5
  -1  20  -1 1969.90 183.650   5
   1  20   1 1834.49 175.663   5
   1  20   1 1693.07 202.156   1
   1 -20   1 1658.66 120.563   3
   1 -20   1 1463.74 153.233   6
  -1 -20  -1 1531.03 157.233   4
  -1  20  -1 1786.88 196.773   1
  -1 -20  -1 1815.66 171.305   6
  -1 -20  -2 233.667 89.0789   6
  -1 -20  -2 262.867 93.4806   4
   1 -20   2 312.222 108.667   6
  -1  20  -2 276.847 112.329   5
   1  20   2 251.184 114.740   1
  -1  20  -2 203.576 106.152   1
   1 -20   2 395.775 69.6005   3
   1  20   2 189.387 102.161   5
   1 -20   3 103.790 50.0344   3
  -1 -20  -3 114.008 67.1014   4
  -1 -20  -3 105.795 88.7919   6
   1  20   3-169.590 105.726   5
  -1  20  -3 6.82721 98.9826   1
   1 -20   3 76.1398 67.4234   8
   1 -20   3 150.536 99.1717   6
  -1  20  -3 71.5867 108.468   5
  -1 -20  -4 123.084 82.3074   4
  -1  20  -4 143.538 91.9737   5
  -1 -20  -4 63.5410 79.8423   6
   1 -20   4 64.9190 52.6943   3
   1  20   4 151.036 93.9431   5
   1  20   4 182.356 67.1236   2
  -1  20  -4 125.555 103.254   1
   1 -20   4 232.248 107.045   6
  -1  20  -5 498.669 140.958   5
  -1 -20  -5 142.479 90.7589   6
  -1 -20  -5 192.082 79.0804   4
   1  20   5 248.218 77.2669   2
   1  20   5 82.3235 73.9121   5
  -1  20  -5 248.455 117.115   1
  -1 -20  -6 97.3824 89.4942   4
   1  20   6 222.981 89.8992   5
  -1 -20  -6 247.398 109.616   6
  -1  20  -6 246.541 110.781   1
   1  20   6 114.904 80.9731   2
  -1  20  -6 72.1426 91.4617   5
  -1  20  -7 197.344 105.086   1
   1  20   7 51.7248 101.964   5
   1  20   7-17.2148 83.9423   2
  -1  20  -7 178.757 117.821   5
   1  20   8 304.987 112.539   2
  -1  21   8 305.120 104.292   2
  -1  21   7 1639.73 175.732   5
   1  21  -7 1596.91 170.030   7
   1  21  -7 1767.44 187.080   5
  -1  21   7 1639.31 167.919   2
  -1 -21   6 1082.17 144.382   8
   1  21  -6 972.650 173.286   1
   1  21  -6 835.650 133.799   5
  -1  21   6 1021.79 127.390   2
  -1  21   6 1192.86 155.218   5
  -1 -21   5 735.852 120.459   8
  -1  21   5 466.351 126.779   5
   1  21  -5 319.260 121.398   1
   1 -21  -5 468.700 109.027   4
   1  21  -5 409.379 119.564   5
   1  21  -4 51.1627 101.705   5
   1  21  -4 133.730 101.767   1
   1 -21  -4 44.0492 89.3426   4
  -1  21   4 215.906 113.769   5
  -1 -21   4 142.086 103.212   6
   1 -21  -4 197.876 110.082   6
   1 -21  -3 99.7677 90.3014   6
   1  21  -3-176.443 95.4230   5
   1 -21  -3-13.4528 86.0456   4
  -1  21   3-164.656 95.8945   5
   1  21  -3 100.388 91.4805   1
  -1 -21   3 7.77277 90.3226   6
  -1  21   2 18.8667 87.0600   5
  -1 -21   2 164.026 91.6024   6
   1  21  -2 183.806 100.613   5
   1  21  -2-43.9449 95.6122   1
   1 -21  -2-30.0181 86.1933   6
  -1 -21   1 4497.10 265.094   6
  -1  21   1 3686.78 277.701   1
   1  21  -1 4329.56 264.027   5
   1 -21  -1 4397.84 262.715   6
  -1  21   1 4100.39 255.998   5
   1  21  -1 3855.79 297.068   1
   1  21   0 1757.17 184.395   5
   1 -21   0 2135.55 191.360   6
  -1 -21   0 1627.04 175.337   6
  -1  21   0 1901.13 184.562   5
   1  21   0 1838.42 213.847   1
  -1  21   0 1768.44 204.581   1
   1 -21   1 35.3206 87.6069   6
   1  21   1-72.4160 92.0326   5
   1  21   1 85.6067 98.8190   1
  -1  21  -1 199.174 117.450   5
  -1  21  -1-44.1189 92.0491   1
  -1 -21  -1 131.937 100.049   6
   1 -21   2 1677.69 173.805   6
  -1 -21  -2 1997.37 192.896   6
   1  21   2 1565.85 205.964   1
  -1  21  -2 1876.75 186.726   5
  -1 -21  -2 1760.88 170.288   4
   1  21   2 1782.57 178.796   5
  -1  21  -2 1730.26 199.106   1
   1 -21   3 140.150 103.552   6
   1 -21   3 100.692 67.9444   8
  -1  21  -3 58.3763 101.258   1
   1  21   3 36.0968 92.5431   5
  -1 -21  -3 108.050 77.0736   4
  -1  21  -3-61.0674 99.7591   5
  -1 -21  -3-27.0078 75.0445   6
  -1  21  -4 122.778 120.102   5
  -1 -21  -4 72.2673 87.1141   6
  -1  21  -4 35.2652 102.571   1
  -1 -21  -4-118.649 80.5260   4
   1 -21   4 13.6220 76.9744   6
   1  21   4-228.782 90.0573   5
   1 -21   4-14.8062 65.2795   8
  -1  21  -5 1260.06 168.194   5
   1  21   5 1165.75 148.246   5
  -1 -21  -5 1226.35 154.689   4
  -1  21  -5 1252.76 185.030   1
  -1  21  -6 2194.26 235.173   1
   1  21   6 2109.96 175.371   2
   1  21   7 653.303 118.227   2
   1  22  -7 866.038 131.207   7
  -1 -22   6 160.964 84.9760   8
  -1 -22   5 343.436 98.3900   8
   1  22  -4 66.3992 104.525   5
   1  22  -4 169.139 109.338   1
  -1  22   4-59.3646 84.3450   5
  -1 -22   3 461.221 120.061   6
   1  22  -3 274.522 110.997   1
  -1  22   3 598.516 137.113   5
   1  22  -3 433.654 121.024   5
   1 -22  -3 465.355 113.490   6
   1 -22  -2 315.108 115.816   6
  -1 -22   2 421.760 107.550   6
   1  22  -2 359.057 119.261   5
  -1  22   2 458.958 121.085   5
   1  22  -2 322.703 122.346   1
   1  22  -1 1193.79 182.729   1
  -1  22   1 844.340 133.986   5
  -1  22   1 1206.21 184.410   1
  -1 -22   1 977.055 140.560   6
   1 -22  -1 1007.89 150.262   6
   1  22  -1 1114.96 158.232   5
   1  22   0 378.966 152.133   1
   1  22   0 330.165 104.147   5
  -1 -22   0 178.315 94.6201   6
   1 -22   0 271.841 107.787   6
  -1  22   0 416.581 148.001   1
  -1  22   0 255.674 108.769   5
   1  22   1 107.401 98.7374   5
  -1  22  -1 51.7596 110.011   5
  -1 -22  -1 61.7290 91.8612   6
   1  22   1 254.932 133.333   1
   1 -22   1 144.257 91.0551   6
  -1  22  -1 116.070 117.867   1
  -1  22  -2-94.5248 93.0634   1
   1  22   2 167.812 93.2579   5
  -1 -22  -2 7.81745 80.2781   4
  -1  22  -2-38.1975 100.629   5
   1 -22   2-65.6370 91.4115   6
   1  22   2 136.605 125.504   1
  -1 -22  -2 26.0254 80.7615   6
  -1  22  -3 127.544 98.8646   1
  -1 -22  -3 93.7181 85.7195   4
   1 -22   3 98.3567 77.9900   6
  -1  22  -4 180.888 120.985   1
   1 -22   4 60.2411 96.9338   6
  -1  22  -5-76.0809 114.026   1
   1  23  -2 193.657 135.091   1
   1  23  -1 1648.02 211.148   1
  -1  23   1 1627.75 215.930   1
  -1  23   0 255.216 125.808   1
   1  23   0 128.021 117.817   1
   1  23   1 448.472 171.389   1
  -1  23  -1 141.884 126.531   1
  -1  23  -2-189.851 131.815   1
  -1  23  -3 1309.61 189.109   1
  -1  23  -4 5.40927 102.344   1
  -1  24   1-26.5780 130.524   1
  -1  24   0 730.862 166.729   1
  -1  24  -1 1574.53 203.288   1
  -1  24  -2-208.039 137.676   1
  -2   0  14 147.325 86.9178   3
  -2   0  14 212.005 97.3292   2
   2   0 -14 76.7824 70.8501   4
  -2   0  13 175.845 94.5972   3
   2   0 -13-3.42981 62.2672   4
  -2   0  13 80.2760 78.3070   2
  -2   0  12 125.682 72.9663   3
   2   0 -12 148.694 69.1661   4
  -2   0  12 223.605 87.7679   2
  -2   0  11-51.2175 72.9051   2
  -2   0  11-16.1338 66.4846   3
   2   0 -11-5.13979 53.2458   4
  -2   0  10 746.233 75.4213   7
  -2   0  10 792.212 102.478   3
  -2   0  10 511.991 37.4004   5
  -2   0  10 850.912 106.717   2
   2   0 -10 643.456 82.6224   4
  -2   0   9-30.8841 65.9752   3
  -2   0   9 9.31174 44.3400   7
  -2   0   9-45.4048 67.2911   2
  -2   0   9 29.9807 18.7993   5
   2   0  -9 26.6483 50.2149   4
  -2   0   8 4055.53 178.258   2
  -2   0   8 4217.32 153.765   7
   2   0  -8 4151.63 160.225   4
  -2   0   8 4444.40 191.763   3
  -2   0   8 4083.32 90.9765   5
  -2   0   7 8.39319 35.9784   4
   2   0  -7 21.4539 42.6501   3
   2   0  -7 3.40592 41.2959   4
  -2   0   7 30.1754 48.6856   2
  -2   0   7 84.7768 54.8235   3
  -2   0   7 30.5834 39.6363   7
  -2   0   6 19357.0 341.087   4
   2   0  -6 20401.3 394.595   3
  -2   0   6 19433.7 378.075   2
  -2   0   6 19233.5 354.177   7
   2   0  -6 19700.2 342.747   4
  -2   0   6 19489.9 387.116   3
   2   0  -5-41.4059 30.3621   4
  -2   0   5-46.9217 43.8908   3
  -2   0   5-0.39232 27.5506   4
   2   0  -5 10.8556 35.2765   3
  -2   0   5 33.1308 35.5298   7
  -2   0   5-13.4806 45.1917   2
   2   0  -4 27985.9 394.307   4
  -2   0   4 27975.5 438.154   2
   2   0  -4 28421.5 444.014   3
  -2   0   4 28368.7 393.698   4
  -2   0   4 28658.5 434.943   7
  -2   0   4 27034.2 441.684   3
  -2   0   3-50.1702 38.1731   2
   2   0  -3 20.8354 23.0950   4
  -2   0   3 6.92564 35.4653   3
   2   0  -3-1.43834 34.8536   3
   2   0  -3 14.8482 35.3544   2
  -2   0   3 39.8947 39.9742   7
  -2   0   3 11.8913 20.1950   4
   2   0  -2 69657.1 853.446   2
   2   0  -2 68979.0 792.314   5
  -2   0   2 67576.1 853.744   2
   2   0  -2 69499.5 800.138   4
   2   0  -2 67946.7 846.402   3
  -2   0   2 67105.7 860.321   7
  -2   0   2 68495.9 847.105   3
  -2   0   2 70104.2 799.912   4
   2   0  -1 4.80952 29.2354   7
  -2   0   1 20.7088 26.5600   7
   2   0  -1 2.05131 21.9856   8
  -2   0   1-23.9423 23.2202   5
   2   0  -1 8.70412 27.6655   2
   2   0  -1-18.0483 19.3739   5
  -2   0   1 2.05118 27.5727   2
  -2   0   0 47070.1 592.322   5
  -2   0   0 46806.1 587.228   7
   2   0   0 46402.0 588.757   7
   2   0   0 46830.2 584.634   3
   2   0   0 46673.5 596.413   2
  -2   0   0 45396.4 595.637   2
   2   0   0 47682.2 572.362   1
   2   0   0 46865.3 593.429   5
  -2   0   0 46643.2 571.075   1
   2   0   1-8.15074 32.6319   3
   2   0   1-20.4597 39.5191   5
  -2   0  -1 57.2158 33.4136   2
   2   0   1-14.8105 32.8693   2
  -2   0  -1 17.5263 28.5164   3
  -2   0  -1 42.9268 23.4179   7
   2   0   1-18.8068 24.0998   7
  -2   0  -1 17.9998 43.2001   5
   2   0   2 53851.0 706.738   2
   2   0   2 52353.6 698.169   3
  -2   0  -2 52632.7 704.982   5
   2   0   2 52635.6 705.913   5
  -2   0  -2 52803.3 698.607   3
   2   0   2 54261.8 635.234   7
   2   0   3-13.1953 42.6208   5
  -2   0  -3 5.29854 30.8761   3
   2   0   3-14.4849 34.0775   3
  -2   0  -3 4.85928 43.4703   5
  -2   0  -3-2.53923 36.7638   4
  -2   0  -4 1159.85 85.7971   4
   2   0   4 1226.51 79.2012   5
   2   0   4 1070.43 79.3111   3
  -2   0  -4 1115.09 80.0622   3
   2   0   5-69.4695 52.5413   3
  -2   0  -5 17.6283 47.8087   4
  -2   0  -5-18.9177 42.1521   3
   2   0   5 85.9772 51.8420   5
   2   0   6 10610.0 280.488   3
  -2   0  -6 10092.0 273.515   3
   2   0   6 10649.2 261.303   5
  -2   0  -6 10440.8 276.694   4
   2   0   7-18.5687 55.7224   5
   2   0   7-75.6199 68.2378   3
  -2   0  -7-9.14673 52.8523   4
   2   0   8 9693.10 273.230   5
   2   0   8 10039.3 309.221   3
  -2   0  -8 10021.3 303.981   4
  -2   0  -9 70.9244 67.7769   4
   2   0   9 28.3766 58.1885   5
   2   0  10 4759.43 238.006   3
  -2   0 -10 4941.99 236.634   4
   2   0  11 106.425 86.2401   3
  -2   0 -11 22.6139 74.6102   4
   2   0  12 106.266 78.0607   3
  -2   0 -12 51.9321 65.8752   4
   2   0  13-0.52873 89.7775   3
  -2   0 -13-44.1328 90.7465   4
  -2   0 -14 3349.35 235.535   4
  -2  -1  15 26.5768 77.1698   2
  -2   1  14 301.220 92.0609   2
   2  -1 -14 192.683 83.5905   4
  -2   1  14 341.864 118.866   3
  -2  -1  14 373.231 108.551   3
  -2  -1  14 38.5406 88.9380   2
   2   1 -14 154.333 79.7498   4
   2  -1 -13 1008.16 115.767   4
  -2  -1  13 1138.92 133.866   2
  -2   1  13 1151.05 150.701   2
   2   1 -13 858.876 105.967   4
  -2   1  13 806.388 125.921   3
  -2  -1  13 992.768 135.662   3
  -2   1  12 124.874 84.7882   3
   2   1 -12 91.6745 70.0610   4
  -2   1  12 105.881 74.0256   2
   2  -1 -12-43.5496 66.9895   4
  -2  -1  12-3.65174 88.4073   3
  -2  -1  12 42.9599 72.7751   2
  -2   1  11 152.696 80.6817   3
  -2  -1  11 224.494 68.8164   2
  -2  -1  11 185.284 78.6890   3
  -2   1  11 79.5241 64.4497   2
   2   1 -11 119.081 58.5258   4
   2  -1 -11 130.276 66.4918   4
  -2   1  10 1634.60 136.224   2
  -2  -1  10 1382.38 131.111   3
  -2   1  10 1388.52 101.727   7
  -2   1  10 1331.30 55.8539   5
  -2   1  10 1642.37 138.506   3
  -2  -1  10 1393.92 123.840   2
  -2  -1  10 1361.86 93.6846   7
  -2  -1  10 1397.19 57.6370   5
   2  -1 -10 1496.43 114.121   4
   2   1 -10 1614.44 115.706   4
  -2   1   9 853.188 104.424   2
  -2  -1   9 728.995 74.2644   7
  -2  -1   9 806.366 98.5387   3
  -2  -1   9 711.287 41.0709   5
  -2   1   9 691.833 40.0645   5
  -2   1   9 740.235 105.964   3
  -2  -1   9 676.305 93.3236   2
   2  -1  -9 737.690 83.7786   4
  -2   1   9 947.937 89.7976   4
   2   1  -9 658.876 81.7079   4
  -2   1   9 759.008 81.4731   7
  -2   1   8 1456.24 119.043   3
  -2  -1   8 1401.53 53.3010   5
  -2  -1   8 1375.64 90.7169   7
  -2   1   8 1601.36 102.057   4
  -2   1   8 1401.94 52.8325   5
  -2   1   8 1463.38 95.5790   7
   2  -1  -8 1451.51 99.9922   4
   2   1  -8 1407.63 95.9179   4
  -2  -1   8 1307.31 113.308   3
  -2   1   8 1442.00 112.823   2
  -2  -1   8 1465.03 113.320   2
  -2  -1   7 4368.27 165.901   2
   2   1  -7 4172.68 170.363   3
  -2   1   7 4073.97 170.018   2
  -2   1   7 4071.28 146.752   7
  -2   1   7 3951.16 149.788   4
  -2   1   7 4131.62 174.348   3
  -2  -1   7 4129.34 172.631   3
   2  -1  -7 4127.89 148.921   4
   2   1  -7 4076.00 140.225   4
  -2  -1   7 3825.37 83.5635   5
  -2  -1   7 4104.76 141.942   7
   2  -1  -7 3998.78 169.415   3
  -2   1   7 3872.55 84.4965   5
  -2   1   6 6773.52 204.209   2
   2  -1  -6 6522.90 174.417   4
   2   1  -6 6787.69 203.059   3
  -2   1   6 6487.57 171.650   4
  -2   1   6 5705.49 100.217   5
  -2   1   6 6586.01 183.274   7
  -2  -1   6 6845.01 205.639   3
  -2  -1   6 6788.66 192.251   2
   2   1  -6 6757.63 165.067   4
  -2  -1   6 6346.97 174.301   7
  -2   1   6 6515.86 204.786   3
   2  -1  -6 6753.28 208.024   3
  -2   1   5 572.280 65.1316   3
   2  -1  -5 620.039 51.9789   4
  -2  -1   5 582.751 46.3660   4
  -2  -1   5 513.034 64.1323   3
  -2  -1   5 567.935 62.2565   2
   2   1  -5 614.199 47.4483   4
  -2   1   5 511.537 64.5940   2
  -2  -1   5 555.752 55.4565   7
  -2   1   5 541.940 49.2086   4
   2  -1  -5 451.484 58.3285   3
   2   1  -5 498.084 57.6347   3
   2   1  -4 6769.02 176.852   3
  -2  -1   4 7028.75 170.406   7
  -2   1   4 7275.86 183.599   3
  -2   1   4 6797.20 179.887   2
  -2  -1   4 7110.24 171.938   2
  -2  -1   4 7342.17 138.627   4
   2  -1  -4 7303.65 155.594   4
   2   1  -4 7034.21 137.599   4
  -2   1   4 7122.78 153.954   4
  -2  -1   4 7252.94 178.183   3
   2  -1  -4 7439.51 185.300   3
   2   1  -3 88.4879 33.7618   3
  -2  -1   3 89.9322 18.7722   4
  -2   1   3 74.0965 42.4352   3
  -2  -1   3 124.818 35.3076   3
  -2  -1   3 103.092 42.6450   2
   2   1  -3 163.770 53.6178   7
   2  -1  -3 62.7770 41.4755   2
   2  -1  -3 79.9128 28.1742   4
   2   1  -3 129.133 34.6792   2
   2   1  -3 81.8841 18.8567   4
  -2   1   3 79.4273 46.4989   2
  -2   1   3 132.832 31.0381   4
  -2  -1   3 95.4806 36.2324   7
   2  -1  -3 6.90301 39.0147   3
   2  -1  -2 17773.6 282.596   3
   2   1  -2 17925.6 288.956   7
  -2  -1   2 18023.9 286.334   7
  -2  -1   2 18060.2 273.942   2
  -2   1   2 17287.1 253.063   4
   2  -1  -2 17882.6 235.000   5
   2  -1  -2 17930.1 253.564   4
  -2   1   2 17789.3 235.529   5
   2   1  -2 17947.8 273.816   2
   2  -1  -2 17689.2 286.124   2
   2   1  -2 17219.6 267.544   3
  -2  -1   2 18031.6 267.119   3
  -2   1   2 17713.1 287.382   2
   2   1  -1 6737.46 141.974   7
   2   1  -1 6810.67 134.241   2
   2  -1  -1 6668.27 123.827   5
  -2   1   1 6980.83 140.721   2
   2  -1  -1 6912.94 140.800   2
  -2   1   1 6977.56 125.010   5
  -2  -1   1 7086.12 143.566   7
   2   1  -1 6646.63 136.113   8
  -2  -1   1 6604.74 135.294   2
   2   1   0 18642.6 275.311   7
   2  -1   0 18420.7 278.602   2
   2   1   0 18562.2 243.567   6
   2   1   0 18603.6 255.857   3
  -2   1   0 18513.3 279.796   2
  -2   1   0 18397.8 278.346   5
   2   1   0 18272.4 277.577   2
  -2  -1   0 18785.1 275.847   7
   2   1   0 18752.2 279.490   1
  -2  -1   0 18881.9 243.074   6
   2  -1   0 18583.4 279.827   5
  -2  -1   0 18535.2 277.700   1
   2  -1   0 18710.8 277.953   3
  -2  -1   0 18883.5 259.154   4
  -2  -1   0 18859.0 279.666   2
  -2  -1  -1 12423.7 231.004   1
   2  -1   1 12772.6 227.382   5
   2  -1   1 12627.7 219.820   3
   2  -1   1 12783.6 218.773   2
  -2  -1  -1 13245.9 181.553   6
   2   1   1 12888.9 205.646   3
  -2   1  -1 13052.7 192.045   7
  -2  -1  -1 12401.3 203.748   3
  -2   1  -1 12671.0 226.465   5
   2   1   1 12516.7 200.246   7
  -2   1  -1 12787.1 219.016   2
  -2  -1  -1 12779.1 216.103   4
   2   1   1 12718.3 221.870   2
  -2   1  -1 12641.2 219.287   3
   2  -1   2 5207.82 136.683   3
  -2   1  -2 5008.21 139.632   5
   2  -1   2 5225.37 139.087   5
   2   1   2 5254.33 137.145   5
  -2  -1  -2 5164.94 127.253   3
   2   1   2 5048.01 127.967   3
  -2   1  -2 5110.52 134.496   3
   2  -1   2 5237.11 131.955   2
  -2  -1  -2 4944.16 135.352   4
   2   1   3 10591.6 229.542   5
  -2  -1  -3 11300.9 227.335   3
   2  -1   3 11514.2 236.874   3
  -2   1  -3 10900.2 229.378   5
  -2   1  -3 11296.9 233.784   3
   2  -1   3 11104.7 233.155   5
   2   1   3 11135.8 228.413   3
  -2  -1  -3 11434.0 239.417   4
  -2  -1  -4 4054.82 140.664   3
   2   1   4 4269.52 144.149   3
   2  -1   4 4158.39 144.530   3
  -2   1  -4 4046.06 145.409   4
   2   1   4 4552.31 142.873   5
   2  -1   4 4197.77 140.528   5
  -2   1  -4 4176.81 145.462   3
  -2  -1  -4 4020.34 144.566   4
  -2   1  -4 4211.45 138.862   5
  -2   1  -5 18.0342 46.0319   5
   2  -1   5-50.0000 43.6859   5
  -2   1  -5 68.0051 52.1858   4
   2   1   5 60.3559 47.0081   5
  -2  -1  -5-6.59441 39.6621   3
   2   1   5-10.5056 49.8232   3
  -2  -1  -5 44.0065 52.6940   4
  -2   1  -5-23.4890 47.3731   3
   2  -1   5-46.0895 43.1184   3
   2  -1   6 815.835 76.6894   5
  -2   1  -6 1027.37 92.1759   3
   2   1   6 991.958 81.4485   5
  -2   1  -6 943.551 85.8201   4
  -2   1  -6 998.189 84.6231   5
  -2  -1  -6 1133.56 94.2642   4
   2  -1   6 919.747 86.9913   3
   2   1   6 923.972 87.9836   3
  -2  -1  -6 877.933 86.8650   3
   2   1   7-4.82969 56.6403   5
   2  -1   7 9.76408 56.9815   5
   2  -1   7-17.1693 55.2740   3
  -2   1  -7 24.5393 55.0102   4
   2   1   7-13.8285 62.2577   3
  -2  -1  -7 53.8072 61.2590   4
  -2   1  -8 412.054 83.6160   4
   2   1   8 335.697 69.2309   5
   2   1   8 283.823 78.4614   3
   2  -1   8 304.437 90.7702   3
   2  -1   8 259.565 69.0862   5
  -2  -1  -8 378.947 83.5858   4
   2   1   9 477.915 90.5771   3
   2   1   9 575.782 85.2836   5
   2  -1   9 623.574 89.9626   5
   2  -1   9 525.732 97.4807   3
  -2   1  -9 640.559 99.3330   4
  -2  -1  -9 603.428 96.7277   4
  -2  -1 -10 2591.07 176.944   4
   2   1  10 2386.80 170.707   3
  -2   1 -10 2256.05 160.403   4
   2  -1  10 2707.08 181.148   3
   2  -1  11 3241.67 210.634   3
  -2  -1 -11 3009.90 194.658   4
   2   1  11 3171.26 209.263   3
  -2   1 -11 3169.91 203.590   4
  -2   1 -12 6.49809 78.0599   4
   2   1  12 175.484 83.7542   3
  -2  -1 -12 47.9159 76.4183   4
   2  -1  12 86.0145 87.2912   3
   2   1  13 274.894 103.722   3
  -2   1 -13 156.177 89.0932   4
   2  -1  13 184.562 98.3771   3
  -2  -1 -13 215.451 90.4203   4
  -2   1 -14 39.1629 89.9399   4
  -2  -1 -14 82.4599 92.8666   4
  -2  -2  15-17.5251 77.8515   2
  -2   2  14 1710.91 173.468   2
  -2  -2  14 1300.00 157.591   2
  -2  -2  14 1489.68 170.398   3
   2  -2 -14 1208.21 137.436   4
  -2   2  13 140.504 90.4643   3
  -2  -2  13 8.15181 76.3794   2
  -2   2  13 176.857 82.5240   2
   2  -2 -13-14.0463 72.0197   4
   2   2 -13-24.7419 58.5962   4
  -2  -2  13 31.6223 81.3159   3
  -2  -2  12 1672.14 152.310   3
  -2  -2  12 1460.13 135.228   2
   2   2 -12 1498.00 125.332   4
  -2   2  12 1272.59 139.913   2
   2  -2 -12 1481.27 135.055   4
  -2   2  12 1563.92 166.077   3
  -2   2  11 1325.87 58.1292   5
   2   2 -11 1539.16 118.718   4
  -2   2  11 1527.81 147.810   2
  -2   2  11 1686.86 156.990   3
  -2  -2  11 1468.63 129.525   2
  -2  -2  11 1612.04 144.915   3
   2  -2 -11 1641.89 134.746   4
  -2   2  10 363.252 34.8256   5
  -2   2  10 297.211 79.5620   3
   2   2 -10 452.194 68.2905   4
  -2   2  10 177.359 72.9860   2
  -2  -2  10 280.163 78.7605   3
  -2   2  10 425.728 68.4498   7
  -2  -2  10 396.310 35.0772   5
  -2   2  10 357.131 32.3311   5
  -2  -2  10 395.189 60.3160   7
   2  -2 -10 145.601 54.5071   4
  -2  -2  10 319.849 75.1702   2
  -2  -2   9 3735.14 188.763   3
  -2  -2   9 3709.06 172.069   2
  -2  -2   9 3653.02 145.425   7
  -2   2   9 3860.13 196.573   3
  -2  -2   9 3542.48 97.3948   5
  -2   2   9 3630.31 186.425   2
  -2   2   9 3715.12 95.6265   5
   2   2  -9 3411.50 153.284   4
   2  -2  -9 3621.61 167.219   4
  -2   2   9 3737.65 158.702   7
  -2   2   9 3513.13 98.8053   5
  -2   2   9 3670.95 166.896   4
  -2   2   8 2956.96 162.124   3
  -2  -2   8 2842.62 140.763   2
  -2   2   8 2920.29 78.6498   5
  -2   2   8 2658.32 80.5325   5
  -2   2   8 3048.21 161.145   2
  -2   2   8 2960.97 136.291   7
   2  -2  -8 2807.56 140.492   4
  -2  -2   8 2806.85 80.8517   5
   2   2  -8 2792.36 124.794   4
  -2   2   8 2863.48 137.280   4
  -2  -2   8 2643.20 149.378   3
  -2  -2   8 2838.64 124.730   7
  -2  -2   7 3189.88 140.015   2
   2   2  -7 3212.09 148.510   3
   2  -2  -7 3106.63 148.904   3
  -2   2   7 2873.63 147.295   3
  -2  -2   7 3018.68 78.7548   5
  -2   2   7 2985.09 75.5920   5
  -2  -2   7 3110.73 146.816   3
   2  -2  -7 3048.24 130.995   4
  -2  -2   7 3037.27 120.817   7
   2   2  -7 3097.37 118.836   4
  -2   2   7 2964.70 128.709   4
  -2   2   7 3130.70 150.996   2
  -2   2   7 2993.71 78.2392   5
   2  -2  -6 4053.14 161.497   3
  -2   2   6 4033.80 85.9228   5
  -2  -2   6 4020.30 87.6866   5
  -2  -2   6 4057.44 144.109   2
   2   2  -6 3990.98 89.5304   5
  -2   2   6 3980.75 83.7217   5
  -2   2   6 3926.42 156.367   2
  -2  -2   6 4063.00 136.235   7
   2  -2  -6 4163.71 142.492   4
  -2   2   6 4133.28 159.846   3
   2   2  -6 4076.15 153.850   3
   2   2  -6 4086.21 124.079   4
  -2   2   6 4138.81 141.267   4
  -2  -2   6 4032.88 156.645   3
  -2  -2   5 3634.85 132.970   3
  -2   2   5 3493.54 139.823   2
   2  -2  -5 3748.72 123.299   4
  -2  -2   5 3845.86 126.747   2
   2   2  -5 3721.41 134.926   3
   2   2  -5 3690.23 103.436   4
   2   2  -5 3442.39 124.190   7
   2  -2  -5 3829.85 141.705   3
  -2   2   5 3555.38 120.988   4
  -2  -2   5 3575.51 75.6786   5
  -2  -2   5 3731.96 123.197   7
  -2   2   5 3602.06 143.017   3
   2   2  -5 3529.13 78.3801   5
  -2   2   5 3601.26 73.5493   5
  -2  -2   4 5054.30 142.445   7
  -2   2   4 5470.43 159.035   3
  -2  -2   4 5239.02 145.772   3
  -2   2   4 5494.95 161.359   2
   2  -2  -4 5338.65 137.058   4
   2   2  -4 5095.10 95.3016   5
   2   2  -4 5231.44 146.972   3
  -2  -2   4 5290.63 138.363   2
   2   2  -4 5336.00 147.747   7
  -2   2   4 5122.09 91.2185   5
  -2   2   4 5435.25 137.266   4
   2  -2  -4 5325.03 157.650   3
   2   2  -4 4845.65 109.262   4
  -2   2   3 6629.71 111.246   5
   2   2  -3 6654.66 161.349   7
   2  -2  -3 6624.58 145.064   4
   2  -2  -3 6562.64 166.433   2
  -2   2   3 6300.96 142.260   4
   2   2  -3 6523.65 103.661   4
   2   2  -3 6438.31 143.984   2
  -2   2   3 6716.24 166.338   3
   2   2  -3 6956.50 150.898   3
  -2   2   3 6306.16 162.688   2
  -2  -2   3 6723.07 144.967   2
   2  -2  -3 6768.94 163.427   3
  -2  -2   3 6391.12 157.196   7
   2  -2  -3 6571.22 109.855   5
  -2  -2   3 6539.15 146.030   3
   2   2  -3 6632.15 112.917   5
  -2  -2   2 24056.7 357.379   7
   2   2  -2 23282.1 356.653   7
   2  -2  -2 21941.7 357.069   2
  -2  -2   2 23737.4 323.081   3
   2  -2  -2 23145.0 312.673   5
   2  -2  -2 23285.0 356.009   3
   2  -2  -2 23430.9 334.441   4
  -2  -2   2 23816.5 331.981   2
   2   2  -2 22936.5 332.763   2
  -2   2   2 22818.4 356.849   2
  -2   2   2 22993.1 333.472   4
  -2   2   2 23434.1 313.587   5
   2   2  -2 23548.4 323.320   3
   2   2  -1 21880.4 313.258   2
  -2   2   1 22235.7 330.361   2
  -2   2   1 22610.8 317.632   4
   2   2  -1 22070.5 286.756   3
   2  -2  -1 22207.8 312.848   5
   2   2  -1 22010.8 333.811   7
  -2   2   1 22289.8 314.619   5
   2   2  -1 21846.3 330.517   8
   2  -2  -1 22290.2 330.595   2
  -2  -2   1 22360.0 333.481   7
  -2  -2   1 21829.8 313.318   2
   2   2  -1 22530.3 316.036   6
  -2  -2   0 7350.76 160.960   1
  -2   2   0 7231.08 152.665   5
  -2   2   0 7442.86 146.535   2
   2   2   0 7191.48 129.938   6
  -2  -2   0 7429.98 130.387   4
   2  -2   0 7315.59 151.782   5
   2  -2   0 7273.10 144.529   2
   2   2   0 7443.27 162.397   1
   2   2   0 7409.21 144.987   2
   2   2   0 7407.10 149.808   7
   2   2   0 7310.04 115.444   3
  -2  -2   0 7363.40 130.412   6
   2  -2   0 7292.73 116.060   6
   2   2   0 7102.76 129.762   4
  -2  -2   0 7364.44 145.795   2
  -2  -2  -1 9125.31 157.162   6
   2   2   1 9484.42 157.269   3
   2  -2   1 8895.22 188.905   5
  -2   2  -1 9407.63 138.170   6
  -2  -2  -1 9130.98 155.810   3
  -2   2  -1 8985.21 180.921   3
   2  -2   1 8919.03 182.947   3
   2   2   1 8812.83 181.316   2
  -2  -2  -1 9073.87 199.812   1
   2  -2   1 8972.86 172.695   2
   2   2   1 8866.30 157.866   6
  -2  -2  -1 9068.00 174.813   4
  -2   2  -1 9173.35 173.539   2
   2  -2   1 9584.61 137.702   6
   2   2   1 9541.64 176.534   4
  -2   2  -1 9113.85 188.653   5
  -2  -2  -2 1065.68 57.8570   3
  -2   2  -2 1102.48 76.5309   5
   2  -2   2 1081.79 72.3323   3
  -2   2  -2 1108.36 65.7055   3
  -2  -2  -2 1024.63 66.1458   4
   2   2   2 984.027 65.9332   4
   2  -2   2 1141.15 61.7966   2
   2   2   2 1035.95 59.7072   3
   2  -2   2 1127.32 71.4573   5
   2  -2   3 28091.5 429.189   2
  -2  -2  -3 28174.4 432.279   3
  -2   2  -3 28090.4 446.383   5
   2   2   3 27773.7 447.946   4
  -2   2  -3 28443.4 447.885   3
   2   2   3 28668.4 431.500   3
   2  -2   3 28425.5 451.130   3
  -2  -2  -3 28488.8 448.007   4
   2  -2   3 27683.7 445.998   5
  -2   2  -4 219.998 56.7364   5
   2  -2   4 88.0604 44.3271   3
   2   2   4 84.2716 44.8812   5
  -2  -2  -4 115.733 42.9519   3
  -2  -2  -4 145.357 54.4221   4
   2   2   4 121.099 42.6686   3
   2  -2   4 49.3778 46.6433   5
  -2   2  -4 122.228 43.9263   3
   2   2   4 93.5829 36.9042   4
   2  -2   5 4504.16 157.272   5
  -2   2  -5 4380.51 153.827   5
  -2  -2  -5 4239.05 161.553   4
   2  -2   5 4298.88 161.147   3
  -2   2  -5 4316.64 163.145   3
   2   2   5 4205.52 147.775   5
  -2  -2  -5 4172.15 155.401   3
   2   2   5 4311.10 160.705   3
   2   2   5 4219.85 161.404   4
  -2   2  -5 4440.21 162.659   4
   2   2   6 441.118 68.1469   3
   2  -2   6 519.432 73.8372   3
   2   2   6 477.944 65.2018   5
   2  -2   6 518.391 67.8090   5
  -2   2  -6 462.545 67.6302   5
  -2   2  -6 423.187 67.0028   3
  -2  -2  -6 605.987 81.0001   4
  -2  -2  -6 415.187 64.6290   3
  -2   2  -6 408.818 69.7585   4
  -2   2  -7 73.7058 57.5699   5
   2  -2   7-19.1102 57.1542   5
   2  -2   7-54.6196 62.2189   3
   2   2   7 21.7921 57.8703   5
   2   2   7 90.3327 69.3352   3
  -2  -2  -7-23.7318 64.0879   4
  -2   2  -7 34.2497 62.5815   4
  -2  -2  -8 843.074 105.098   4
   2  -2   8 1011.00 112.622   3
   2  -2   8 886.356 95.3609   5
   2   2   8 922.874 101.553   3
   2   2   8 835.996 90.3327   5
  -2   2  -8 1043.66 112.813   4
   2  -2   9 96.4725 70.6700   3
   2   2   9 55.1116 23.0024   7
  -2   2  -9 52.9065 63.6105   4
  -2  -2  -9 142.649 77.4314   4
   2   2   9 65.9169 69.5798   3
   2   2   9 13.3879 58.2933   5
   2  -2   9 8.41927 54.2415   5
   2  -2  10 37.2486 61.0616   3
  -2   2 -10 243.232 86.7837   4
  -2  -2 -10 31.3124 70.8925   4
   2   2  10-7.52379 67.6597   3
  -2  -2 -11 104.571 90.9605   4
   2   2  11 137.662 88.7492   3
   2  -2  11 126.449 74.9609   3
  -2   2 -11 99.0476 76.6211   4
  -2  -2 -12 15.9415 69.4207   4
   2   2  12 50.1455 77.9957   3
   2  -2  12-10.0998 69.6906   3
  -2   2 -12 126.543 73.7974   4
  -2   2 -13 966.282 131.024   4
  -2  -2 -13 948.608 134.401   4
   2   2  13 1223.88 146.035   3
   2  -2  13 1185.68 156.595   3
  -2   2 -14 1022.99 138.827   4
   2  -3 -15 15.3664 82.1484   4
  -2  -3  15-60.5165 78.5936   2
  -2   3  14 62.3425 95.0839   2
  -2  -3  14 356.505 101.263   3
  -2  -3  14 98.7411 87.5034   2
   2  -3 -14 70.0871 77.8970   4
   2  -3 -13 718.504 111.062   4
  -2  -3  13 636.590 105.048   2
   2   3 -13 920.172 106.996   4
  -2  -3  13 993.402 136.219   3
  -2   3  13 904.032 125.975   2
  -2   3  13 899.840 132.035   3
   2  -3 -12 62.3577 69.7098   4
  -2  -3  12-10.2219 72.1252   3
  -2  -3  12-21.6420 66.6581   2
  -2   3  12 21.3689 85.3707   2
   2   3 -12 55.2166 57.4446   4
  -2   3  12 39.1506 76.2452   3
  -2   3  11 503.274 104.433   3
   2   3 -11 336.582 63.5047   4
  -2  -3  11 388.424 81.1613   2
  -2   3  11 455.641 92.2062   2
  -2   3  11 422.547 37.2825   5
   2  -3 -11 469.866 86.4903   4
  -2  -3  11 344.426 87.1449   3
   2  -3 -10 105.825 65.8122   4
  -2  -3  10 220.342 79.2774   3
  -2   3  10 66.2250 50.1526   7
  -2   3  10 6.71760 57.9439   3
  -2  -3  10 31.1294 58.6113   2
   2   3 -10 44.7348 47.3208   4
  -2  -3  10 67.8419 25.5275   5
  -2   3  10 90.4602 25.8251   5
  -2   3  10 72.7354 74.0986   2
  -2   3  10 78.7860 25.9602   5
  -2  -3  10 2.45526 41.4959   7
  -2   3   9 414.047 94.4014   2
  -2  -3   9 443.968 73.1060   2
   2   3  -9 359.368 63.0601   4
  -2   3   9 340.758 39.6333   5
  -2  -3   9 469.183 82.7777   3
  -2  -3   9 402.133 59.1848   7
  -2  -3   9 357.461 37.3880   5
  -2   3   9 446.867 79.3611   7
  -2   3   9 338.264 35.4260   5
   2  -3  -9 337.036 71.2288   4
  -2   3   9 452.956 88.7700   3
  -2  -3   8 7371.93 224.243   2
  -2   3   8 7583.20 262.123   3
  -2  -3   8 7356.79 246.840   3
  -2  -3   8 7357.10 206.665   7
   2  -3  -8 7174.10 229.105   4
  -2   3   8 7643.90 151.606   5
  -2   3   8 7334.87 259.001   2
   2   3  -8 7508.32 157.017   5
   2   3  -8 7284.68 205.591   4
  -2   3   8 7348.82 228.950   4
  -2  -3   8 7505.85 155.795   5
  -2   3   8 7432.32 154.513   5
  -2   3   7 701.621 42.8032   5
  -2   3   7 705.425 44.1433   5
   2   3  -7 775.220 81.5539   3
  -2   3   7 606.616 83.8616   2
   2   3  -7 673.852 60.8926   4
  -2  -3   7 660.001 42.4312   5
  -2  -3   7 658.622 70.9875   2
   2  -3  -7 737.552 84.2166   3
  -2   3   7 728.357 72.9958   4
   2   3  -7 715.922 46.4729   5
   2  -3  -7 708.259 75.3615   4
  -2  -3   7 609.320 77.6133   3
  -2  -3   7 785.846 70.6656   7
  -2   3   7 719.127 83.6364   3
  -2   3   6 11854.4 292.053   2
  -2   3   6 11827.0 265.277   4
  -2  -3   6 11477.1 254.148   2
  -2   3   6 11799.6 292.268   3
  -2  -3   6 12235.7 279.667   3
  -2  -3   6 11249.8 254.621   7
   2   3  -6 11726.8 200.229   5
   2  -3  -6 11664.6 288.979   3
   2  -3  -6 11674.0 266.629   4
   2   3  -6 11155.0 229.185   4
  -2  -3   6 11794.7 195.750   5
   2   3  -6 11652.1 277.136   3
  -2   3   6 11768.4 192.052   5
   2   3  -6 11388.2 254.170   7
  -2  -3   5 69.8643 43.6940   3
   2   3  -5 9.78324 25.6921   4
   2  -3  -5 25.8849 44.1494   3
  -2  -3   5-10.7091 34.9725   7
   2   3  -5-16.5413 24.0669   5
  -2  -3   5-25.1574 33.9920   2
  -2   3   5 14.8494 36.1958   4
   2  -3  -5 72.3581 43.4142   4
  -2   3   5-4.20767 19.8809   5
  -2  -3   5 11.4699 20.4936   5
  -2   3   5-29.3382 43.0340   3
  -2   3   5 24.1773 45.7941   2
   2   3  -5-35.3854 41.0392   3
   2   3  -5-5.85141 42.5845   7
   2  -3  -4 560.790 64.3904   3
   2   3  -4 698.011 36.5361   4
   2   3  -4 657.429 39.9230   5
   2   3  -4 574.524 51.5972   3
  -2   3   4 617.508 65.8351   2
  -2  -3   4 546.560 35.5624   5
   2  -3  -4 629.826 55.8262   4
  -2  -3   4 628.141 54.2884   3
  -2  -3   4 511.915 51.7526   7
  -2   3   4 706.840 56.4351   4
  -2  -3   4 613.438 50.0668   2
  -2   3   4 591.530 35.5169   5
  -2   3   4 670.847 65.5307   3
   2   3  -4 579.252 59.8257   7
  -2   3   3 2662.20 106.059   3
   2  -3  -3 2523.58 71.0870   5
  -2  -3   3 2507.08 80.9809   2
  -2   3   3 2473.99 90.9095   4
   2  -3  -3 2488.53 102.535   2
  -2  -3   3 2545.50 97.3426   7
  -2   3   3 2545.08 71.7921   5
   2   3  -3 2473.76 72.9022   5
   2  -3  -3 2525.35 101.236   3
   2  -3  -3 2487.85 93.0484   4
   2   3  -3 2532.88 84.0240   3
   2   3  -3 2519.08 99.1243   7
   2   3  -3 2452.25 79.5169   2
  -2  -3   3 2374.85 82.0045   3
  -2   3   3 2103.90 103.389   2
   2  -3  -2 18652.1 292.723   4
   2   3  -2 18152.4 260.588   3
  -2   3   2 17488.8 302.585   2
  -2   3   2 18477.0 272.270   5
   2   3  -2 18213.1 270.430   5
   2  -3  -2 18362.5 271.019   5
  -2  -3   2 18740.6 268.736   2
  -2  -3   2 18099.5 258.974   3
   2  -3  -2 17999.9 304.683   3
   2  -3  -2 18056.0 303.540   2
   2   3  -2 18254.3 304.236   7
   2   3  -2 17918.0 268.511   2
   2   3  -2 17805.3 300.873   6
  -2   3   2 18690.6 293.280   4
  -2   3   1 152.203 44.6512   5
   2  -3  -1 44.1990 34.9954   5
   2  -3  -1 22.5949 36.3709   2
   2   3  -1 96.2762 28.9676   2
  -2  -3   1 62.3628 34.2300   6
   2  -3  -1 51.4796 20.3379   1
   2   3  -1 74.5937 37.4339   6
  -2   3   1 71.8293 31.1716   4
  -2  -3   1 98.9458 32.6304   2
  -2  -3   1 53.4770 18.6454   4
   2   3  -1 54.0069 41.6222   7
   2   3  -1 53.8423 18.1771   4
  -2   3   1 38.7383 37.8212   2
  -2  -3   1 25.4431 44.2395   8
   2  -3   0 80980.8 960.278   6
  -2   3   0 82843.4 944.871   1
  -2   3   0 79956.6 963.011   6
  -2  -3   0 80885.6 982.275   2
   2  -3   0 81726.1 985.820   2
  -2  -3   0 81794.0 981.233   6
   2   3   0 80701.4 981.855   6
  -2   3   0 81110.7 985.776   2
  -2   3   0 79310.5 1002.97   5
  -2  -3   0 82201.7 1035.65   1
   2  -3   0 80265.7 1001.48   5
   2   3   0 79929.8 982.469   2
  -2  -3   0 80774.6 967.498   4
   2   3   0 80201.6 967.510   4
   2   3   0 80867.0 1038.00   1
   2   3   1 61.3671 58.5116   1
  -2  -3  -1 54.5803 33.0470   6
   2   3   1 44.2991 22.6869   3
   2  -3   1 4.59729 30.0865   2
  -2  -3  -1 69.4459 43.7654   1
  -2   3  -1 16.5419 31.0669   2
   2  -3   1 46.1413 44.9500   5
  -2   3  -1 54.3484 34.2279   3
  -2   3  -1 37.4083 44.8232   5
  -2   3  -1 26.7813 24.5561   6
   2  -3   1 44.2854 26.3418   6
  -2  -3  -1 26.0544 22.5127   3
  -2  -3  -1-3.24531 36.0513   4
   2   3   1 21.2660 30.0463   4
   2  -3   1 23.2190 43.7214   3
   2   3   1 73.4673 35.2731   6
   2  -3   2 3940.24 125.479   5
  -2   3  -2 4348.03 113.402   2
   2  -3   2 3747.47 104.991   2
  -2  -3  -2 3664.80 101.825   3
   2  -3   2 3675.54 122.542   3
  -2  -3  -2 3737.36 143.428   1
  -2  -3  -2 3827.96 111.480   6
  -2   3  -2 3633.50 117.692   3
  -2   3  -2 3484.81 127.140   5
   2   3   2 3769.69 103.060   3
   2   3   2 3660.72 117.841   4
  -2  -3  -2 3530.63 117.591   4
  -2   3  -2 3729.09 94.8743   6
  -2   3  -3 7057.00 155.493   6
   2   3   3 7173.81 185.176   4
   2   3   3 7451.49 171.579   3
  -2   3  -3 6604.24 183.944   5
   2  -3   3 6690.55 181.507   5
   2  -3   3 7393.37 166.733   2
   2  -3   3 7275.89 189.469   3
  -2  -3  -3 7034.24 168.515   3
  -2   3  -3 7193.94 186.184   3
  -2  -3  -3 7188.55 187.462   4
   2  -3   4 34225.1 531.457   5
   2   3   4 33287.5 538.307   4
   2  -3   4 33403.2 538.344   3
  -2   3  -4 32918.1 535.459   3
  -2  -3  -4 32674.3 515.231   3
  -2   3  -4 33308.8 528.652   5
   2   3   4 32828.9 517.986   3
  -2  -3  -4 32690.4 538.493   4
  -2   3  -5 45.0561 48.4156   3
   2   3   5 39.0540 37.1734   4
   2   3   5 107.220 51.1859   5
  -2  -3  -5 35.2356 40.6876   3
  -2  -3  -5 65.4213 56.0835   4
  -2   3  -5 51.6230 50.7578   5
   2  -3   5 104.224 54.2827   5
   2   3   5 33.8834 43.3849   3
   2  -3   5 55.0701 48.0682   3
   2  -3   6 7042.69 214.658   5
  -2   3  -6 7092.76 231.044   3
  -2   3  -6 7329.98 214.974   5
   2   3   6 7294.19 213.247   5
   2   3   6 7014.25 224.956   3
  -2  -3  -6 7131.60 233.243   4
   2  -3   6 7436.63 233.414   3
  -2  -3  -6 7683.18 228.647   3
   2   3   6 7476.06 235.533   4
  -2   3  -6 7297.49 228.057   4
   2   3   7-69.3712 56.2976   3
   2  -3   7 143.316 62.7207   3
  -2   3  -7-5.95493 58.5485   5
  -2  -3  -7-88.6196 69.6197   4
   2   3   7 33.5317 49.5114   5
  -2   3  -7 89.3110 68.3870   4
   2  -3   7 53.9541 55.8897   5
   2   3   8 4074.35 195.239   3
   2  -3   8 4312.14 203.695   3
  -2   3  -8 4310.24 193.576   4
  -2  -3  -8 4554.64 206.040   4
   2  -3   8 4161.07 180.961   5
  -2   3  -8 4442.00 181.585   5
   2   3   8 4059.80 182.601   5
   2  -3   9 176.087 75.1458   3
   2   3   9 210.608 77.7652   3
  -2  -3  -9 191.313 71.3329   4
   2   3   9 164.261 60.7628   5
  -2   3  -9 174.577 70.5983   4
   2  -3  10 2921.22 190.270   3
   2   3  10 2666.42 182.691   3
  -2  -3 -10 2586.68 177.019   4
  -2   3 -10 2736.07 177.838   4
  -2  -3 -11 676.055 112.452   4
   2   3  11 843.802 122.435   3
  -2   3 -11 700.125 108.411   4
   2  -3  11 913.449 128.100   3
  -2  -3 -12 4035.39 242.746   4
  -2   3 -12 4114.08 236.019   4
   2   3  12 4052.59 245.119   3
   2  -3  12 3383.05 242.367   3
  -2   3 -13 162.420 85.2147   4
  -2  -3 -13 224.008 94.6481   4
   2   3  13 1.84755 76.8576   3
   2  -3  13-48.5212 101.499   3
  -2   3 -14 1666.00 175.971   4
   2  -4 -15 558.124 111.086   4
  -2  -4  14 105.552 89.2435   3
  -2  -4  14-19.6778 80.0645   2
  -2   4  14-57.6286 97.6551   2
   2  -4 -14 161.121 89.1382   4
  -2   4  13-18.9487 76.0496   3
  -2  -4  13 24.5477 65.5232   2
  -2   4  13-46.6148 91.5502   2
   2   4 -13 26.7719 60.4202   4
   2  -4 -13-13.3322 68.9480   4
  -2  -4  13-106.774 87.6005   3
  -2   4  12 3.52489 88.1646   2
  -2  -4  12 75.8666 61.7542   2
   2  -4 -12 100.006 64.1331   4
   2   4 -12 142.736 57.5486   4
  -2   4  12 155.736 79.2840   3
  -2  -4  12 38.6959 80.9111   3
   2  -4 -11-20.6300 62.0075   4
   2   4 -11-5.33267 49.8506   4
  -2   4  11 27.0284 24.5194   5
  -2  -4  11 42.4201 57.9034   2
  -2  -4  11 94.7627 72.8492   3
  -2   4  11-17.2375 74.4687   2
  -2   4  11 82.5609 80.8564   3
  -2  -4  10 2531.63 165.055   3
   2  -4 -10 2330.94 150.445   4
  -2   4  10 2034.48 131.353   7
  -2  -4  10 2138.63 88.0284   5
  -2  -4  10 2384.17 144.733   2
   2   4 -10 2330.91 130.023   4
  -2   4  10 2229.91 86.9611   5
  -2   4  10 2291.94 90.9342   5
  -2   4  10 2118.94 161.562   3
  -2   4  10 2473.49 168.684   2
  -2   4   9 4237.04 206.734   3
   2  -4  -9 4236.05 189.591   4
  -2   4   9 4449.30 125.500   5
  -2   4   9 4410.84 122.076   5
  -2  -4   9 4701.20 207.001   3
  -2  -4   9 4241.15 123.599   5
   2   4  -9 4441.44 168.111   4
   2   4  -9 4562.51 130.388   5
  -2   4   9 4665.13 215.455   2
  -2  -4   9 4265.90 176.750   2
  -2   4   8 1108.95 60.6260   5
  -2   4   8 1046.97 58.7015   5
   2  -4  -8 1122.68 104.667   4
  -2   4   8 1086.74 118.687   2
  -2  -4   8 1067.54 89.8239   2
  -2   4   8 956.824 99.8951   3
   2   4  -8 1064.96 64.2410   5
   2   4  -8 962.682 75.2781   4
  -2   4   8 1122.76 96.9146   4
  -2  -4   8 1032.34 60.6483   5
  -2  -4   8 901.833 98.5525   3
  -2  -4   7 483.836 42.5846   5
  -2   4   7 601.063 73.4930   4
  -2  -4   7 584.255 71.4933   3
   2   4  -7 582.358 75.3897   3
   2  -4  -7 655.361 75.9737   4
  -2  -4   7 530.524 63.3199   2
  -2   4   7 589.389 43.6764   5
   2   4  -7 617.144 51.0023   5
  -2   4   7 609.220 88.0206   2
  -2   4   7 544.588 73.8387   3
   2   4  -7 542.339 59.0013   4
   2   4  -7 585.526 71.6164   7
   2   4  -6 777.728 53.2191   5
   2  -4  -6 753.103 78.0293   3
  -2  -4   6 891.729 77.4780   3
  -2   4   6 801.846 82.5781   3
   2   4  -6 848.715 59.2782   4
  -2   4   6 872.043 75.1807   4
   2   4  -6 759.804 69.9027   3
  -2  -4   6 661.869 59.7631   2
  -2  -4   6 774.202 48.3215   5
  -2   4   6 736.732 88.8372   2
   2  -4  -6 812.243 77.2208   4
  -2   4   6 824.732 48.2250   5
   2   4  -6 724.896 71.5934   7
   2   4  -5 1857.35 93.9967   3
  -2  -4   5 1990.04 85.5800   2
   2   4  -5 2029.34 96.3733   7
   2   4  -5 1985.38 76.7082   5
  -2  -4   5 1842.74 71.7101   5
  -2   4   5 2037.14 71.7120   5
   2  -4  -5 1909.34 99.6965   4
   2   4  -5 1905.48 72.6404   4
   2  -4  -5 1936.23 104.877   3
  -2   4   5 1902.57 98.5026   4
  -2   4   5 1815.20 105.829   3
  -2   4   5 1865.06 108.641   2
  -2  -4   5 2042.42 100.410   3
  -2   4   4 941.341 50.8708   5
   2  -4  -4 868.847 70.8299   3
  -2   4   4 879.108 77.1308   3
   2   4  -4 900.709 60.2672   3
   2   4  -4 951.496 54.1226   5
   2  -4  -4 926.218 68.0115   4
  -2  -4   4 864.236 53.1452   2
  -2   4   4 912.364 74.8012   2
   2   4  -4 872.991 68.8671   7
  -2  -4   4 802.657 48.2075   5
  -2   4   4 870.772 64.0433   4
  -2  -4   4 918.048 62.5504   3
  -2  -4   3 17.4796 25.1031   3
   2   4  -3 15.4880 45.4925   7
   2  -4  -3-14.7636 40.0399   4
  -2   4   3-14.1145 37.8230   2
   2   4  -3-9.98520 24.0987   2
   2  -4  -3 31.0807 26.6071   5
   2   4  -3 47.8920 42.6753   6
   2  -4  -3 34.3980 30.4352   2
  -2  -4   3 13.4453 25.3027   2
   2   4  -3 50.6227 31.4072   5
  -2   4   3 15.9595 34.3804   4
   2  -4  -3 74.4832 43.1911   3
   2   4  -3 38.5273 25.9473   3
  -2   4   3 27.4820 28.4812   5
   2   4  -2 4571.17 136.463   6
  -2   4   2 4682.78 131.942   4
  -2  -4   2 4953.43 103.278   2
  -2   4   2 4704.84 120.295   5
   2   4  -2 4889.45 121.220   5
   2  -4  -2 4810.48 133.846   4
  -2  -4   2 4807.42 96.4360   3
   2   4  -2 4969.87 96.8780   3
   2   4  -2 4886.85 138.694   7
   2  -4  -2 4626.07 133.103   2
  -2   4   2 4628.53 133.273   2
   2  -4  -2 4742.79 136.829   3
   2   4  -2 4834.73 89.2845   4
   2   4  -2 4634.11 102.342   2
   2  -4  -2 4687.09 119.338   5
   2   4  -1 7411.65 143.261   2
   2   4  -1 8121.22 137.106   4
  -2   4   1 8035.19 171.771   5
   2  -4  -1 8256.27 177.636   4
   2  -4  -1 8002.89 168.040   5
  -2   4   1 7844.24 169.356   2
   2  -4  -1 7957.64 152.022   1
  -2  -4   1 7948.21 171.550   6
  -2  -4   1 7657.03 137.062   4
  -2   4   1 7760.05 172.578   4
  -2  -4   1 8418.07 181.193   8
  -2  -4   1 7681.10 143.484   2
   2  -4  -1 7942.84 166.421   2
   2   4  -1 7817.81 171.640   6
   2  -4  -1 7752.62 166.568   6
  -2  -4   0 378.861 48.3418   6
   2  -4   0 463.167 42.1523   6
   2   4   0 406.610 37.5484   4
  -2  -4   0 367.075 60.0178   1
  -2   4   0 414.755 43.0684   2
   2  -4   0 338.481 43.1870   5
   2  -4   0 538.926 44.7937   2
   2   4   0 419.295 47.7897   6
   2   4   0 399.532 59.9053   1
  -2   4   0 399.798 43.8036   6
  -2  -4   0 523.286 43.7677   4
  -2   4   0 404.414 34.6017   1
  -2   4   0 417.261 59.8106   5
   2   4   0 416.222 41.5597   2
   2   4   1 6588.67 115.093   3
  -2   4  -1 6330.89 165.003   5
   2  -4   1 5989.59 160.031   5
  -2  -4  -1 6331.53 114.429   3
  -2   4  -1 5996.58 153.647   3
   2  -4   1 6565.64 159.874   3
   2   4   1 5990.68 189.023   1
   2  -4   1 6154.19 134.747   2
  -2  -4  -1 6010.91 181.143   1
  -2   4  -1 6332.46 132.310   6
  -2  -4  -1 6445.24 149.599   4
  -2  -4  -1 6229.23 147.328   6
   2   4   1 6655.33 151.351   4
   2   4   1 6378.57 151.308   6
  -2   4  -1 5994.91 135.113   2
   2  -4   1 6512.44 133.838   6
   2  -4   2 6482.38 141.371   2
  -2  -4  -2 6013.77 135.355   3
  -2  -4  -2 6110.98 194.892   1
   2  -4   2 6053.77 165.584   3
   2   4   2 6286.76 137.497   3
  -2   4  -2 6479.96 141.874   2
   2   4   2 5996.91 160.644   4
   2  -4   2 6456.46 170.030   5
  -2   4  -2 6147.09 164.529   3
  -2  -4  -2 6597.87 165.520   4
  -2   4  -2 6203.68 138.411   6
  -2  -4  -2 6248.28 156.932   6
  -2   4  -2 6822.30 177.653   5
   2   4   3 2417.79 108.257   4
  -2  -4  -3 2217.36 89.6577   3
  -2  -4  -3 2287.79 103.339   6
   2   4   3 2205.24 90.7307   3
  -2   4  -3 2204.99 114.989   5
  -2   4  -3 2045.93 99.8294   3
   2  -4   3 2222.32 85.2799   2
   2  -4   3 2500.57 110.810   5
  -2  -4  -3 2228.05 105.149   4
  -2  -4  -3 2407.61 134.673   1
   2  -4   3 2323.97 107.740   3
  -2   4  -3 2315.48 88.0449   6
  -2   4  -4 27.2662 51.7163   5
   2  -4   4 55.3474 49.9484   3
   2  -4   4 70.6532 35.7551   2
   2  -4   4 109.108 49.0025   5
   2   4   4 4.52085 37.2639   3
  -2  -4  -4 89.4492 39.5778   3
  -2   4  -4 86.5093 37.8917   6
  -2  -4  -4 38.3398 43.9286   4
  -2   4  -4 24.6860 41.6176   3
   2   4   4 7.57706 38.9474   4
   2   4   5 5028.72 168.168   3
   2  -4   5 4846.32 176.846   3
  -2   4  -5 4783.60 174.905   3
  -2   4  -5 4699.79 169.224   5
   2   4   5 4837.69 178.052   4
   2  -4   5 4749.90 166.796   5
  -2  -4  -5 5068.56 181.696   4
  -2  -4  -5 4786.26 162.927   3
   2  -4   6 5006.96 192.526   3
  -2   4  -6 5069.92 195.012   3
   2   4   6 4595.52 187.651   3
  -2   4  -6 5174.15 182.995   5
  -2  -4  -6 5222.71 187.085   3
   2  -4   6 4685.03 176.943   5
   2   4   6 4931.94 174.733   5
  -2  -4  -6 4862.71 193.129   4
   2   4   6 5083.09 194.601   4
   2   4   7 2975.75 144.074   5
   2  -4   7 2949.70 145.528   5
  -2   4  -7 2956.41 146.926   5
   2  -4   7 2880.17 159.054   3
  -2   4  -7 2926.14 153.026   4
   2   4   7 2922.10 152.684   3
  -2  -4  -7 2942.72 163.427   4
  -2   4  -8 3385.36 164.737   5
   2  -4   8 3480.75 166.368   5
  -2  -4  -8 3166.16 174.278   4
   2  -4   8 3393.49 183.239   3
  -2   4  -8 3255.46 169.014   4
   2   4   8 3269.02 176.989   3
   2   4   8 3257.19 159.658   5
  -2   4  -9 8973.04 274.836   5
   2  -4   9 9545.97 322.236   3
   2   4   9 8771.73 306.959   3
  -2  -4  -9 8878.04 314.106   4
  -2   4  -9 8985.75 299.513   4
   2   4  10 653.492 102.597   3
  -2  -4 -10 845.407 116.992   4
   2  -4  10 676.913 105.300   3
  -2   4 -10 723.538 104.300   4
   2  -4  11 67.8114 70.0877   3
  -2   4 -11 21.5804 76.2015   4
  -2  -4 -11 28.2572 78.0363   4
   2   4  11-50.1710 78.1632   3
   2  -4  12 604.205 119.510   3
   2   4  12 554.217 109.624   3
  -2  -4 -12 571.283 112.823   4
  -2   4 -12 403.887 93.6581   4
   2   4  13 2203.42 195.633   3
   2  -4  13 2095.24 205.219   3
  -2   4 -13 1740.42 173.710   4
  -2  -4 -13 1853.50 176.030   4
  -2   4 -14 619.960 125.979   4
   2  -5 -15 55.1669 82.4345   4
   2  -5 -14 3031.01 210.065   4
  -2  -5  14 2987.27 196.398   2
  -2  -5  14 3195.80 229.981   3
  -2  -5  13 6.94401 61.1257   2
  -2  -5  13 234.172 93.8624   3
  -2   5  13 17.5845 79.9065   2
   2  -5 -13 48.6922 64.8330   4
  -2   5  13 195.226 86.7263   3
  -2  -5  12 326.820 103.564   3
   2  -5 -12 197.476 72.8395   4
  -2  -5  12 363.519 82.1551   2
  -2   5  12 312.508 97.6061   2
   2   5 -12 334.716 70.7313   4
  -2   5  12 185.700 79.3188   3
   2  -5 -11 381.847 87.6840   4
   2   5 -11 355.010 68.8404   4
  -2   5  11 256.367 89.9230   3
  -2  -5  11 620.903 110.718   3
  -2   5  11 503.267 49.2240   5
  -2   5  11 411.465 99.7069   2
  -2  -5  11 292.867 69.8388   2
  -2   5  10 1774.02 151.711   2
  -2   5  10 2067.64 88.9487   5
  -2  -5  10 2300.76 157.148   3
  -2   5  10 2004.25 91.5306   5
  -2  -5  10 2012.75 90.2124   5
   2   5 -10 2186.91 97.5255   5
  -2  -5  10 2118.49 132.605   2
   2  -5 -10 2171.67 149.517   4
  -2   5  10 2025.49 159.616   3
   2   5 -10 2258.65 126.818   4
  -2  -5   9 291.551 76.2303   3
  -2   5   9 75.8526 71.7872   3
  -2   5   9-32.5206 64.0178   2
  -2   5   9 15.6592 31.5048   5
   2   5  -9 153.484 55.3943   5
   2   5  -9 98.4218 57.1697   4
  -2  -5   9 199.566 44.4022   5
  -2   5   9 32.0528 33.1012   5
   2  -5  -9 68.1684 62.8734   4
  -2  -5   9 217.848 66.1605   2
  -2   5   8 5896.46 234.563   2
  -2   5   8 5839.47 151.388   5
  -2  -5   8 5802.12 152.951   5
  -2  -5   8 5920.60 219.761   3
   2   5  -8 5603.89 188.783   7
   2   5  -8 5754.14 158.119   5
   2  -5  -8 6023.25 217.104   4
   2   5  -8 5907.86 178.610   4
  -2  -5   8 5848.08 189.165   2
  -2   5   8 5613.96 228.124   3
   2   5  -7 304.741 60.7637   7
   2   5  -7 325.314 50.1522   4
  -2   5   7 247.835 39.8777   5
  -2  -5   7 328.836 43.1113   5
   2   5  -7 154.067 48.2713   3
  -2  -5   7 288.379 64.8452   3
  -2   5   7 237.310 70.5416   3
   2  -5  -7 325.239 68.2146   4
  -2   5   7 227.686 70.6633   2
   2   5  -7 256.527 44.6242   5
  -2  -5   7 291.318 50.8203   2
  -2   5   7 315.899 59.2518   4
  -2   5   6 740.910 89.0211   2
   2   5  -6 781.658 72.1474   7
  -2  -5   6 844.568 79.4151   3
   2   5  -6 779.859 59.8592   5
  -2   5   6 844.898 56.1886   5
   2   5  -6 806.913 73.7872   3
  -2  -5   6 799.037 61.6481   2
  -2  -5   6 691.436 52.4606   5
   2   5  -6 812.466 58.0369   4
   2  -5  -6 628.831 70.2362   4
   2  -5  -6 723.768 82.2100   3
  -2   5   6 803.237 86.2839   3
  -2   5   6 752.153 76.3007   4
   2   5  -5 437.131 47.3540   5
   2  -5  -5 461.844 63.1521   3
  -2  -5   5 465.662 57.5225   3
  -2   5   5 444.872 68.0871   2
   2   5  -5 390.443 58.3232   7
   2  -5  -5 368.813 55.6454   4
   2   5  -5 360.327 49.3243   3
  -2   5   5 299.820 56.5450   4
  -2  -5   5 372.672 40.3694   5
  -2   5   5 428.002 45.3734   5
  -2   5   5 371.192 63.3098   3
  -2  -5   5 377.688 40.6421   2
   2   5  -4 1313.78 85.8051   6
   2  -5  -4 1166.45 83.2322   3
   2   5  -4 1197.39 69.6601   3
   2  -5  -4 1461.31 88.6437   4
  -2   5   4 1324.61 89.3659   3
  -2   5   4 1068.11 61.9190   5
   2   5  -4 1283.31 67.2787   5
  -2   5   4 1381.73 90.9552   2
   2   5  -4 1323.79 83.2222   7
  -2  -5   4 1391.54 68.6369   5
  -2  -5   4 1323.59 60.0556   2
  -2   5   4 1332.73 83.9673   4
  -2  -5   4 1310.05 70.2359   3
  -2   5   3 8940.24 189.538   5
   2   5  -3 9386.46 178.384   3
   2  -5  -3 9682.25 219.282   4
  -2  -5   3 9374.30 162.863   2
   2   5  -3 9209.02 193.040   5
   2  -5  -3 9095.86 189.296   5
   2   5  -3 9543.71 163.647   2
   2   5  -3 9645.91 217.232   7
   2   5  -3 9382.55 160.468   4
  -2   5   3 8949.12 218.750   2
  -2   5   3 9516.70 217.883   4
   2  -5  -3 9520.71 220.742   3
  -2  -5   3 9884.24 179.515   3
   2   5  -3 9639.61 226.717   6
  -2   5   2 148.528 40.7384   5
   2  -5  -2 45.7757 49.5582   6
  -2   5   2 162.204 43.0386   2
  -2  -5   2 64.6277 21.7357   2
  -2  -5   2 104.652 22.2505   3
   2  -5  -2 122.939 43.1739   4
  -2   5   2 65.4424 34.8854   4
   2  -5  -2 87.1535 34.6179   5
   2   5  -2 106.958 20.3171   3
  -2  -5   2 45.9804 42.0675   6
   2   5  -2 105.613 35.8807   5
   2  -5  -2 94.2241 39.8993   2
   2  -5  -2 49.8827 35.3886   1
   2   5  -2 67.2073 21.9957   4
   2   5  -2 92.8075 21.0405   2
   2  -5  -2 135.939 36.1771   3
   2   5  -2 68.4307 40.1637   6
   2   5  -1 494.412 55.7268   6
  -2  -5   1 479.097 57.0034   6
   2   5  -1 470.326 35.7384   2
  -2  -5   1 344.006 55.3194   8
  -2   5   1 401.502 46.4861   1
  -2   5   1 447.154 47.6045   2
   2   5  -1 423.443 50.3609   5
   2  -5  -1 447.632 57.5834   4
   2   5  -1 467.286 69.6710   1
  -2   5   1 464.027 54.4344   4
  -2  -5   1 395.930 35.8589   4
   2  -5  -1 395.933 49.9613   5
   2  -5  -1 434.252 53.2599   6
   2  -5  -1 503.101 46.6531   1
   2   5  -1 343.381 35.0243   4
   2  -5  -1 481.775 48.7324   2
  -2   5   1 436.101 53.5242   5
   2   5   0 82.9082 38.8469   6
   2   5   0 62.9208 28.0067   2
  -2   5   0 68.2074 33.4275   1
   2   5   0 80.1300 37.7480   8
   2  -5   0 110.966 38.2733   6
  -2   5   0 11.6539 48.7194   5
   2  -5   0 61.2262 31.4298   2
   2  -5   0 45.7363 33.0294   5
  -2  -5   0 20.0414 43.4462   1
   2   5   0 13.3296 52.6780   1
  -2   5   0 42.9509 36.0367   4
  -2   5   0 80.2156 33.3842   2
  -2  -5   0 82.1059 33.6286   4
  -2  -5   0 21.6634 40.2930   6
   2   5   0 27.0395 28.5159   4
  -2   5   0 63.9142 33.7174   6
   2   5   1 37.8578 47.3427   1
  -2   5  -1 90.6194 33.0629   6
   2   5   1 28.7268 41.2956   6
  -2   5  -1 50.4620 49.2490   5
  -2  -5  -1 81.1294 19.5846   3
   2  -5   1 60.1713 44.8162   5
  -2  -5  -1 65.2350 43.1476   6
   2  -5   1 38.7963 27.8679   2
   2  -5   1 63.4625 31.4543   6
   2   5   1 59.2121 34.0879   4
  -2  -5  -1 107.380 37.3773   4
   2  -5   1 101.781 39.0757   3
   2   5   1 64.5029 19.0218   3
  -2  -5  -1 67.9502 48.3529   1
  -2   5  -1 77.5734 30.0744   2
   2   5   2 12410.6 208.963   3
  -2  -5  -2 11595.3 246.162   4
  -2   5  -2 11862.9 259.705   5
   2  -5   2 11655.4 208.999   2
  -2  -5  -2 11616.4 204.648   3
   2  -5   2 11819.2 253.886   5
  -2  -5  -2 11659.0 292.411   1
  -2   5  -2 11628.5 209.846   2
  -2  -5  -2 12010.2 243.330   6
   2  -5   2 11318.7 245.986   3
  -2   5  -2 11927.3 247.145   3
   2   5   2 11908.6 246.707   4
  -2   5  -2 11371.1 221.359   6
   2  -5   2 11673.0 221.929   6
   2  -5   3 608.846 48.4116   2
  -2  -5  -3 623.299 87.3651   1
  -2  -5  -3 687.067 52.6266   3
  -2   5  -3 569.507 51.2798   6
  -2   5  -3 591.299 70.4396   5
   2  -5   3 504.749 63.7092   5
   2   5   3 661.638 53.9348   3
   2   5   3 686.471 65.4778   4
   2  -5   3 519.982 61.9050   3
  -2  -5  -3 648.497 70.8985   4
  -2   5  -3 563.433 61.7481   3
  -2  -5  -3 544.147 61.7500   6
  -2  -5  -4 223.907 55.2276   6
  -2   5  -4 206.436 59.2552   5
   2  -5   4 241.143 55.3443   5
  -2  -5  -4 261.425 47.5368   3
   2   5   4 273.923 51.8554   3
   2  -5   4 260.377 39.1481   2
   2  -5   4 269.305 57.7782   3
  -2   5  -4 280.664 47.6017   6
   2   5   4 273.223 53.6350   4
  -2   5  -4 241.399 46.4214   3
  -2  -5  -4 118.989 52.1224   4
   2  -5   5 9586.40 262.331   3
  -2   5  -5 9810.45 261.257   5
   2   5   5 10178.3 251.065   3
  -2  -5  -5 9784.05 245.623   3
   2  -5   5 9896.09 226.128   2
  -2   5  -5 9555.91 261.847   3
   2   5   5 9772.68 265.824   4
  -2  -5  -5 9792.24 267.364   4
   2  -5   5 10209.4 259.694   5
  -2   5  -5 9756.70 238.976   6
  -2   5  -6 1153.04 96.6735   3
   2  -5   6 1074.64 91.2033   5
  -2   5  -6 1254.22 90.7698   6
  -2   5  -6 975.667 32.7216   7
  -2  -5  -6 1191.30 110.349   4
   2  -5   6 1132.09 97.9679   3
  -2  -5  -6 1195.97 98.9196   3
  -2   5  -6 1275.87 102.470   5
   2   5   6 1280.31 97.8843   3
  -2  -5  -7 760.308 98.8283   4
  -2   5  -7 828.622 96.6150   5
   2   5   7 738.663 85.9138   5
   2   5   7 733.323 87.4800   3
   2  -5   7 878.512 88.9740   5
   2  -5   7 913.348 100.692   3
   2   5   8 1049.81 107.861   3
   2  -5   8 1173.60 107.201   5
  -2   5  -8 1067.42 110.327   5
   2   5   8 1167.40 104.325   5
  -2   5  -8 1231.67 112.355   4
   2  -5   8 1327.07 126.372   3
  -2  -5  -8 1386.66 133.236   4
   2   5   9 328.146 82.6741   3
   2  -5   9 255.625 78.7096   3
  -2   5  -9 209.043 68.7048   5
  -2   5  -9 423.146 89.0779   4
  -2  -5  -9 252.827 83.8303   4
   2  -5  10 3181.06 198.910   3
  -2  -5 -10 3332.72 205.589   4
   2   5  10 3004.11 192.258   3
  -2   5 -10 3153.66 190.897   4
  -2   5 -10 3285.46 174.315   5
   2  -5  11 16.9119 78.8722   3
   2   5  11-41.8994 75.8208   3
  -2  -5 -11 98.3371 74.9824   4
  -2   5 -11 81.9418 67.0816   4
   2  -5  12 4.16609 65.1722   3
   2   5  12 138.707 79.6121   3
  -2  -5 -12-62.7273 84.3318   4
  -2   5 -12 65.8685 70.9047   4
   2   5  13 32.1856 76.2957   3
  -2   5 -13 62.3460 82.3376   4
   2  -5  13 122.960 94.5190   3
  -2  -5 -13 54.5589 88.5128   4
  -2   5 -14 1405.80 162.507   4
   2  -6 -14 657.533 113.373   4
  -2  -6  14 798.333 136.619   3
  -2   6  13 59.7354 93.0131   3
  -2  -6  13 154.315 96.2145   3
   2  -6 -13 71.5253 84.4360   4
  -2   6  13 225.988 96.4607   2
  -2  -6  13-83.5042 71.9040   2
  -2  -6  12 226.537 71.5435   2
  -2   6  12 347.395 99.7272   2
   2  -6 -12 333.847 93.0203   4
  -2  -6  12 178.472 92.0624   3
  -2   6  12 137.913 73.8598   3
   2   6 -12 372.907 73.2010   4
  -2  -6  11 1627.97 151.003   3
  -2  -6  11 1301.38 117.340   2
   2  -6 -11 1847.66 151.956   4
  -2   6  11 2131.83 173.089   3
   2   6 -11 1637.09 120.780   4
  -2   6  11 1644.24 159.763   2
  -2   6  10 69.6139 37.3314   5
  -2  -6  10 169.188 59.1128   2
  -2  -6  10 203.467 77.5387   3
  -2   6  10 163.436 80.8497   3
  -2   6  10 144.410 40.9800   5
  -2  -6  10 66.1460 35.0408   5
   2   6 -10 109.080 47.6015   5
  -2   6  10 54.0619 81.1982   2
   2  -6 -10-4.41253 57.9882   4
   2   6 -10 192.330 59.8438   4
  -2  -6   9 116.676 68.7792   3
  -2   6   9 36.3831 63.3487   3
   2   6  -9 23.4795 44.0005   5
  -2  -6   9 67.0940 49.5354   2
  -2  -6   9 3.83280 34.7176   5
   2  -6  -9 107.554 66.2276   4
  -2   6   9 130.181 41.3266   5
   2   6  -9 29.3254 45.0995   4
  -2   6   9 75.7677 74.5193   2
  -2   6   8 3639.36 186.791   3
   2   6  -8 3659.59 136.112   5
  -2  -6   8 3565.91 142.794   2
   2   6  -8 3679.99 153.675   7
  -2  -6   8 3754.72 130.140   5
  -2   6   8 3689.10 125.963   5
   2  -6  -8 3702.31 175.171   4
   2   6  -8 3422.28 137.529   4
  -2   6   8 3634.95 189.695   2
  -2  -6   8 3698.96 174.455   3
   2   6  -7 752.769 68.6530   5
  -2   6   7 632.327 56.7829   5
   2   6  -7 648.718 75.6366   3
  -2   6   7 680.865 80.0131   4
  -2  -6   7 587.297 77.3178   3
  -2   6   7 522.372 86.0378   2
   2   6  -7 734.848 64.3733   4
  -2  -6   7 665.441 59.3209   5
  -2  -6   7 636.230 62.4731   2
   2   6  -7 623.695 75.4170   7
   2  -6  -7 602.501 84.3004   4
  -2   6   7 639.146 85.7087   3
  -2  -6   6 339.102 43.4810   5
   2   6  -6 338.876 53.8107   5
   2  -6  -6 359.278 72.2111   3
   2   6  -6 345.276 62.8100   7
  -2  -6   6 294.208 40.9716   2
  -2  -6   6 278.070 54.0277   3
  -2   6   6 356.192 62.8193   4
  -2   6   6 263.146 43.6844   5
  -2   6   6 271.179 64.3860   2
   2   6  -6 271.558 51.8863   3
   2   6  -6 296.821 67.4362   6
   2  -6  -6 314.687 60.2207   4
  -2   6   6 391.666 73.3043   3
  -2  -6   5 73.0321 34.9451   5
  -2   6   5 53.2911 51.2410   3
  -2   6   5 75.4495 57.0363   2
   2   6  -5 82.4181 38.3518   5
  -2  -6   5 88.5702 37.3145   3
   2  -6  -5 152.238 48.3222   4
  -2   6   5 59.3127 31.8310   5
   2   6  -5 108.550 39.1750   3
   2   6  -5 122.278 50.5884   7
   2  -6  -5 114.626 40.9983   3
  -2  -6   5 116.067 31.0205   2
  -2   6   5 85.5778 39.8677   4
   2   6  -5 156.415 51.7292   6
   2   6  -4 44.5036 27.9785   3
  -2  -6   4 63.4469 35.0257   3
  -2   6   4 34.2305 49.3943   2
  -2   6   4 18.5207 33.1176   5
  -2   6   4 61.3071 45.3034   3
   2   6  -4 81.5426 44.1917   7
  -2  -6   4 67.4540 33.5836   5
   2   6  -4 96.6815 48.4033   6
  -2  -6   4 86.4437 24.2601   2
   2  -6  -4 110.821 46.6493   4
  -2   6   4 105.546 45.7446   4
   2   6  -4 87.6791 40.8145   5
   2  -6  -4 74.6574 36.3399   3
   2  -6  -3 157.398 52.5986   1
   2   6  -3 116.175 41.3522   6
  -2   6   3 56.7514 37.9345   5
   2  -6  -3 58.3187 36.0898   3
   2   6  -3 103.680 20.3627   2
   2  -6  -3 66.0016 42.1851   4
   2   6  -3 80.3124 48.1154   7
  -2   6   3 135.918 46.3007   2
   2   6  -3 121.920 39.4102   5
  -2  -6   3 146.185 22.1421   2
  -2  -6   3 84.8915 34.6820   5
   2  -6  -3 59.0393 31.4879   5
   2   6  -3 123.380 26.3433   3
   2   6  -3 100.423 25.8385   4
  -2   6   3 152.842 44.7941   4
  -2  -6   3 132.757 29.5413   3
   2   6  -2 5893.35 131.548   4
   2   6  -2 6154.70 160.613   5
  -2  -6   2 6049.44 113.823   2
  -2  -6   2 6268.71 112.245   3
   2  -6  -2 6178.19 168.234   3
   2  -6  -2 6101.21 162.983   2
   2   6  -2 6013.87 111.521   3
   2   6  -2 6220.98 113.936   2
   2  -6  -2 5863.68 158.034   5
  -2   6   2 6190.09 162.296   2
   2  -6  -2 6037.00 171.685   4
  -2   6   2 6127.91 174.137   4
   2  -6  -2 6062.19 171.681   1
   2  -6  -2 6262.73 176.629   6
  -2   6   2 5879.40 159.990   5
   2   6  -2 6281.18 176.672   6
  -2  -6   2 5782.27 171.038   6
   2   6  -1 6843.14 148.426   4
   2   6  -1 6823.64 211.607   1
  -2  -6   1 6794.31 178.689   8
   2  -6  -1 6755.02 161.814   2
  -2   6   1 6878.95 175.211   6
   2  -6  -1 6842.65 181.893   4
   2   6  -1 6853.70 178.969   6
  -2   6   1 7123.10 178.132   5
   2  -6  -1 6747.28 167.635   1
  -2   6   1 6433.72 158.681   2
   2   6  -1 6825.36 174.219   5
  -2   6   1 6584.23 170.104   1
  -2  -6   1 6697.74 148.176   4
  -2   6   1 6874.14 180.611   4
   2   6  -1 6888.99 132.986   2
   2  -6  -1 6813.96 174.381   5
  -2  -6   1 6871.57 180.393   6
   2  -6  -1 6722.06 173.718   6
   2  -6   0 31791.8 474.882   6
   2   6   0 31651.8 488.203   8
  -2  -6   0 32121.9 549.559   1
   2   6   0 30705.0 447.616   2
   2  -6   0 32872.1 498.262   5
   2  -6   0 31940.4 452.156   2
  -2   6   0 31911.0 477.247   1
   2   6   0 31817.5 465.344   4
  -2   6   0 32903.5 501.352   5
  -2   6   0 32921.5 501.908   4
   2   6   0 32406.8 492.955   6
  -2  -6   0 32046.8 465.334   4
   2   6   0 32231.1 553.746   1
  -2   6   0 32310.6 477.935   6
  -2  -6   0 32698.3 492.350   6
  -2   6   0 31868.4 452.529   2
   2   6   1 5.49953 31.2496   4
   2   6   1 16.2561 18.2601   3
   2  -6   1 54.0073 41.4593   5
  -2  -6  -1-15.2399 43.9955   6
  -2  -6  -1 2.74096 15.9507   3
  -2   6  -1 30.0477 26.2667   2
  -2  -6  -1 39.2463 43.3008   1
   2   6   1 9.77634 37.2968   6
   2   6   1-17.3994 61.4270   1
   2  -6   1-9.10652 41.6814   3
  -2   6  -1-8.16522 38.1876   6
   2  -6   1 25.3278 34.9612   6
   2  -6   1 10.8467 24.4706   2
  -2   6  -1-0.87733 49.3325   5
  -2  -6  -1 23.1078 37.9413   4
   2   6   2 5205.29 124.367   3
   2  -6   2 5247.91 145.302   6
  -2  -6  -2 5220.04 160.862   6
  -2  -6  -2 5450.48 125.222   3
   2  -6   2 5441.64 126.505   2
  -2   6  -2 5463.35 127.661   2
  -2   6  -2 5569.15 175.646   5
   2  -6   2 5442.98 168.490   5
  -2  -6  -2 5282.37 162.055   4
   2  -6   2 5622.58 163.665   3
   2   6   2 5533.40 165.860   6
   2   6   2 5457.18 206.413   1
  -2   6  -2 5539.16 163.925   3
   2   6   2 5479.08 161.092   4
  -2  -6  -2 5311.83 200.377   1
  -2   6  -2 5316.13 147.859   6
  -2  -6  -3 2445.36 94.8688   3
  -2   6  -3 2454.54 113.057   3
   2  -6   3 2143.48 109.720   3
  -2  -6  -3 2140.59 137.331   1
  -2   6  -3 2295.91 122.697   5
   2  -6   3 2481.44 85.1948   2
   2  -6   3 2438.69 118.802   5
  -2  -6  -3 2557.13 118.739   4
   2   6   3 2410.09 115.703   4
  -2   6  -3 2557.54 104.731   6
  -2  -6  -3 2666.74 121.438   6
   2   6   3 2506.75 95.0038   3
  -2   6  -4 3996.30 160.337   5
   2  -6   4 3991.65 155.717   3
  -2   6  -4 3857.87 138.481   6
  -2  -6  -4 3928.37 192.431   1
   2  -6   4 3770.82 118.214   2
   2  -6   4 4025.56 154.905   5
  -2   6  -4 3871.70 152.022   3
  -2  -6  -4 3952.45 159.143   4
   2   6   4 3826.25 135.225   3
  -2  -6  -4 3937.73 135.305   3
   2   6   4 3987.02 158.069   4
  -2  -6  -4 3990.06 156.081   6
  -2  -6  -5 2338.10 128.932   6
  -2   6  -5 2067.26 109.278   6
  -2  -6  -5 2087.17 109.451   3
   2  -6   5 2085.19 123.086   3
  -2  -6  -5 1986.96 124.349   4
   2  -6   5 1989.01 115.274   5
  -2   6  -5 2132.13 124.976   5
  -2   6  -5 2052.91 122.204   3
   2   6   5 2349.62 115.303   3
   2   6   5 2202.92 125.771   4
   2  -6   5 2208.80 97.5866   2
   2  -6   6 356.703 70.7403   5
   2   6   6 341.577 67.4899   3
  -2   6  -6 313.790 29.0552   7
  -2  -6  -6 420.844 68.2016   3
  -2   6  -6 337.653 61.4325   6
   2  -6   6 359.490 76.8601   3
  -2  -6  -6 254.376 72.8125   4
   2  -6   6 319.081 52.1419   2
  -2   6  -6 452.545 84.4679   5
   2  -6   7-34.7441 44.2719   2
   2   6   7 41.6857 60.6975   3
   2  -6   7 21.3877 68.5617   3
  -2   6  -7 40.3515 65.3513   5
  -2  -6  -7 26.3080 68.3811   4
   2  -6   7 56.8422 58.2762   5
  -2   6  -7-38.6242 58.6629   6
   2   6   8 687.063 102.549   3
   2  -6   8 881.765 110.658   3
  -2   6  -8 887.275 99.1311   5
  -2   6  -8 945.462 103.524   4
  -2  -6  -8 888.660 106.324   4
   2   6   9 83.6069 72.1172   3
  -2   6  -9-91.1587 71.3011   5
   2  -6   9-13.2279 71.0511   3
  -2   6  -9-23.7486 65.0501   4
  -2  -6  -9 52.7418 75.0704   4
   2  -6  10 2090.66 165.885   3
  -2   6 -10 2023.29 148.616   5
  -2  -6 -10 1900.46 160.410   4
  -2   6 -10 2017.18 154.817   4
   2   6  10 2122.87 165.131   3
   2   6  11 882.305 123.633   3
   2  -6  11 827.399 123.555   3
  -2  -6 -11 1045.11 133.308   4
  -2   6 -11 1021.44 115.257   5
  -2   6 -11 961.984 127.958   4
  -2   6 -12 235.486 94.8532   4
  -2  -6 -12 57.4446 72.3491   4
   2  -6  12 57.7046 68.6711   3
   2   6  12 110.424 87.9471   3
  -2   6 -13 160.909 88.5400   4
  -2  -6 -13 197.875 87.3058   4
  -2   6 -14 93.7131 83.9207   4
   2  -7 -14 467.274 105.628   4
   2  -7 -13 109.965 84.7405   4
  -2   7  13-13.3079 84.2847   2
  -2   7  13 5.55067 90.3260   3
  -2  -7  13 33.9265 86.1176   3
  -2  -7  12 433.979 78.4963   2
  -2   7  12 440.211 99.6324   2
   2   7 -12 400.328 75.0006   4
  -2  -7  12 533.671 115.108   3
   2  -7 -12 389.283 93.9953   4
  -2   7  12 379.616 96.7858   3
  -2  -7  11 884.702 93.1228   2
  -2  -7  11 661.903 106.803   3
   2  -7 -11 665.216 107.126   4
  -2   7  11 780.751 116.776   3
  -2   7  11 785.654 114.586   2
   2   7 -11 794.331 88.8860   4
  -2   7  10 3295.38 199.781   3
  -2  -7  10 3650.00 161.093   2
  -2   7  10 3505.22 211.340   2
   2   7 -10 3572.95 143.675   5
  -2  -7  10 3556.37 194.169   3
  -2   7  10 3545.82 135.839   5
  -2  -7  10 3529.85 135.538   5
   2  -7 -10 3268.81 190.663   4
   2   7 -10 3420.98 158.739   4
  -2  -7   9 67.0345 64.2447   3
  -2  -7   9 152.873 43.4326   5
   2   7  -9 134.348 52.2654   5
   2  -7  -9 60.5776 65.9160   4
  -2  -7   9 74.3115 45.2406   2
  -2   7   9 153.740 78.0606   3
  -2   7   9 29.9178 36.9659   5
  -2   7   9 64.7021 80.7472   2
   2   7  -9 67.2545 55.2394   7
   2   7  -9 170.764 52.7462   4
  -2   7   8 1876.27 138.853   3
  -2   7   8 1836.42 97.1599   5
   2   7  -8 1804.10 103.838   5
  -2  -7   8 1797.52 96.4153   5
   2   7  -8 1862.34 103.944   4
  -2   7   8 1788.19 144.739   2
   2  -7  -8 1627.42 132.171   4
  -2  -7   8 1833.66 98.9997   2
   2   7  -8 1723.25 113.584   7
  -2  -7   8 1717.66 122.311   3
   2   7  -7 196.681 57.0769   7
  -2  -7   7 227.668 46.3067   2
   2   7  -7 145.883 55.8020   5
  -2   7   7 234.845 47.2907   5
  -2  -7   7 226.794 60.7479   3
  -2  -7   7 213.810 46.5523   5
  -2   7   7 138.318 72.1867   2
   2   7  -7 226.290 60.2251   3
   2  -7  -7 195.792 65.5552   4
  -2   7   7 154.147 68.5705   3
   2   7  -7 238.795 52.4366   4
   2   7  -6 287.085 53.4896   5
   2  -7  -6 313.276 66.7701   3
  -2   7   6 341.836 51.4868   5
  -2  -7   6 340.201 46.7445   5
   2   7  -6 327.564 56.8147   3
  -2  -7   6 284.345 41.8410   2
  -2   7   6 274.641 62.5424   4
  -2   7   6 367.933 78.6711   2
   2   7  -6 332.901 65.7357   7
   2  -7  -6 321.438 66.7542   4
  -2  -7   6 259.048 53.8762   3
  -2   7   6 230.423 64.7801   3
  -2   7   5 3119.21 148.003   2
  -2   7   5 3116.66 146.272   3
   2  -7  -5 3066.41 147.391   3
   2   7  -5 3342.29 138.018   7
  -2   7   5 3176.90 119.644   5
   2   7  -5 3189.76 123.406   5
  -2  -7   5 3315.15 92.9838   2
  -2  -7   5 3386.61 123.205   5
   2  -7  -5 3219.07 145.987   4
   2   7  -5 3281.61 124.883   3
  -2   7   5 3272.72 145.584   4
   2   7  -5 3138.42 149.071   6
  -2  -7   5 3315.03 125.048   3
   2   7  -4 1616.07 72.6854   4
  -2  -7   4 1797.46 82.3002   3
  -2   7   4 1567.09 99.4907   4
   2   7  -4 1756.79 109.376   6
  -2   7   4 1637.04 88.4052   5
  -2  -7   4 1750.71 56.4548   2
   2   7  -4 1820.21 94.6840   5
  -2  -7   4 1650.03 86.2084   5
   2  -7  -4 1792.25 106.373   4
  -2   7   4 1788.20 107.948   2
   2  -7  -4 1790.81 120.540   1
   2   7  -4 1738.02 79.7138   3
   2   7  -4 1852.64 106.780   7
   2  -7  -4 1781.68 101.580   3
   2   7  -3 5571.62 136.093   4
   2  -7  -3 5932.06 175.830   3
  -2  -7   3 5782.25 162.584   5
  -2  -7   3 5946.85 130.895   3
  -2  -7   3 5791.01 103.979   2
   2  -7  -3 5624.40 162.085   5
  -2   7   3 5829.70 164.996   5
   2   7  -3 5902.91 167.993   5
   2   7  -3 5440.27 129.606   3
  -2  -7   3 5716.01 185.253   6
   2  -7  -3 5642.53 181.398   4
   2  -7  -3 5588.70 185.793   6
  -2   7   3 5565.75 179.072   4
   2  -7  -3 5740.73 189.526   1
   2   7  -3 5649.28 104.122   2
   2   7  -3 5729.83 185.613   6
  -2   7   3 5703.96 174.955   2
   2   7  -2 1901.02 75.6101   4
  -2   7   2 1913.16 96.9210   5
  -2  -7   2 1887.67 57.0740   3
  -2  -7   2 2020.46 109.345   6
   2  -7  -2 1993.28 104.597   4
  -2   7   2 1911.98 92.4970   2
   2  -7  -2 1921.76 104.690   6
   2   7  -2 1912.81 95.2538   5
  -2   7   2 1873.98 98.4578   4
   2   7  -2 1833.02 56.5778   3
   2  -7  -2 2010.69 103.125   1
   2  -7  -2 1977.77 91.9725   2
   2  -7  -2 1770.74 93.0145   3
   2   7  -2 1408.73 99.9167   6
   2  -7  -2 1843.07 92.4569   5
   2   7  -2 1872.73 54.6382   2
   2  -7  -1 856.568 67.4312   1
   2   7  -1 1012.05 78.5026   6
  -2   7   1 868.003 67.8084   1
  -2   7   1 860.576 71.2301   6
   2   7  -1 978.606 47.3538   2
   2  -7  -1 983.733 71.6193   5
   2   7  -1 909.756 59.4899   4
   2   7  -1 872.684 74.9349   5
   2  -7  -1 857.936 59.9108   2
  -2   7   1 933.577 60.7514   2
   2   7  -1 963.874 96.3290   1
  -2   7   1 862.616 75.2258   5
  -2  -7   1 851.064 57.5484   4
  -2   7   1 932.177 73.6159   4
   2  -7  -1 981.894 78.1703   4
  -2  -7   1 1089.30 79.7987   8
  -2  -7   1 917.941 76.3767   6
   2  -7  -1 1139.64 81.9622   6
   2  -7   0 1210.21 80.1068   5
   2   7   0 1246.90 84.6511   5
  -2   7   0 1226.65 78.4030   1
  -2  -7   0 1126.42 96.3420   1
   2   7   0 1189.30 106.240   1
  -2  -7   0 1251.55 84.5002   6
  -2  -7   0 1350.74 73.1459   4
  -2   7   0 1070.71 80.2186   4
   2   7   0 1109.41 70.8397   4
  -2   7   0 1183.79 84.8710   5
   2   7   0 1220.06 84.4870   6
   2  -7   0 1232.19 79.6921   3
  -2   7   0 1294.25 63.7840   2
   2   7   0 1155.49 76.7017   8
   2  -7   0 1249.00 63.1161   2
  -2   7   0 1165.82 75.0621   6
   2  -7   0 1193.80 78.3616   6
   2   7   0 1174.57 60.1706   2
   2   7   1 1222.26 45.9666   3
  -2   7  -1 1218.70 59.9874   2
   2  -7   1 1044.70 71.7995   6
  -2  -7  -1 1158.49 82.1708   6
  -2  -7  -1 1214.93 77.9614   4
  -2   7  -1 1266.29 90.9040   5
   2   7   1 1004.87 103.922   1
   2  -7   1 1155.12 83.6204   5
  -2  -7  -1 1198.22 98.6531   1
   2   7   1 1109.36 81.1066   6
   2  -7   1 1266.55 58.7429   2
   2  -7   1 1064.82 73.6540   3
   2   7   1 1203.99 75.7779   4
  -2   7  -1 1206.42 76.2477   6
  -2  -7  -1 1175.41 44.3045   3
  -2  -7  -2 798.912 90.0397   1
  -2  -7  -2 788.802 76.0544   6
   2   7   2 808.326 103.958   1
   2   7   2 796.678 69.7178   4
  -2   7  -2 776.219 64.3004   6
   2  -7   2 758.567 46.9725   2
   2  -7   2 759.696 66.4265   6
   2   7   2 813.912 48.5469   3
   2  -7   2 695.055 71.2372   5
  -2   7  -2 867.111 70.3775   3
   2   7   2 710.783 77.5395   6
   2  -7   2 752.931 70.6552   3
  -2  -7  -2 814.423 71.9943   4
  -2   7  -2 741.952 79.6283   5
  -2   7  -2 728.943 47.1863   2
  -2  -7  -2 787.037 48.3016   3
  -2   7  -3 250.974 45.9388   6
  -2   7  -3 227.500 48.8396   3
  -2  -7  -3 336.939 62.8994   6
  -2   7  -3 396.474 68.7848   5
   2  -7   3 282.357 57.3783   5
   2  -7   3 316.468 35.9759   2
   2   7   3 267.662 48.0144   4
   2  -7   3 263.145 56.3417   3
  -2  -7  -3 282.401 62.0261   4
  -2  -7  -3 365.479 78.1061   1
   2  -7   3 195.309 47.3258   6
  -2  -7  -3 296.651 40.5767   3
   2   7   3 278.415 43.3680   3
  -2  -7  -4 1517.75 108.240   4
   2   7   4 1581.01 88.2687   3
  -2  -7  -4 1621.56 108.967   6
   2  -7   4 1652.88 107.474   5
  -2  -7  -4 1537.06 86.7153   3
  -2   7  -4 1681.51 115.328   5
  -2   7  -4 1464.09 98.1240   3
  -2  -7  -4 1678.49 137.461   1
  -2   7  -4 1580.23 96.3482   6
   2  -7   4 1592.27 103.931   3
   2   7   4 1527.81 105.895   4
   2  -7   4 1519.51 73.2629   2
   2  -7   5 231.428 61.7822   5
  -2   7  -5 45.2551 44.1555   6
  -2  -7  -5 112.815 44.1270   3
   2  -7   5 93.3141 36.2329   2
   2   7   5 74.5729 42.6796   3
  -2   7  -5 77.1694 69.0466   5
   2   7   5 100.724 49.9366   4
   2  -7   5 64.9996 57.9357   3
  -2   7  -5 77.5774 45.2058   3
  -2  -7  -5 73.4802 57.3277   4
  -2  -7  -5 145.686 76.6058   1
  -2  -7  -5 174.558 63.6832   6
  -2   7  -6 650.667 80.8195   6
   2   7   6 647.097 78.9907   3
  -2  -7  -6 587.473 72.4296   3
  -2   7  -6 783.818 100.141   5
  -2   7  -6 659.000 46.4280   7
  -2  -7  -6 758.270 98.3340   6
   2  -7   6 599.360 82.9824   3
   2  -7   6 478.270 54.1176   2
  -2  -7  -6 546.671 83.2686   4
   2  -7   6 562.391 78.9068   5
  -2   7  -7 9419.58 288.489   5
   2  -7   7 9504.32 243.890   2
   2  -7   7 9539.12 300.307   3
  -2   7  -7 9648.12 280.377   6
  -2  -7  -7 10064.3 312.893   4
   2   7   7 9334.93 281.646   3
  -2   7  -7 9586.48 169.884   7
  -2   7  -8 679.695 95.1732   5
   2  -7   8 727.572 75.8898   2
   2  -7   8 560.428 92.9111   3
  -2  -7  -8 772.666 109.829   4
   2   7   8 750.424 97.7571   3
   2  -7   9 8.61251 45.6570   2
   2  -7   9 29.2937 56.5662   3
  -2  -7  -9 149.205 80.4284   4
   2   7   9 46.4423 63.5809   3
  -2   7  -9-40.9055 58.7806   4
  -2   7  -9 86.4346 67.1859   5
  -2   7 -10 2131.05 158.436   4
   2  -7  10 2504.00 178.219   3
  -2  -7 -10 2424.44 187.423   4
  -2   7 -10 2078.87 152.384   5
   2   7  10 2064.05 161.855   3
  -2   7 -11 844.538 105.805   5
   2  -7  11 732.839 121.732   3
  -2  -7 -11 1030.16 138.595   4
   2   7  11 729.451 110.165   3
  -2   7 -11 1143.56 130.144   4
  -2   7 -12 7.46441 78.2696   4
   2  -7  12-52.8698 68.5092   3
  -2  -7 -12 106.601 77.4326   4
   2   7  12 97.0648 91.7785   3
  -2   7 -13-70.8459 89.8834   4
   2   7  13-40.7613 75.2494   3
  -2   7 -14 774.744 128.536   4
   2  -8 -14 1333.07 153.105   4
  -2   8  13 141.376 101.019   2
  -2  -8  13 357.048 98.2303   3
   2  -8 -13 18.6826 81.1210   4
  -2   8  13 299.022 108.334   3
  -2   8  12 1129.26 141.248   3
  -2  -8  12 1226.47 143.126   3
  -2   8  12 1212.11 153.438   2
   2  -8 -12 1050.32 134.500   4
  -2  -8  11 426.950 98.0791   3
   2   8 -11 273.126 65.2441   4
  -2   8  11 301.499 100.170   2
  -2  -8  11 526.591 72.9314   2
   2  -8 -11 562.772 101.887   4
  -2   8  11 362.123 91.8815   3
  -2   8  10 2627.77 124.052   5
   2   8 -10 2729.10 133.143   5
   2  -8 -10 2426.40 169.274   4
  -2  -8  10 2433.08 164.531   3
  -2   8  10 2945.55 196.954   2
   2   8 -10 2568.20 139.699   4
  -2   8  10 2252.17 171.437   3
  -2  -8  10 2876.56 136.328   2
   2   8  -9 813.893 80.9159   4
   2   8  -9 788.815 88.1622   7
  -2  -8   9 943.990 76.1786   2
  -2   8   9 766.059 113.644   2
  -2   8   9 880.248 75.1220   5
  -2  -8   9 881.641 100.225   3
  -2  -8   9 743.554 70.4057   5
  -2   8   9 825.727 110.574   3
   2  -8  -9 930.327 107.013   4
   2   8  -9 854.763 82.0757   5
  -2   8   8 1378.71 126.789   2
   2   8  -8 1654.15 100.989   4
  -2  -8   8 1503.50 118.104   3
   2   8  -8 1602.49 109.174   7
  -2   8   8 1549.72 97.5328   5
  -2   8   8 1504.96 128.975   3
  -2  -8   8 1408.81 91.7658   5
   2  -8  -8 1447.60 126.768   4
  -2  -8   8 1529.88 87.3030   2
   2   8  -8 1579.19 106.314   5
  -2   8   7 2184.80 108.598   5
   2   8  -7 1896.78 119.273   3
   2  -8  -7 1846.00 132.276   4
  -2  -8   7 2121.31 91.2326   2
   2   8  -7 1964.20 115.012   5
   2   8  -7 2122.79 121.475   7
  -2  -8   7 2192.14 126.352   3
  -2   8   7 2207.05 151.839   2
  -2  -8   7 2139.40 110.216   5
  -2   8   7 1955.90 135.650   3
   2   8  -6 143.141 46.5915   3
   2   8  -6 70.5487 49.0639   5
   2   8  -6 217.466 65.1333   7
  -2   8   6 96.9989 64.0953   2
  -2  -8   6 257.027 49.1987   5
   2  -8  -6 168.472 65.8075   4
  -2  -8   6 127.875 30.3176   2
  -2   8   6 141.029 47.8834   5
  -2  -8   6 165.237 53.3940   3
  -2   8   6 127.807 63.2099   3
  -2   8   5 3873.34 168.184   2
   2   8  -5 3593.89 151.821   7
   2   8  -5 3581.03 167.065   6
  -2  -8   5 3839.73 91.1881   2
  -2   8   5 3517.10 139.867   5
  -2  -8   5 3741.14 139.180   5
  -2   8   5 3689.79 160.808   4
   2  -8  -5 3755.38 160.715   3
   2  -8  -5 3553.64 185.928   1
   2   8  -5 3529.54 131.065   3
  -2  -8   5 3703.81 134.298   3
   2  -8  -5 3663.46 163.357   4
   2   8  -5 3895.49 144.984   5
  -2  -8   4 1124.24 38.9764   2
   2  -8  -4 1054.80 100.112   6
  -2  -8   4 1001.74 64.0852   3
  -2   8   4 961.616 87.7055   2
  -2  -8   4 1089.00 78.7268   5
   2   8  -4 1113.08 65.4342   3
   2  -8  -4 1001.83 101.286   1
   2  -8  -4 1123.66 87.8533   3
  -2   8   4 1006.85 83.7412   4
   2   8  -4 1114.18 90.2226   7
  -2   8   4 1031.89 76.3999   5
   2   8  -4 1139.45 82.7061   5
   2   8  -4 1103.24 65.4755   4
   2   8  -4 1242.51 99.6614   6
   2  -8  -4 1036.94 88.2673   4
   2  -8  -3 46.3720 55.3827   6
  -2   8   3 58.0214 41.9362   5
   2   8  -3 112.697 55.1372   6
   2  -8  -3 79.3985 39.6824   4
  -2   8   3 57.4191 49.4920   2
   2   8  -3 130.544 15.3238   2
   2  -8  -3 89.3472 40.1778   5
  -2  -8   3 75.1087 42.1607   5
   2  -8  -3 140.414 46.6543   1
   2  -8  -3 144.064 48.8694   3
   2   8  -3 104.567 30.5037   4
  -2  -8   3 130.171 56.3712   6
   2   8  -3 126.958 45.2985   5
  -2   8   3-27.8029 54.4229   4
   2   8  -3 105.276 27.5972   3
  -2  -8   3 83.5630 26.3781   3
   2   8  -2 2143.22 58.1458   2
   2  -8  -2 2160.58 106.072   5
  -2   8   2 2245.97 110.890   5
  -2  -8   2 2269.72 63.7433   3
   2  -8  -2 2244.26 118.646   6
   2   8  -2 2224.00 111.694   5
   2   8  -2 2254.61 116.664   6
   2  -8  -2 2208.00 115.180   4
   2  -8  -2 2252.96 117.257   1
   2   8  -2 2080.65 63.2643   3
  -2   8   2 2003.86 98.9900   2
  -2  -8   2 2250.06 119.522   6
  -2   8   2 2117.02 111.628   4
   2   8  -2 2232.40 90.7233   4
   2  -8  -2 2133.21 106.201   3
   2  -8  -1 11743.7 262.690   6
   2  -8  -1 11625.2 267.996   1
   2  -8  -1 11713.9 177.752   8
   2  -8  -1 12148.8 276.056   4
  -2  -8   1 11511.5 268.298   6
   2   8  -1 12276.1 323.800   1
  -2  -8   1 10691.3 158.256   3
   2  -8  -1 10869.3 234.447   2
  -2  -8   1 11420.8 232.943   4
  -2   8   1 12166.6 269.722   5
  -2   8   1 11281.0 266.990   1
   2  -8  -1 11390.6 262.955   5
   2   8  -1 11551.5 266.302   5
  -2   8   1 11244.7 233.724   2
   2   8  -1 11959.4 195.983   2
   2   8  -1 11517.8 235.816   4
  -2   8   1 12324.0 275.736   4
   2   8  -1 11680.6 272.937   6
  -2   8   1 11569.9 265.775   6
   2   8   0 5451.33 176.947   6
  -2   8   0 5527.18 171.285   6
  -2   8   0 5795.01 184.367   5
   2   8   0 6019.81 221.324   1
  -2   8   0 5607.14 142.374   2
  -2   8   0 5557.77 175.964   1
  -2  -8   0 5691.85 179.074   6
   2   8   0 5492.26 177.717   5
  -2   8   0 5494.31 177.561   4
  -2  -8   0 5852.30 164.035   4
   2  -8   0 5734.05 170.798   6
  -2  -8   0 5408.89 93.3351   3
   2  -8   0 5976.30 170.024   3
   2   8   0 5719.93 162.808   4
   2  -8   0 5764.41 141.753   2
   2  -8   0 5665.74 179.994   5
   2  -8   1 2231.10 106.303   6
  -2   8  -1 2135.16 106.398   6
  -2   8  -1 2147.11 116.423   5
  -2   8  -1 2155.80 112.761   1
  -2  -8  -1 2124.31 62.5346   3
   2  -8   1 2308.23 118.983   5
   2   8   1 2061.35 111.611   6
   2   8   1 2189.21 115.276   5
   2  -8   1 2192.25 78.3960   2
  -2   8  -1 2014.94 107.386   4
   2  -8   1 2340.79 108.568   3
  -2  -8  -1 2120.20 138.510   1
   2   8   1 2235.46 107.487   4
   2   8   1 2334.76 105.308   8
   2   8   1 2168.47 139.184   1
  -2  -8  -1 2325.25 116.595   6
  -2   8  -1 2195.59 79.4768   2
  -2  -8  -1 2320.01 107.722   4
   2   8   2 613.040 45.7327   3
   2   8   2 605.264 68.0300   4
  -2  -8  -2 668.919 45.2872   3
  -2   8  -2 675.694 46.0300   2
  -2   8  -2 569.927 82.1344   5
   2   8   2 570.945 73.7330   6
   2  -8   2 578.441 71.2355   5
  -2   8  -2 764.012 69.0401   3
   2   8   2 693.367 96.4663   1
  -2   8  -2 692.005 66.4221   6
  -2  -8  -2 514.805 84.8153   1
   2  -8   2 620.747 44.0596   2
   2  -8   2 566.096 69.2265   3
  -2  -8  -2 721.696 77.7890   6
   2  -8   2 602.342 62.9134   6
  -2  -8  -2 595.372 66.1085   4
  -2  -8  -3 482.175 71.2635   6
  -2  -8  -3 434.159 45.7476   3
   2  -8   3 530.301 64.2469   6
  -2   8  -3 411.849 57.4875   3
  -2   8  -3 541.007 78.3822   5
   2   8   3 405.494 59.4695   4
  -2  -8  -3 462.505 80.2403   1
   2  -8   3 443.680 63.3486   5
   2  -8   3 464.193 39.0444   2
   2   8   3 358.307 49.5237   3
  -2  -8  -3 520.912 71.6661   4
  -2   8  -3 411.384 56.3769   6
   2  -8   3 301.875 60.5781   3
   2  -8   4 3864.78 160.070   3
  -2  -8  -4 3865.32 166.038   6
   2  -8   4 3765.46 112.122   2
  -2  -8  -4 3748.15 135.150   3
  -2  -8  -4 3817.72 201.506   1
  -2   8  -4 4010.91 162.589   3
  -2  -8  -4 3852.94 167.226   4
   2   8   4 4091.42 169.930   4
  -2   8  -4 3969.36 174.531   5
   2  -8   4 3910.75 162.683   5
  -2   8  -4 3935.58 153.384   6
   2   8   4 3749.38 136.807   3
  -2  -8  -5 164.036 69.4982   6
   2   8   5 214.295 55.0596   3
  -2  -8  -5 226.175 54.2089   3
  -2   8  -5 208.686 65.6488   3
   2  -8   5 152.936 64.3164   3
  -2   8  -5 294.696 75.6403   5
   2  -8   5 221.545 60.4963   5
   2  -8   5 222.638 40.4857   2
  -2  -8  -5 42.0280 52.3907   4
  -2   8  -5 154.041 51.2828   6
   2   8   6 30.5459 53.8815   3
  -2  -8  -6-60.0343 75.1214   6
   2  -8   6-7.26639 59.5705   5
   2  -8   6 18.1294 36.3511   2
  -2   8  -6-74.5162 78.5649   5
  -2  -8  -6-15.9859 43.8412   3
   2  -8   6-57.7563 61.6603   3
  -2  -8  -6 30.7644 68.4818   4
  -2   8  -6-29.3051 51.7314   6
  -2  -8  -7 3093.67 181.471   6
  -2   8  -7 2860.83 166.679   5
   2  -8   7 2862.48 165.846   3
  -2  -8  -7 2776.24 171.380   4
   2  -8   7 2587.22 117.722   2
  -2   8  -7 2639.55 91.7480   7
   2   8   7 2794.64 155.032   3
   2  -8   8 2598.45 169.803   3
  -2   8  -8 2505.98 162.742   5
  -2   8  -8 2351.12 73.9326   7
  -2  -8  -8 2187.12 161.158   4
   2  -8   8 2578.82 127.806   2
   2   8   8 2484.43 154.690   3
  -2  -8  -8 2443.89 168.220   6
   2   8   9 563.587 92.0416   3
  -2   8  -9 447.551 93.8779   5
   2  -8   9 433.252 86.1602   3
   2  -8   9 549.209 73.9295   2
  -2  -8  -9 628.989 103.243   4
  -2   8  -9 437.299 90.8386   4
  -2   8 -10 183.004 71.1610   4
   2   8  10 254.031 83.9911   3
  -2   8 -10 308.986 88.2812   5
   2  -8  10 303.741 90.6278   3
  -2  -8 -10 414.472 103.756   4
  -2   8 -11 191.746 78.2534   4
  -2   8 -11-29.5858 79.7597   5
   2  -8  11-4.80731 87.8862   3
  -2  -8 -11-0.23610 82.3998   4
   2   8  11 38.4764 80.4351   3
   2  -8  12 2420.01 199.793   3
  -2   8 -12 2633.28 193.856   4
   2   8  12 2363.67 192.826   3
  -2   8 -12 2362.87 172.607   5
  -2  -8 -12 2490.09 205.025   4
  -2   8 -13 2191.39 184.889   4
  -2  -9  13-6.73318 81.5939   3
   2  -9 -13 95.5977 88.5446   4
  -2   9  12 581.254 119.529   2
   2  -9 -12 625.597 115.223   4
  -2  -9  12 454.437 107.081   3
  -2   9  12 443.692 110.442   3
  -2   9  11-20.6946 71.7179   2
  -2   9  11 84.6192 85.3338   3
  -2  -9  11 146.170 54.3532   2
  -2  -9  11 188.597 90.1793   3
   2  -9 -11 121.248 74.2876   4
   2   9 -11 241.291 67.2323   4
   2   9 -10 81.6194 56.7774   5
   2   9 -10 215.505 71.3995   7
   2  -9 -10 70.3761 77.8165   4
  -2   9  10 152.015 50.4345   5
  -2  -9  10 40.1652 38.7286   2
  -2   9  10 178.746 88.1487   2
  -2   9  10 223.047 83.7743   3
   2   9 -10 36.3879 48.5674   4
  -2  -9  10 149.316 75.6863   3
   2   9  -9 60.6943 44.5481   4
  -2   9   9-8.26578 42.1177   5
   2   9  -9 56.6884 57.6032   7
  -2   9   9 51.3529 58.8450   3
   2  -9  -9 53.4283 67.9824   4
  -2  -9   9 92.7964 42.3414   5
  -2   9   9 63.3020 72.9347   2
  -2  -9   9 106.847 39.4002   2
   2   9  -9 92.7973 60.3963   5
  -2  -9   9 118.135 62.0496   3
  -2  -9   8 625.552 82.3901   3
   2  -9  -8 501.704 91.6355   4
  -2   9   8 688.210 100.622   3
  -2   9   8 544.235 65.0540   5
  -2   9   8 579.595 102.400   2
  -2  -9   8 518.419 69.1218   5
  -2  -9   8 609.110 55.4865   2
   2   9  -8 527.774 77.0525   5
   2   9  -8 517.628 78.0531   7
  -2  -9   7 25.7462 28.3733   2
  -2   9   7 30.8381 66.1636   3
   2   9  -7 14.6875 53.3796   5
  -2   9   7 41.2930 45.8068   5
  -2  -9   7 4.56511 51.5964   3
  -2   9   7 50.5450 70.8311   2
  -2  -9   7-2.39999 43.3765   5
   2  -9  -7 96.8184 73.1565   4
   2   9  -7 25.8238 47.9890   3
   2   9  -7 29.4959 56.0744   7
  -2   9   6 348.476 61.3892   5
   2  -9  -6 449.322 99.0011   1
  -2  -9   6 305.518 56.1745   5
   2   9  -6 333.729 56.9273   3
  -2  -9   6 408.384 33.2306   2
   2   9  -6 435.585 72.6180   5
  -2   9   6 420.811 79.2891   2
   2   9  -6 319.502 67.1326   7
  -2  -9   6 388.854 62.5699   3
   2  -9  -6 283.155 74.7281   4
   2  -9  -5 239.282 81.8075   6
  -2   9   5 237.585 68.9074   2
   2   9  -5 302.551 60.8594   5
   2  -9  -5 362.565 67.9719   3
   2  -9  -5 327.970 76.1490   4
   2  -9  -5 397.508 82.9204   1
  -2   9   5 354.889 60.8977   5
   2   9  -5 252.911 62.4658   7
  -2  -9   5 293.228 50.2344   3
   2   9  -5 333.520 46.2664   4
   2   9  -5 280.435 47.4281   3
  -2  -9   5 436.164 61.8204   5
  -2  -9   5 315.802 21.7902   2
  -2   9   4 1396.46 94.8956   5
  -2  -9   4 1436.63 76.6379   3
  -2   9   4 1318.32 102.505   4
   2   9  -4 1333.20 75.6488   4
   2  -9  -4 1277.45 112.949   6
  -2   9   4 1420.48 103.075   2
   2   9  -4 1524.54 77.3490   3
   2   9  -4 1288.45 104.960   6
   2  -9  -4 1329.30 105.027   4
  -2  -9   4 1474.19 93.8521   5
   2  -9  -4 1438.78 115.730   1
   2   9  -4 1506.89 98.3015   5
   2  -9  -4 1347.62 95.0642   3
   2   9  -3 7429.59 216.052   5
  -2  -9   3 7258.15 209.087   5
  -2  -9   3 7520.09 156.713   3
  -2  -9   3 7618.81 230.988   6
   2  -9  -3 7301.46 213.785   3
   2  -9  -3 7451.35 213.277   5
   2  -9  -3 7687.55 230.153   4
   2   9  -3 7618.20 184.343   4
  -2   9   3 7463.06 226.850   4
   2  -9  -3 7456.87 241.270   1
  -2   9   3 7475.41 213.379   5
   2   9  -3 7297.02 157.693   3
   2   9  -3 7497.30 234.644   6
   2  -9  -3 7653.00 233.964   6
  -2   9   3 7730.23 216.890   2
  -2  -9   2 279.243 63.6680   6
  -2   9   2 224.501 49.5637   2
   2   9  -2 178.788 59.7308   6
   2   9  -2 239.743 41.7062   4
   2  -9  -2 101.609 57.2828   6
  -2  -9   2 210.830 52.8390   8
  -2   9   2 209.501 57.2168   5
  -2  -9   2 272.442 26.1967   3
   2   9  -2 327.172 59.9446   5
  -2   9   2 346.227 64.2122   4
   2  -9  -2 224.562 59.4335   4
   2  -9  -2 220.088 49.5366   5
   2   9  -2 240.914 21.0596   2
   2   9  -2 225.434 75.9663   1
   2  -9  -2 320.296 59.1700   1
   2  -9  -2 195.697 47.8973   3
   2   9  -1 603.428 92.0342   1
  -2  -9   1 476.745 25.9018   3
   2  -9  -1 432.349 68.7944   6
   2  -9  -1 466.800 32.7570   8
  -2   9   1 494.520 66.6548   4
   2  -9  -1 497.288 69.7599   4
   2   9  -1 507.330 68.3430   6
  -2   9   1 515.032 72.2225   5
   2  -9  -1 486.635 67.5970   5
   2   9  -1 510.784 66.2160   5
  -2  -9   1 329.276 64.2347   6
   2  -9  -1 467.631 50.2151   2
  -2   9   1 489.943 69.0935   1
   2   9  -1 437.953 51.5464   4
  -2  -9   1 507.169 55.8139   4
   2   9  -1 443.897 35.5571   2
  -2   9   1 407.258 68.2132   6
  -2   9   1 522.225 53.6081   2
   2  -9   0 14359.4 303.897   6
  -2  -9   0 13362.3 194.638   3
  -2  -9   0 13798.0 286.528   4
   2  -9   0 13646.9 311.459   5
   2   9   0 13965.4 313.909   5
   2   9   0 14032.4 369.457   1
  -2   9   0 13705.4 312.656   4
  -2   9   0 13851.3 302.653   6
   2   9   0 13984.1 288.152   4
  -2  -9   0 13505.7 196.357   3
  -2   9   0 13942.5 318.761   5
   2  -9   0 14077.9 291.836   3
   2  -9   0 14072.8 253.787   2
  -2  -9   0 13760.2 313.718   6
   2   9   0 13640.6 317.183   6
  -2   9   0 14038.7 254.116   2
  -2   9   0 13509.7 313.486   1
  -2   9  -1 965.714 80.4479   6
   2  -9   1 1045.37 77.9959   3
   2   9   1 942.775 86.8594   6
  -2   9  -1 1073.97 88.0125   1
  -2  -9  -1 1075.76 107.093   1
   2  -9   1 884.334 52.6413   2
  -2   9  -1 1035.72 85.2913   4
   2   9   1 1034.93 109.219   1
   2   9   1 917.171 83.6491   5
  -2   9  -1 853.499 52.8396   2
   2  -9   1 737.373 76.4042   5
  -2  -9  -1 923.394 76.9333   4
   2   9   1 991.676 77.3551   4
   2   9   1 905.547 71.6877   8
  -2  -9  -1 873.352 43.4702   3
  -2  -9  -1 939.921 86.4294   6
   2  -9   1 983.848 79.9554   6
  -2   9  -1 896.102 91.0976   5
  -2   9  -2 15797.8 358.463   5
   2   9   2 16556.7 357.385   5
   2  -9   2 15926.5 355.920   5
  -2  -9  -2 15751.7 266.619   3
  -2  -9  -2 16078.9 343.895   4
   2  -9   2 16206.2 334.488   3
   2  -9   2 16366.4 262.128   2
  -2   9  -2 17233.6 359.971   4
   2  -9   2 15901.4 333.875   6
   2   9   2 16555.2 360.531   6
   2   9   2 16443.6 423.658   1
   2   9   2 16260.5 346.474   4
  -2  -9  -2 15693.0 349.734   6
  -2  -9  -2 15396.9 407.144   1
  -2   9  -2 15836.1 262.289   2
  -2   9  -2 15807.2 334.915   6
   2  -9   3 243.033 57.3454   6
  -2   9  -3 164.957 52.1491   6
   2  -9   3 205.199 55.2375   3
   2   9   3 213.071 41.2345   3
   2   9   3 155.965 43.2497   4
  -2  -9  -3 186.726 35.6687   3
   2  -9   3 166.969 52.3405   5
  -2  -9  -3 100.374 55.1258   6
  -2  -9  -3 35.3060 68.5706   1
  -2  -9  -3 250.340 68.0079   4
   2  -9   3 205.585 30.9269   2
  -2   9  -3 144.305 62.3964   5
  -2   9  -3 269.632 57.8476   3
  -2   9  -4 1913.51 133.320   5
  -2   9  -4 2072.56 120.792   3
  -2  -9  -4 1992.68 130.445   6
   2  -9   4 2052.96 127.804   5
   2  -9   4 2038.03 120.039   3
  -2  -9  -4 2082.79 132.715   4
   2   9   4 1890.96 122.839   4
  -2   9  -4 1981.30 117.252   6
  -2  -9  -4 2168.19 102.661   3
   2  -9   4 1928.04 77.0233   2
   2   9   4 2021.75 100.927   3
  -2  -9  -5 2473.38 123.052   3
  -2   9  -5 2114.55 127.856   3
  -2   9  -5 2377.96 155.716   5
   2  -9   5 2495.57 143.803   3
   2  -9   5 2340.26 91.6842   2
  -2  -9  -5 2389.38 146.422   4
   2   9   5 2289.90 121.883   3
  -2   9  -5 2436.81 132.787   6
  -2  -9  -5 2220.22 150.656   6
  -2  -9  -6 12465.5 310.561   3
  -2   9  -6 12590.5 347.377   5
  -2  -9  -6 12816.5 353.852   6
  -2  -9  -6 12420.6 355.863   4
   2  -9   6 12049.9 334.840   3
   2   9   6 12589.9 313.263   3
  -2   9  -6 12046.2 321.006   6
   2  -9   6 12335.3 252.409   2
  -2  -9  -7 72.9643 69.3399   6
   2   9   7 41.0271 59.1631   3
   2  -9   7-2.31647 33.4252   2
   2  -9   7 131.692 70.9231   3
  -2   9  -7-82.7886 76.4659   5
  -2  -9  -7 66.1242 70.4482   4
  -2   9  -7 46.9271 34.6850   7
   2  -9   8 1717.01 142.539   3
   2  -9   8 1548.23 99.8205   2
   2   9   8 1692.14 134.905   3
  -2  -9  -8 1711.37 150.774   4
  -2  -9  -8 1848.30 154.909   6
  -2   9  -8 1802.98 75.5148   7
  -2   9  -8 1789.98 143.106   5
   2   9   9 1086.26 119.188   3
  -2   9  -9 1004.06 116.775   5
  -2  -9  -9 988.804 123.467   4
  -2  -9  -9 919.097 131.603   6
   2  -9   9 958.845 119.321   3
  -2   9 -10-19.7048 77.5446   5
   2  -9  10 133.793 76.9697   3
  -2  -9 -10-38.6902 96.5232   6
  -2  -9 -10 80.7504 71.9944   4
  -2   9 -10 79.5156 69.7610   4
   2   9  10-11.4089 77.0267   3
  -2   9 -11 771.030 114.746   5
   2   9  11 687.367 114.869   3
   2  -9  11 759.076 117.076   3
  -2  -9 -11 841.514 123.965   4
  -2  -9 -11 767.347 136.306   6
  -2   9 -11 699.210 110.259   4
   2   9  12 638.431 121.918   3
  -2  -9 -12 535.323 132.346   6
   2  -9  12 778.927 134.516   3
  -2  -9 -12 612.789 116.342   4
  -2   9 -12 694.232 120.155   4
  -2   9 -12 736.596 113.719   5
  -2   9 -13 96.3923 86.1870   4
   2 -10 -13 12.2461 96.2859   4
  -2 -10  13-81.1468 96.2185   3
  -2  10  12 694.885 127.477   3
   2 -10 -12 704.536 120.535   4
  -2  10  12 727.460 133.270   2
  -2 -10  12 826.132 133.590   3
  -2 -10  11 596.378 102.084   3
   2  10 -11 514.866 77.8097   4
  -2  10  11 356.830 107.955   2
  -2  10  11 409.959 96.3338   3
   2 -10 -11 684.921 114.848   4
  -2 -10  10 491.260 88.3631   3
  -2 -10  10 493.599 58.4965   2
   2 -10 -10 766.670 116.967   4
  -2  10  10 334.657 91.8426   2
   2  10 -10 485.653 77.8617   7
   2  10 -10 456.114 73.6003   4
  -2  10  10 430.291 70.7476   5
  -2  10  10 535.835 105.595   3
   2  10 -10 480.999 75.5619   5
  -2 -10   9 4960.64 214.757   3
   2  10  -9 4497.75 178.554   4
  -2  10   9 4762.25 182.292   5
  -2 -10   9 4767.26 147.232   2
  -2 -10   9 4618.81 182.155   5
   2 -10  -9 5161.72 240.194   4
   2  10  -9 4764.21 195.079   5
   2  10  -9 4775.65 196.320   7
  -2  10   9 4982.65 245.964   2
  -2  10   9 4257.92 233.382   3
  -2 -10   8 5804.68 146.189   2
   2  10  -8 5708.93 212.549   7
  -2 -10   8 5678.79 199.552   5
  -2  10   8 5649.62 241.658   3
   2  10  -8 5497.45 208.125   5
   2 -10  -8 5650.97 245.890   4
  -2 -10   8 5428.84 212.534   3
  -2  10   8 5962.10 254.666   2
  -2  10   8 5637.06 199.163   5
  -2  10   7 877.202 86.2952   5
   2 -10  -7 656.550 92.6942   4
   2  10  -7 672.315 87.9974   5
   2 -10  -7 737.002 125.536   6
  -2 -10   7 650.042 73.3369   5
  -2 -10   7 589.988 38.8355   2
  -2  10   7 592.958 92.4800   3
  -2  10   7 723.571 103.903   2
   2  10  -7 630.705 80.0674   3
  -2 -10   7 554.949 78.1487   3
   2  10  -7 642.447 87.3444   7
  -2  10   6 1444.06 120.633   2
   2 -10  -6 1296.73 138.785   6
  -2 -10   6 1371.59 101.273   5
   2  10  -6 1328.06 93.9576   3
   2 -10  -6 1496.98 125.860   4
   2  10  -6 1168.25 82.0301   4
   2  10  -6 1687.33 116.900   5
  -2  10   6 1594.62 106.401   5
  -2 -10   6 1412.85 96.1550   3
   2  10  -6 1363.27 108.394   7
  -2 -10   6 1344.30 42.9367   2
   2  10  -5 1632.69 92.2863   4
   2 -10  -5 1575.83 120.772   4
  -2 -10   5 1530.35 108.515   5
  -2  10   5 1835.68 113.518   5
   2  10  -5 1782.52 117.392   5
   2  10  -5 1629.18 90.4922   3
   2 -10  -5 1685.24 137.680   1
   2 -10  -5 1942.93 121.876   3
   2 -10  -5 1637.16 137.144   6
  -2 -10   5 1778.40 95.2748   3
   2  10  -5 1768.43 123.303   7
  -2  10   5 1778.01 127.344   2
   2 -10  -4 51.7167 48.1456   3
  -2 -10   4 43.0388 45.2935   5
   2 -10  -4 156.035 66.3344   4
  -2 -10   4 25.8243 32.8438   3
   2  10  -4-24.0003 55.5465   5
  -2  10   4 78.8556 56.4603   5
  -2  10   4 48.2684 59.8295   2
   2  10  -4 18.7772 36.1037   4
   2  10  -4 99.4580 34.5385   3
   2 -10  -4 28.8227 69.4870   6
   2 -10  -4-45.2652 63.9759   1
  -2  10   3-50.4586 48.8701   4
   2 -10  -3 51.6945 47.6269   3
   2 -10  -3 71.6651 50.0483   5
  -2  10   3 40.0525 50.1306   2
   2  10  -3-10.2628 54.3101   5
  -2 -10   3 7.89060 26.0848   3
   2 -10  -3 44.7832 56.4034   1
  -2  10   3 63.4721 52.8639   5
   2  10  -3 29.0610 37.4269   4
   2 -10  -3 26.4180 57.0736   4
   2  10  -3 43.6435 43.0087   6
   2  10  -3 34.0629 26.4522   3
   2 -10  -3 5.74209 60.6249   6
  -2 -10   3 44.8252 59.3245   6
   2 -10  -2 83.4332 60.6244   4
   2 -10  -2-2.25290 61.1415   6
   2 -10  -2 95.1145 47.4366   5
   2  10  -2 2.15903 54.4986   6
  -2  10   2 36.8074 58.5369   1
   2  10  -2 84.3605 67.7954   1
  -2  10   2 86.3696 47.9026   2
  -2 -10   2 31.3872 19.6302   3
   2  10  -2 76.5487 48.9291   5
   2 -10  -2-10.4727 44.9026   1
  -2 -10   2 66.8775 55.5486   8
  -2  10   2 62.3210 56.3836   5
   2  10  -2 38.4203 13.0520   2
  -2  10   2 0.55816 52.0906   4
   2  10  -2 77.4060 37.7560   4
  -2 -10   2 54.2817 60.4892   6
   2 -10  -2 78.3079 40.3119   3
  -2  10   1 70.7141 58.9930   6
  -2  10   1 49.5126 38.1891   2
   2 -10  -1 68.7496 47.5932   6
   2  10  -1-14.4002 56.6813   6
   2 -10  -1 178.108 61.7868   4
   2 -10  -1 68.7976 39.8406   5
   2  10  -1 45.4810 48.5906   5
  -2 -10   1 146.158 55.9438   6
  -2 -10   1 75.4148 17.5823   3
  -2 -10   1 35.9337 40.0487   4
  -2  10   1 54.1209 38.5196   4
   2  10  -1 78.0380 24.8381   2
  -2  10   1 59.0698 57.3756   1
   2  10  -1 121.649 42.7431   4
   2  10  -1 8.56153 56.9075   1
  -2  10   1 61.4767 55.9111   5
  -2  10   0 1614.74 107.058   6
   2 -10   0 1784.26 82.0020   2
  -2 -10   0 1767.29 117.046   6
  -2  10   0 1928.86 122.017   5
  -2  10   0 1850.98 117.978   4
  -2  10   0 1854.66 82.7163   2
  -2  10   0 1853.74 115.972   1
  -2 -10   0 1794.09 54.5720   3
   2  10   0 1811.77 113.719   5
  -2 -10   0 1878.48 104.002   4
   2 -10   0 1749.16 109.183   6
  -2 -10   0 1740.31 54.1017   3
   2  10   0 1859.84 103.135   4
   2  10   0 1758.44 137.657   1
   2 -10   0 1778.74 112.763   5
   2  10   0 1764.24 112.147   6
   2 -10   0 1682.22 99.7900   3
   2  10   1 500.204 80.9353   5
   2 -10   1 769.170 84.9688   5
  -2  10  -1 472.461 66.0731   6
   2 -10   1 525.168 68.5869   6
  -2 -10  -1 433.560 72.7510   1
  -2 -10  -1 523.388 38.3831   3
  -2  10  -1 609.911 88.9425   5
  -2  10  -1 647.923 79.9026   1
   2  10   1 710.529 86.9397   6
  -2 -10  -1 597.611 78.2978   6
  -2 -10  -1 593.518 72.5064   4
  -2  10  -1 615.035 74.6929   4
   2  10   1 599.027 65.6234   8
   2  10   1 577.320 93.0572   1
   2  10   1 557.163 63.5491   4
   2 -10   1 567.504 70.6197   3
  -2  10  -1 471.780 42.8549   2
   2 -10   1 490.774 42.9195   2
  -2 -10  -2 2229.91 83.1157   3
  -2 -10  -2 2261.94 154.522   1
  -2  10  -2 2392.47 129.724   4
   2 -10   2 2144.58 115.731   3
   2 -10   2 2323.62 130.106   5
   2  10   2 2100.86 128.858   5
   2  10   2 2221.38 122.964   4
   2  10   2 2216.82 134.004   6
  -2 -10  -2 2313.16 136.216   6
  -2  10  -2 2214.33 137.321   5
  -2 -10  -2 2111.02 121.216   4
   2  10   2 2279.37 173.884   1
   2 -10   2 2437.85 125.774   6
   2 -10   2 2167.30 77.8840   2
  -2  10  -2 2198.69 79.1972   2
  -2  10  -2 2160.54 120.690   6
  -2 -10  -3 182.905 60.0206   6
   2 -10   3 208.431 59.3283   6
   2  10   3 225.049 43.5470   3
  -2  10  -3 178.023 56.0958   6
   2 -10   3 279.742 66.4271   5
  -2  10  -3 122.336 70.7722   5
  -2 -10  -3 264.107 80.0276   1
   2  10   3 308.637 66.1878   5
  -2 -10  -3 317.384 73.5747   4
   2 -10   3 222.959 29.4259   2
   2 -10   3 212.252 59.8920   3
   2  10   3 206.992 55.2031   4
  -2 -10  -3 187.211 38.5962   3
  -2  10  -3 338.703 58.9921   3
   2  10   4 3481.73 131.319   3
  -2  10  -4 3337.99 155.110   6
  -2 -10  -4 3054.99 159.871   4
  -2  10  -4 3407.80 173.894   5
  -2 -10  -4 3246.03 129.928   3
  -2 -10  -4 3355.55 173.458   6
  -2  10  -4 3139.62 150.978   3
   2 -10   4 3409.34 157.924   3
   2 -10   4 3383.21 98.5275   2
   2  10   5 117.622 49.1324   3
  -2 -10  -5 44.7023 71.5726   6
  -2  10  -5 261.562 93.9453   5
  -2 -10  -5 26.9747 43.7967   3
  -2  10  -5 66.5578 60.8460   6
   2 -10   5 157.432 33.8161   2
   2 -10   5 85.6295 63.7710   3
  -2 -10  -5 42.1310 70.3245   4
   2  10   6 1167.90 96.1844   3
  -2  10  -6 1141.34 125.769   5
  -2 -10  -6 1152.53 98.5012   3
   2 -10   6 1075.42 111.761   3
  -2 -10  -6 1039.12 113.779   6
  -2 -10  -6 1303.33 125.636   4
   2 -10   6 1112.93 67.2992   2
   2  10   7 204.782 69.8571   3
  -2  10  -7 53.8555 82.3553   5
  -2 -10  -7 41.1614 80.6273   6
   2 -10   7 90.9501 58.0036   3
   2 -10   7 128.977 35.4727   2
  -2  10  -7 98.5336 39.4907   7
  -2 -10  -7 124.318 75.8380   4
   2  10   8 2057.07 143.553   3
   2 -10   8 2140.70 156.685   3
   2 -10   8 1968.66 102.755   2
  -2  10  -8 1802.57 150.651   5
  -2 -10  -8 1957.96 154.774   4
  -2  10  -8 2208.49 93.1509   7
  -2 -10  -8 2114.41 167.319   6
  -2 -10  -9 4515.39 245.889   6
  -2 -10  -9 5044.89 257.448   4
   2 -10   9 4946.01 240.296   3
  -2  10  -9 4666.90 226.694   5
   2  10   9 4493.17 226.997   3
  -2 -10 -10 601.121 108.922   4
  -2  10 -10 682.876 112.570   5
   2  10  10 615.844 100.030   3
   2 -10  10 666.681 115.729   3
  -2  10 -10 618.008 108.814   4
  -2 -10 -10 1042.85 151.948   6
   2 -10  11 66.0729 82.6754   3
   2  10  11 84.5314 77.3212   3
  -2 -10 -11-13.7256 86.0667   6
  -2  10 -11-177.417 98.1121   5
  -2  10 -11 80.3488 69.3166   4
  -2 -10 -11-200.030 108.311   4
  -2  10 -12 2555.22 186.965   5
  -2  10 -12 2361.66 185.845   4
  -2 -10 -12 2611.57 213.880   4
  -2 -10 -12 2631.00 221.841   6
   2 -10  12 2736.94 212.029   3
   2  10  12 2280.99 193.412   3
  -2  10 -13 537.994 107.671   4
  -2 -11  13-44.9336 87.4243   3
   2 -11 -13 251.914 115.360   4
  -2 -11  12 429.794 105.929   3
  -2  11  12 213.719 85.8105   3
   2 -11 -12 508.424 114.309   4
  -2  11  12 442.229 119.716   2
  -2  11  11 93.7819 80.8647   3
  -2  11  11 252.048 100.677   2
  -2 -11  11 281.734 91.1847   3
   2 -11 -11 241.940 87.6259   4
  -2 -11  10 2866.52 178.212   3
   2  11 -10 3012.07 165.067   5
   2  11 -10 3005.55 153.181   4
  -2  11  10 2741.73 191.316   3
  -2  11  10 2865.78 151.791   5
   2 -11 -10 2955.55 197.910   4
  -2  11  10 2665.51 200.985   2
   2  11 -10 2740.73 159.033   7
  -2  11   9 157.256 69.5938   3
   2  11  -9-11.0969 59.7428   7
   2 -11  -9 175.187 114.110   6
  -2  11   9 149.315 92.5153   2
   2  11  -9 110.715 62.7009   5
  -2  11   9 75.4352 49.2615   5
   2 -11  -9-68.3587 71.5990   4
  -2 -11   9 31.4420 58.6765   3
  -2 -11   9 19.1252 24.2567   2
  -2 -11   8 5953.21 220.716   3
   2  11  -8 5706.39 219.964   5
  -2 -11   8 5893.26 127.613   2
   2  11  -8 5816.57 221.652   7
  -2  11   8 5825.42 214.871   5
   2 -11  -8 6004.30 260.408   4
  -2  11   8 5520.96 253.490   2
   2 -11  -8 5129.41 262.107   6
  -2  11   7 616.933 93.8889   2
   2 -11  -7 569.688 108.793   6
   2  11  -7 644.312 90.9677   7
  -2 -11   7 607.721 77.0843   3
  -2  11   7 634.915 81.0271   5
  -2 -11   7 620.690 77.3701   5
   2 -11  -7 526.213 94.5938   4
   2  11  -7 473.314 66.7292   3
  -2 -11   7 528.692 23.9734   2
   2  11  -7 646.274 87.8741   5
   2  11  -7 593.173 69.0093   4
  -2 -11   6 399.942 64.5485   3
   2  11  -6 428.649 78.1519   5
  -2  11   6 352.087 83.4822   2
  -2  11   6 372.472 72.1220   5
   2  11  -6 376.372 57.9485   3
   2  11  -6 398.711 58.7995   4
   2 -11  -6 347.107 82.5445   4
   2  11  -6 444.431 85.5232   7
   2 -11  -6 262.319 88.4825   6
  -2 -11   6 498.481 71.6938   5
  -2 -11   5 1524.74 89.9851   3
   2 -11  -5 1767.07 146.370   6
  -2  11   5 1440.77 110.062   5
  -2 -11   5 1538.89 107.511   5
   2  11  -5 1662.50 96.8735   4
   2 -11  -5 1635.29 131.949   4
   2  11  -5 1466.71 91.5033   3
   2  11  -5 1589.95 117.327   5
  -2  11   5 1511.45 59.7747   8
   2 -11  -5 1455.59 141.260   1
  -2  11   5 1583.34 120.733   2
   2 -11  -4 4253.50 197.826   6
  -2  11   4 4230.01 177.472   5
   2  11  -4 4079.10 177.319   5
   2  11  -4 4448.30 136.230   3
  -2 -11   4 4325.35 133.109   3
  -2 -11   4 4187.40 192.950   6
  -2 -11   4 4102.39 171.588   5
  -2  11   4 3829.60 175.925   2
   2 -11  -4 4417.66 196.259   4
   2  11  -4 4230.53 148.961   4
   2 -11  -4 4258.61 205.859   1
   2 -11  -4 4344.79 174.568   3
  -2 -11   3 3927.50 111.360   3
  -2  11   3 3735.80 164.839   5
   2  11  -3 3733.13 169.982   5
   2 -11  -3 3859.17 184.479   1
   2 -11  -3 3768.69 165.734   5
   2 -11  -3 3688.77 156.370   3
  -2  11   3 3595.13 154.132   2
   2 -11  -3 3487.55 168.208   4
   2  11  -3 3561.26 138.234   4
   2 -11  -3 3447.68 174.881   6
  -2 -11   3 3710.73 174.584   6
   2 -11  -2 4881.71 174.846   3
  -2 -11   2 5060.63 188.361   8
  -2  11   2 4993.19 199.357   4
  -2  11   2 4871.36 206.550   1
  -2  11   2 5041.66 194.903   5
   2  11  -2 4657.76 89.8615   2
  -2 -11   2 5143.51 113.570   3
   2  11  -2 5173.14 206.566   6
   2 -11  -2 5097.33 191.602   5
   2 -11  -2 4873.16 195.582   4
   2  11  -2 4709.04 162.706   4
   2 -11  -2 5122.97 198.669   6
   2  11  -2 5148.31 194.283   5
   2 -11  -2 4936.68 202.158   1
  -2  11   2 4917.46 166.871   2
  -2 -11   2 5062.15 199.294   6
   2  11  -2 5091.46 238.695   1
   2  11  -1 2332.22 79.9988   2
   2  11  -1 2546.83 143.527   6
  -2  11   1 2495.53 140.370   5
   2  11  -1 2523.54 138.931   5
  -2 -11   1 2451.65 70.6369   3
  -2 -11   1 2552.48 69.9190   3
  -2  11   1 2589.35 147.863   1
  -2  11   1 2704.10 143.140   4
   2 -11  -1 2377.16 132.086   5
   2  11  -1 2537.36 120.508   4
  -2 -11   1 2538.62 143.114   6
  -2  11   1 2587.21 111.406   2
  -2  11   1 2713.03 147.600   6
  -2 -11   1 2604.20 122.542   4
   2  11  -1 2547.18 170.354   1
   2 -11  -1 2531.59 139.260   6
  -2  11   0 1131.42 69.2291   2
   2 -11   0 1272.15 101.837   6
   2  11   0 1230.50 107.695   6
  -2  11   0 1251.65 105.235   1
   2  11   0 1102.89 122.334   1
  -2  11   0 1287.02 108.235   6
   2 -11   0 1335.86 104.239   5
   2  11   0 1140.45 105.969   5
   2 -11   0 1102.81 87.4479   3
  -2 -11   0 1138.99 88.5303   4
  -2 -11   0 1250.88 49.8655   3
   2  11   0 1169.86 87.8741   4
  -2 -11   0 1193.08 48.1968   3
  -2  11   0 1075.12 103.023   5
  -2  11   0 1260.98 103.724   4
  -2 -11   0 1089.98 110.101   6
  -2 -11  -1 988.523 101.791   6
  -2 -11  -1 1135.41 53.0842   3
   2 -11   1 1190.17 63.0112   2
  -2  11  -1 1072.04 60.6071   2
  -2  11  -1 1250.42 113.075   5
  -2  11  -1 1254.48 102.751   4
   2  11   1 1106.68 105.798   6
  -2  11  -1 890.197 94.6743   1
  -2 -11  -1 1296.91 99.0627   4
   2  11   1 1320.79 107.672   5
   2 -11   1 1185.41 93.3422   3
   2  11   1 1214.70 97.0384   4
  -2 -11  -1 1063.79 109.177   1
   2  11   1 1245.30 130.947   1
   2 -11   1 1067.92 97.9822   5
  -2  11  -1 1275.10 102.009   6
   2 -11   1 1291.75 101.732   6
   2 -11   2 156.452 29.7405   2
   2  11   2 158.219 66.1638   6
  -2 -11  -2 71.4441 59.6740   4
  -2  11  -2 185.142 67.9237   5
   2  11   2 135.716 48.8485   8
  -2 -11  -2 93.4492 31.2350   3
   2  11   2 63.3015 91.5514   1
   2  11   2 150.933 56.0653   5
  -2 -11  -2 91.4136 66.4204   6
  -2  11  -2 80.4939 59.2383   1
  -2  11  -2 142.529 52.3516   4
   2 -11   2 180.580 59.9201   3
  -2  11  -2 120.578 60.9530   6
   2  11   2 85.5447 52.3151   4
   2 -11   2 132.543 55.3840   6
  -2  11  -2 116.331 28.5668   2
  -2 -11  -3 634.706 55.9338   3
  -2  11  -3 682.943 96.8174   5
  -2 -11  -3 772.408 100.727   6
   2 -11   3 693.308 86.2601   6
   2  11   3 700.901 90.5604   5
   2 -11   3 696.576 82.2024   3
   2 -11   3 685.858 42.9704   2
  -2 -11  -3 770.137 87.0926   4
  -2  11  -3 918.479 94.9902   6
   2 -11   4 1746.36 117.638   3
   2  11   4 1670.96 97.2391   3
  -2 -11  -4 1714.40 96.3639   3
  -2  11  -4 1733.23 140.071   5
   2  11   4 1658.89 125.648   5
   2 -11   4 1744.41 66.0298   2
   2 -11   4 1562.66 115.427   6
  -2  11  -4 1706.77 121.927   6
  -2 -11  -4 1545.60 127.984   4
  -2  11  -4 1809.33 118.500   3
  -2 -11  -4 1650.36 128.084   6
  -2  11  -5 2977.05 181.616   5
   2 -11   5 2829.22 91.1877   2
   2 -11   5 2967.08 157.325   3
   2  11   5 3111.40 166.285   5
   2  11   5 3019.02 138.879   3
  -2 -11  -5 2910.16 172.514   6
  -2 -11  -5 2840.78 133.920   3
  -2 -11  -5 3039.39 175.310   4
  -2 -11  -6-6.06253 71.4205   6
   2 -11   6 10.7340 27.2339   2
  -2 -11  -6 9.27997 49.6778   3
  -2 -11  -6 8.76417 59.8690   4
   2 -11   6 7.01574 58.4191   3
   2  11   6 39.1250 55.3733   3
  -2  11  -6-52.7211 94.7029   5
   2  11   7 160.788 63.5498   3
  -2  11  -7 134.460 85.0365   5
   2 -11   7 141.554 33.3677   2
   2 -11   7 298.863 83.8622   3
  -2 -11  -7 109.953 73.3106   4
  -2 -11  -7 173.459 80.8135   6
  -2 -11  -8 44.0464 78.3490   6
   2 -11   8 53.4838 70.1463   3
  -2  11  -8 21.4853 86.2578   5
  -2 -11  -8-4.98652 65.6624   4
   2  11   8 20.3650 62.9724   3
  -2  11  -8 28.7554 33.8631   7
  -2 -11  -9 3356.24 217.736   6
  -2  11  -9 3685.45 212.825   5
   2 -11   9 3536.51 210.655   3
  -2 -11  -9 3335.51 216.953   4
   2  11   9 3245.43 193.995   3
   2 -11  10 313.594 102.018   3
   2  11  10 238.517 83.1604   3
  -2 -11 -10 329.046 113.038   6
  -2  11 -10 194.215 90.9386   5
  -2 -11 -10 252.235 97.9551   4
   2 -11  11 1568.11 168.096   3
  -2 -11 -11 1565.35 173.367   6
   2  11  11 1739.86 166.297   3
  -2  11 -11 1433.76 148.648   4
  -2  11 -11 1376.23 146.194   5
   2  11  11 1677.27 148.356   5
  -2 -11 -11 1579.95 165.142   4
   2  11  12 2.53221 70.5926   3
  -2  11 -12 23.2055 79.8110   4
  -2 -11 -12 141.035 116.041   6
   2 -11  12-48.6558 83.7441   3
  -2  11 -13 39.8180 83.4752   4
  -2 -12  13-114.956 86.3984   3
   2 -12 -12 159.694 100.002   4
  -2  12  12 44.2287 94.9857   3
  -2 -12  12-53.4832 84.4723   3
  -2  12  11 757.092 131.315   2
  -2  12  11 821.628 129.436   3
  -2 -12  11 909.352 122.893   3
   2 -12 -11 698.249 124.073   4
   2 -12 -11 833.071 144.096   6
  -2 -12  10 177.354 74.2068   3
   2 -12 -10 233.439 86.2692   4
  -2  12  10 284.833 92.1559   3
   2  12 -10-0.15210 70.5285   5
  -2  12  10 79.8197 83.5699   2
  -2  12  10 150.975 55.2905   5
   2  12 -10 109.952 61.6229   7
   2  12 -10 300.005 67.0795   4
   2 -12 -10 19.0892 101.955   6
   2  12  -9 141.029 68.5637   5
  -2  12   9 147.314 63.9177   5
   2  12  -9 67.0990 62.2180   7
  -2  12   9-22.7436 87.9146   2
  -2 -12   9 98.3573 60.6372   3
   2 -12  -9 138.671 81.3597   4
   2 -12  -9 64.2840 89.5485   6
   2  12  -8 2122.10 140.165   7
   2 -12  -8 2208.64 183.382   6
  -2 -12   8 1907.91 127.174   3
   2 -12  -8 1978.89 166.176   4
  -2  12   8 1962.78 160.264   2
   2  12  -8 1852.50 140.955   5
   2  12  -8 1774.89 115.236   4
  -2  12   8 1815.73 131.352   5
  -2 -12   7 110.508 56.1437   3
   2  12  -7-60.8165 63.4794   7
   2 -12  -7 27.9589 73.5081   4
   2 -12  -7 161.799 100.309   6
   2  12  -7-0.13881 61.5100   5
  -2  12   7 30.4104 56.2834   5
   2  12  -7 93.9197 46.3447   4
  -2  12   7 18.9230 65.7656   2
   2  12  -7 4.90643 47.1339   3
   2  12  -6 166.316 71.2110   7
   2 -12  -6 80.2225 89.8932   6
  -2  12   6 24.8990 59.7752   5
  -2  12   6 111.971 79.7782   2
   2  12  -6 157.047 49.5328   4
   2 -12  -6 66.5278 62.9998   4
   2  12  -6 122.376 49.6497   3
   2  12  -6 196.894 75.3841   5
  -2 -12   6 45.1687 47.1735   3
  -2 -12   5 1.49461 36.4832   3
   2 -12  -5-85.8525 81.4630   4
   2 -12  -5 13.2828 85.6081   6
   2  12  -5 77.0262 50.7108   4
  -2  12   5 133.880 69.8652   5
   2  12  -5-6.62592 37.3983   3
   2  12  -5-10.4802 61.9130   5
  -2  12   5 20.1724 62.9063   2
   2 -12  -4 84.9976 68.5903   6
   2 -12  -4 70.0577 55.0896   3
   2 -12  -4-61.5569 69.6271   1
   2  12  -4 48.1273 33.0161   3
   2 -12  -4 82.2875 56.6461   4
  -2 -12   4 40.9965 36.7034   3
   2  12  -4 9.08731 64.0604   5
  -2  12   4 184.778 71.4269   5
  -2  12   4 52.0062 59.3903   2
   2  12  -4 52.1179 49.8268   4
  -2 -12   4 89.1252 65.5790   6
  -2 -12   3 360.478 85.3446   6
  -2  12   3 171.811 59.3668   2
   2 -12  -3 292.783 66.1966   3
  -2  12   3 305.876 82.7271   5
   2  12  -3 325.500 79.9647   5
   2  12  -3 298.942 96.3629   1
   2 -12  -3 207.880 71.0007   4
   2  12  -3 109.865 42.4852   4
  -2 -12   3 156.734 35.0819   3
   2 -12  -3 385.082 87.9683   6
   2 -12  -3 318.546 79.1768   1
   2 -12  -2 2060.89 136.802   6
   2  12  -2 2363.25 119.681   4
   2 -12  -2 2174.75 141.343   1
   2  12  -2 2269.76 173.960   1
  -2 -12   2 2417.49 77.5866   3
  -2  12   2 2401.03 144.245   5
  -2 -12   2 2275.78 132.754   8
   2  12  -2 2123.14 52.2962   2
   2 -12  -2 2065.43 133.735   4
   2  12  -2 2171.73 138.767   5
  -2  12   2 2402.75 158.776   1
  -2  12   2 2203.70 113.939   2
   2 -12  -2 2198.99 122.107   3
   2  12  -2 1936.14 50.9793   2
  -2 -12   2 2449.66 150.214   6
   2  12  -1 3748.65 174.706   5
  -2  12   1 3620.59 134.864   2
  -2  12   1 3542.18 175.451   5
  -2 -12   1 3714.64 93.3393   3
  -2 -12   1 3399.62 148.967   4
   2  12  -1 3940.58 217.487   1
   2  12  -1 3699.44 154.244   4
   2  12  -1 3590.85 101.760   2
  -2  12   1 3568.05 179.336   6
  -2  12   1 3723.67 184.471   1
  -2 -12   1 3680.64 92.6398   3
   2 -12  -1 3591.51 172.066   6
  -2 -12   1 3562.56 176.780   6
  -2 -12   0 163.926 75.9782   6
  -2  12   0 199.856 73.1747   6
   2  12   0 193.135 87.5442   1
  -2 -12   0 185.130 57.8162   4
  -2  12   0 130.991 63.1173   1
   2  12   0 77.5915 62.7140   5
  -2  12   0 190.046 67.4319   5
   2 -12   0 171.999 63.7990   6
  -2  12   0 60.3387 37.8143   2
   2 -12   0 143.866 53.4884   3
   2  12   0 136.331 46.7754   4
  -2 -12   0 163.736 27.9341   3
  -2 -12   0 148.297 25.8267   3
  -2  12  -1 150.931 70.2212   1
  -2  12  -1 162.864 72.1997   5
   2  12   1 201.134 68.4759   5
  -2  12  -1 163.518 34.6586   2
   2 -12   1 205.264 70.8744   6
  -2  12  -1 127.750 65.9423   6
   2  12   1 65.1252 49.7127   4
   2  12   1 76.9285 88.6747   1
  -2 -12  -1 116.817 60.8821   4
  -2 -12  -1 85.7297 66.3856   6
   2 -12   1 107.292 51.5079   3
  -2 -12  -1 157.525 28.5098   3
  -2  12  -2 8781.90 173.536   2
  -2  12  -2 9130.83 299.393   1
   2 -12   2 8958.40 173.778   2
  -2 -12  -2 8720.60 191.708   3
  -2 -12  -2 8836.56 271.300   4
  -2  12  -2 8816.14 287.159   5
   2  12   2 8483.88 275.828   5
   2 -12   2 9134.46 253.195   3
   2 -12   2 9104.02 267.748   6
   2  12   2 8967.26 343.265   1
   2  12   2 9028.91 246.206   8
  -2  12  -2 9134.95 272.232   6
  -2 -12  -2 8678.06 281.650   6
   2 -12   3 229.426 68.7101   6
  -2  12  -3 250.896 83.7568   5
  -2 -12  -3 300.241 82.6993   6
   2  12   3 297.382 74.9164   5
   2 -12   3 182.602 58.5448   3
  -2 -12  -3 221.975 73.8515   4
   2 -12   3 244.977 28.6988   2
  -2 -12  -3 204.232 46.3940   3
   2 -12   4 9784.11 294.323   6
  -2 -12  -4 10015.9 243.727   3
   2 -12   4 10138.1 286.879   3
   2  12   4 9688.78 304.543   5
  -2 -12  -4 10077.2 312.981   4
   2 -12   4 9691.25 170.950   2
  -2 -12  -4 10000.7 314.602   6
  -2  12  -4 9670.50 314.722   5
  -2 -12  -5 2430.81 125.317   3
   2 -12   5 2544.68 77.9917   2
   2 -12   5 2569.54 153.583   3
  -2  12  -5 2353.86 165.926   5
   2  12   5 2396.71 160.410   5
  -2 -12  -5 2541.13 176.138   6
  -2 -12  -5 2508.63 164.457   4
   2  12   5 2544.46 131.269   3
  -2 -12  -6-91.1553 70.7411   4
  -2 -12  -6 43.4262 45.1740   3
   2 -12   6-45.3226 65.7362   3
   2  12   6 8.85896 65.9086   5
   2 -12   6-19.1079 21.7729   2
  -2 -12  -6 3.66432 67.0919   6
   2  12   6-8.65507 51.3409   3
  -2  12  -6 69.9022 83.8638   5
  -2 -12  -7 77.7018 77.6367   6
   2  12   7 178.506 70.1595   5
  -2  12  -7-3.41878 86.0269   5
   2  12   7-8.73139 52.5767   3
   2 -12   7 102.422 59.0166   3
  -2 -12  -7 34.7997 71.5286   4
   2 -12   8 4398.02 223.138   3
  -2  12  -8 4471.77 239.477   5
   2  12   8 4101.05 218.147   5
   2  12   8 4322.88 209.846   3
  -2 -12  -8 4337.31 238.792   6
  -2 -12  -8 4367.66 239.043   4
  -2  12  -8 4498.19 159.710   7
  -2  12  -9 446.436 114.811   5
   2 -12   9 474.974 98.2616   3
   2  12   9 417.699 91.8077   3
   2  12   9 664.847 104.444   5
  -2 -12  -9 298.920 102.298   6
  -2 -12  -9 447.524 108.563   4
  -2 -12 -10 10.0781 90.4041   6
   2  12  10 248.185 82.6753   5
  -2  12 -10-34.8798 85.8831   5
   2  12  10 41.2247 62.5834   3
  -2 -12 -10 149.548 92.0547   4
   2 -12  10 23.3073 82.0657   3
  -2 -12 -11-15.5634 100.704   6
   2 -12  11-99.4770 93.9855   3
  -2  12 -11 33.3042 84.6894   5
   2  12  11 214.971 87.0098   5
   2  12  11 69.9267 76.1057   3
  -2  12 -11 296.968 103.056   4
  -2 -12 -11 76.6530 101.433   4
  -2  12 -12 243.531 95.2207   4
   2  12  12 197.511 101.679   3
  -2 -13  13 732.179 122.922   3
  -2 -13  12 302.520 102.341   3
   2 -13 -11 2343.06 217.604   6
   2 -13 -11 2560.52 208.747   4
  -2  13  11 2386.40 204.067   2
  -2 -13  11 2176.00 171.737   3
  -2 -13  10 1935.46 150.900   3
   2  13 -10 2009.42 144.158   7
  -2  13  10 2104.05 140.551   5
   2 -13 -10 2241.15 188.135   4
   2 -13 -10 1935.55 192.739   6
   2  13 -10 2164.44 154.258   5
  -2  13  10 2294.06 192.800   2
   2 -13  -9 302.383 100.828   6
  -2 -13   9 288.671 73.5859   3
   2  13  -9 275.564 81.8537   5
  -2  13   9 200.299 91.5280   2
  -2  13   9 145.659 55.7873   5
   2 -13  -9 240.854 96.3578   4
   2  13  -9 253.453 74.8600   7
  -2 -13   8 125.187 53.7025   3
  -2  13   8 189.524 63.8964   5
   2  13  -8 253.150 85.8694   5
   2  13  -8 91.1605 64.7172   7
   2 -13  -8 275.352 89.1566   4
   2 -13  -8 204.785 111.613   6
  -2  13   8 202.460 80.8806   2
   2  13  -7 4698.52 213.812   5
  -2 -13   7 5365.37 197.968   3
  -2  13   7 5279.66 216.619   5
   2 -13  -7 5529.44 253.167   4
   2  13  -7 5043.63 195.057   3
   2  13  -7 4806.59 187.087   4
   2 -13  -7 5429.15 263.822   6
   2  13  -7 4878.08 216.981   7
  -2  13   7 5260.46 243.369   2
   2  13  -6 1821.10 113.580   4
   2 -13  -6 1604.13 157.966   6
  -2 -13   6 1883.62 109.038   3
   2  13  -6 1895.32 135.117   7
  -2  13   6 1976.98 135.345   5
   2 -13  -6 1844.38 144.516   4
   2  13  -6 1815.45 112.098   3
  -2  13   6 1620.04 138.327   2
   2  13  -6 1819.71 140.572   5
   2  13  -5 13.8368 49.3987   4
  -2  13   5 82.7038 68.4276   2
   2 -13  -5 2.79757 71.4417   4
  -2 -13   5 60.9000 40.7364   3
   2  13  -5 122.886 43.8427   3
   2  13  -5-7.62157 68.2142   5
  -2  13   5 128.402 73.8880   5
   2 -13  -5 136.188 86.3412   6
  -2 -13   4 1995.52 91.5129   3
   2  13  -4 1719.18 130.972   5
  -2  13   4 1869.66 135.285   5
  -2  13   4 1975.40 128.505   2
   2 -13  -4 1516.00 129.829   4
   2  13  -4 1688.20 108.511   4
   2 -13  -4 1940.25 146.495   6
  -2 -13   4 1815.58 144.839   6
  -2  13   3 1079.92 95.1188   2
  -2 -13   3 1168.54 64.8777   3
  -2 -13   3 1136.30 106.835   8
  -2  13   3 1097.08 106.744   5
   2 -13  -3 1127.66 114.340   6
   2  13  -3 976.799 103.733   5
  -2 -13   3 1206.93 123.356   6
   2 -13  -3 1143.60 116.474   1
   2  13  -3 1123.73 145.087   1
   2  13  -3 959.917 86.9191   4
   2 -13  -3 1183.83 121.484   4
   2 -13  -3 1243.38 99.5193   3
   2 -13  -2 638.809 95.9074   1
   2 -13  -2 609.202 94.9923   6
  -2 -13   2 612.417 44.2673   3
  -2 -13   2 569.921 89.3116   8
   2  13  -2 695.284 123.331   1
  -2  13   2 535.075 99.1341   1
   2 -13  -2 580.296 86.7427   4
  -2 -13   2 678.531 94.2604   6
  -2  13   2 621.823 70.4623   2
   2  13  -2 690.393 78.5143   4
  -2  13   2 552.754 93.1117   5
   2 -13  -2 745.203 83.8008   3
   2  13  -2 612.735 96.9415   5
  -2 -13   1 66.6753 22.5122   3
   2  13  -1 9.91468 23.0027   2
   2 -13  -1-39.4109 65.2917   6
   2  13  -1-14.3035 51.1065   4
  -2  13   1-10.7277 40.4890   2
   2  13  -1-11.9673 61.7325   5
  -2 -13   1 67.3886 53.6507   4
  -2  13   1 23.2674 76.9566   1
   2  13  -1-2.03891 77.2236   1
  -2 -13   1 44.4858 23.5659   3
  -2  13   1 36.0726 66.7999   5
  -2 -13   1-14.0383 68.9659   6
  -2  13   0 1089.67 71.8656   2
   2  13   0 1203.46 100.329   4
   2  13   0 1077.24 136.975   1
  -2  13   0 1188.87 120.971   1
  -2 -13   0 982.958 94.6479   4
  -2  13   0 1015.25 113.306   5
   2 -13   0 1099.94 107.711   6
   2  13   0 986.131 102.274   5
   2 -13   0 1083.03 94.8263   3
  -2 -13   0 1029.78 51.8827   3
   2 -13   0 997.132 68.3388   8
  -2 -13   0 1008.89 111.101   6
  -2 -13   0 991.649 49.5296   3
  -2 -13  -1 4749.77 210.450   6
  -2 -13  -1 4169.17 115.559   3
  -2  13  -1 4387.24 205.507   5
  -2 -13  -1 4504.58 188.887   4
   2 -13   1 4735.83 181.683   3
   2  13   1 4448.36 243.990   1
  -2  13  -1 4530.32 212.086   1
  -2  13  -1 4709.13 129.124   2
   2 -13   1 4298.99 191.220   6
   2  13   1 4512.63 205.727   5
  -2  13  -2 2095.10 77.2566   2
   2  13   2 2216.87 185.241   1
   2  13   2 2129.08 150.332   5
  -2 -13  -2 2032.53 143.625   6
   2 -13   2 2169.42 127.251   3
  -2 -13  -2 2066.29 134.938   4
  -2  13  -2 2171.76 152.373   5
  -2 -13  -2 2118.59 88.3863   3
   2 -13   2 2217.36 142.685   6
  -2  13  -2 1996.39 153.522   1
  -2 -13  -3 645.091 99.9976   6
  -2  13  -3 733.730 112.443   5
   2 -13   3 809.090 98.7045   6
   2  13   3 781.328 99.9997   5
  -2 -13  -3 776.795 63.4941   3
  -2 -13  -3 659.634 99.6191   4
   2 -13   3 740.103 87.1118   3
   2  13   3 625.529 76.2098   8
   2 -13   4 360.844 78.5370   3
  -2 -13  -4 262.409 89.6034   6
   2 -13   4 200.653 74.3425   6
   2  13   4 255.378 75.3502   5
  -2 -13  -4 105.825 57.6849   4
  -2 -13  -4 245.367 50.5339   3
  -2  13  -4 250.652 97.1094   5
   2  13   5-21.7446 67.7303   5
  -2 -13  -5 59.2021 40.4482   3
  -2 -13  -5-167.325 77.8076   4
  -2  13  -5 61.6665 79.7122   5
  -2 -13  -5-42.2524 83.4084   6
   2 -13   5 1.40433 63.7118   3
  -2 -13  -6 3183.47 196.443   6
  -2  13  -6 3007.14 196.439   5
   2 -13   6 3465.39 184.822   3
  -2 -13  -6 3351.50 199.371   4
   2  13   6 3074.58 183.408   5
   2  13   6 3216.75 162.112   3
  -2 -13  -7 660.662 110.068   6
   2 -13   7 681.940 101.197   3
  -2  13  -7 865.019 120.380   5
   2  13   7 892.859 113.575   5
   2  13   7 754.359 95.9683   3
  -2 -13  -7 755.983 118.207   4
  -2 -13  -8 1134.28 130.406   6
  -2  13  -8 1300.58 141.569   5
   2  13   8 1292.25 134.299   5
  -2 -13  -8 1328.46 150.055   4
  -2  13  -8 1294.53 92.6995   7
   2  13   8 1241.30 121.537   3
   2 -13   8 1099.30 125.731   3
  -2  13  -9 597.206 115.394   5
   2  13   9 242.713 74.0992   3
  -2 -13  -9 600.403 121.202   6
   2 -13   9 345.777 90.4807   3
   2  13   9 530.488 102.080   5
  -2 -13  -9 555.561 101.513   4
  -2 -13 -10 3183.33 230.992   6
   2 -13  10 2740.52 199.989   3
   2  13  10 2534.68 183.393   5
   2  13  10 2525.08 185.519   3
  -2 -13 -10 2996.71 221.120   4
  -2  13 -10 2856.57 206.275   5
  -2  13 -11 3264.62 219.569   5
  -2 -13 -11 3486.91 247.839   6
   2  13  11 3133.59 205.032   5
   2  13  11 2969.59 211.466   3
   2 -13  11 3113.94 223.606   3
  -2  13 -11 3100.52 213.423   4
   2  13  12 136.623 99.7743   3
  -2  13 -12 122.386 90.5095   4
  -2 -14  12 1209.94 146.032   3
  -2  14  11-29.5440 89.1321   2
  -2 -14  11 19.0871 74.5620   3
   2 -14 -11 116.388 97.3273   4
   2 -14 -10 177.844 114.879   6
  -2  14  10 284.927 96.7416   2
  -2  14  10 247.468 81.3000   5
  -2 -14  10 223.324 75.8491   3
   2  14 -10 260.170 74.4919   7
   2  14 -10 326.462 91.4387   5
   2 -14 -10 237.474 96.5181   4
  -2 -14   9 142.766 62.8587   3
  -2  14   9 42.9224 62.9736   5
  -2  14   9 228.230 99.9769   2
   2 -14  -9-76.9152 88.9258   4
   2 -14  -9 175.624 104.219   6
   2  14  -9 34.7650 62.4546   7
   2  14  -9 50.0173 70.1245   5
  -2 -14   8 1754.01 127.888   3
   2  14  -8 1631.18 138.814   5
  -2  14   8 1789.88 155.678   2
  -2  14   8 1751.25 135.559   5
   2 -14  -8 1664.53 157.263   4
   2  14  -8 1911.05 147.439   7
   2 -14  -8 1663.79 171.926   6
   2 -14  -7 271.401 104.885   6
   2 -14  -7 424.522 94.0920   4
  -2  14   7 405.059 85.4794   2
  -2 -14   7 567.644 74.7584   3
   2  14  -7 400.416 85.5839   5
  -2  14   7 466.463 87.4496   5
   2  14  -7 502.724 98.0000   7
   2 -14  -6 9432.54 346.273   6
  -2  14   6 9493.13 307.069   5
  -2  14   6 9491.18 318.873   2
   2  14  -6 9547.18 315.901   5
  -2 -14   6 10029.1 259.031   3
   2  14  -6 8796.15 249.763   3
   2  14  -6 10109.7 322.915   7
   2 -14  -6 8980.85 328.367   4
   2  14  -6 8691.29 263.504   4
   2  14  -5 601.663 97.3353   5
   2 -14  -5 493.257 99.8053   6
   2  14  -5 621.508 64.2933   3
  -2  14   5 592.268 86.9150   2
  -2 -14   5 721.649 65.8908   3
  -2  14   5 713.604 96.6662   5
   2 -14  -5 610.839 92.7632   4
   2  14  -5 567.912 76.2222   4
  -2 -14   4 2617.03 106.936   3
  -2  14   4 2422.33 159.149   5
   2  14  -4 2469.92 206.937   1
  -2  14   4 2394.12 141.722   2
   2 -14  -4 2667.30 173.609   4
   2  14  -4 2592.36 163.760   5
   2  14  -4 2506.73 134.490   4
   2 -14  -4 2355.99 166.729   6
  -2 -14   4 2346.88 166.414   6
   2 -14  -3 30.8665 79.7929   6
   2  14  -3 1.21640 63.6203   5
  -2 -14   3 16.6845 29.6649   3
   2 -14  -3-127.601 77.8465   4
  -2  14   3 67.0046 59.7168   2
   2  14  -3 28.4314 49.7577   4
  -2 -14   3 28.3889 61.4329   8
   2  14  -3 46.9633 93.1868   1
  -2  14   3 54.2609 83.9802   5
  -2 -14   3 37.6464 77.1323   6
  -2  14   2 2198.60 167.377   1
   2 -14  -2 2347.22 156.603   6
  -2  14   2 2266.59 156.265   5
   2  14  -2 2497.51 163.586   5
   2 -14  -2 2704.14 168.404   4
   2  14  -2 2074.27 178.770   1
  -2  14   2 2515.71 130.150   2
  -2 -14   2 2509.51 166.306   6
   2  14  -2 2438.65 134.567   4
  -2 -14   2 2292.65 82.6043   3
   2 -14  -2 2189.41 125.903   3
   2 -14  -1 5031.23 222.540   6
  -2  14   1 5131.58 224.523   5
  -2 -14   1 5078.36 199.216   4
   2  14  -1 5394.38 229.350   5
  -2 -14   1 5253.95 125.937   3
   2  14  -1 5520.71 129.630   2
  -2  14   1 5412.32 173.265   2
   2  14  -1 5270.98 202.922   4
  -2 -14   1 5286.01 124.456   3
   2 -14  -1 5320.69 197.657   3
   2  14  -1 5200.32 129.100   2
   2  14  -1 5433.28 275.614   1
  -2 -14   1 5118.67 228.492   6
  -2  14   1 5340.81 245.305   1
  -2 -14   0 4873.84 122.228   3
  -2  14   0 4977.87 233.391   1
   2  14   0 4986.25 223.422   5
  -2 -14   0 4933.14 221.930   6
  -2 -14   0 5554.10 209.880   4
   2  14   0 5026.73 262.534   1
   2 -14   0 5206.26 217.508   6
   2 -14   0 5186.92 193.433   3
   2 -14   0 5241.35 157.553   8
  -2  14   0 5125.97 153.467   2
   2  14   0 4788.45 145.337   2
  -2 -14   0 5002.90 122.985   3
  -2  14   0 5105.95 228.190   5
  -2 -14  -1 1631.27 124.429   4
  -2 -14  -1 1577.56 71.1608   3
  -2  14  -1 1518.37 139.633   5
   2  14   1 1711.86 140.616   5
   2 -14   1 1699.72 114.520   3
  -2  14  -1 1792.58 145.984   1
   2  14   1 1572.84 166.211   1
  -2 -14  -1 1707.54 74.6037   3
  -2  14  -1 1693.20 78.3955   2
   2 -14   1 1600.16 129.296   6
  -2 -14  -1 1698.63 140.467   6
  -2 -14  -2 272.354 79.5829   6
   2  14   2 226.737 115.271   1
  -2  14  -2 291.854 35.3814   2
  -2  14  -2 428.471 106.486   5
   2 -14   2 290.478 68.6087   3
  -2  14  -2 379.184 95.0789   1
   2  14   2 440.009 86.6305   5
  -2 -14  -2 238.384 40.3343   3
  -2 -14  -2 258.863 77.5052   4
   2 -14   2 303.173 79.7364   6
   2 -14   3 62.7958 64.3105   6
  -2  14  -3-32.8028 85.3517   5
  -2  14  -3 82.7492 74.6649   1
  -2 -14  -3 33.3493 61.3772   6
  -2 -14  -3 29.8820 35.7134   3
   2  14   3 6.99920 47.9537   8
  -2 -14  -3 101.081 71.7109   4
   2 -14   3 72.6172 57.9537   3
   2  14   3 74.4080 76.1810   5
   2  14   4 934.760 88.3225   8
  -2 -14  -4 945.691 120.908   6
  -2  14  -4 980.453 121.244   5
   2 -14   4 818.915 102.849   6
   2  14   4 929.965 112.838   5
  -2 -14  -4 1060.51 80.2617   3
   2 -14   4 757.610 90.4724   3
  -2 -14  -4 1058.29 116.943   4
  -2 -14  -5 1424.24 139.747   6
   2 -14   5 1500.48 124.490   3
  -2 -14  -5 1679.19 107.010   3
  -2  14  -5 1433.13 140.862   5
   2  14   5 1654.52 141.448   5
  -2 -14  -5 1655.07 144.260   4
  -2  14  -6 3008.75 197.646   5
   2 -14   6 2605.20 160.687   3
  -2 -14  -6 2585.68 180.513   4
   2  14   6 2709.07 180.236   5
  -2 -14  -6 2769.30 196.615   6
   2  14   7 3312.64 178.776   3
   2  14   7 3578.33 208.292   5
   2 -14   7 3607.51 200.661   3
  -2 -14  -7 3605.24 220.359   4
  -2 -14  -7 3145.55 210.952   6
  -2  14  -7 3297.58 209.931   5
  -2  14  -8 334.782 111.816   5
   2  14   8 364.307 99.0194   5
   2 -14   8 284.848 94.3620   3
  -2  14  -8 258.147 53.2568   7
   2  14   8 222.144 62.2655   3
  -2 -14  -8 332.387 108.507   6
  -2 -14  -8 150.665 83.0220   4
  -2 -14  -9-2.22321 96.5311   6
   2 -14   9 82.7540 92.9977   3
  -2 -14  -9 100.062 93.2468   4
  -2  14  -9 56.6967 95.5124   5
   2  14   9 258.492 92.2161   5
   2  14   9-90.4850 72.3859   3
  -2 -14 -10-157.586 108.774   6
  -2  14 -10 58.1347 97.8456   5
   2  14  10-99.8583 92.2056   5
  -2 -14 -10-43.0827 86.3905   4
   2 -14  10-92.6083 79.4413   3
   2  14  10-105.914 87.8502   3
   2 -14  11 60.5339 74.0495   3
   2  14  11 111.575 91.6318   5
   2  14  11 112.138 83.0747   3
  -2  14 -11-19.8693 92.4242   5
  -2 -15  10 107.743 62.4511   3
   2  15 -10 18.3280 74.5233   5
  -2  15  10 22.6973 84.9475   2
  -2  15  10 114.916 67.2836   5
   2 -15 -10 317.086 122.050   6
   2 -15 -10 155.066 102.692   4
   2  15  -9 319.659 87.4472   5
   2 -15  -9 153.834 109.468   6
  -2 -15   9 390.205 81.3408   3
  -2  15   9 203.491 89.5532   2
  -2  15   9 390.154 83.5136   5
   2 -15  -9 357.299 110.888   4
   2  15  -9 366.466 85.1204   7
  -2 -15   8-77.4378 58.5024   3
   2  15  -8 88.0539 75.2057   5
  -2  15   8 56.8269 87.1084   2
   2  15  -8 28.7778 65.7547   7
  -2  15   8-71.4495 64.2023   5
   2 -15  -8 64.9184 85.8303   4
   2 -15  -8 45.9192 96.5144   6
  -2  15   7 226.578 75.5089   5
  -2  15   7 290.978 90.0821   2
   2  15  -7 206.534 78.2633   5
  -2 -15   7 264.119 58.9933   3
   2  15  -7 472.603 99.6814   7
   2 -15  -7 180.847 99.0159   6
   2 -15  -7 328.286 96.1477   4
   2 -15  -6 1155.50 139.285   6
   2  15  -6 1274.80 129.505   5
  -2 -15   6 1412.97 95.6032   3
  -2  15   6 1240.41 125.591   5
  -2  15   6 1188.44 129.652   2
   2  15  -6 1408.72 132.784   7
   2 -15  -6 1207.68 130.014   4
   2 -15  -5 91.7879 92.4326   6
   2 -15  -5-13.0621 64.2520   4
  -2  15   5-77.5937 62.8257   2
  -2  15   5-7.61314 70.2416   5
  -2 -15   5 0.84508 36.6018   3
   2  15  -5-10.7687 68.8581   5
  -2 -15   4 349.537 100.117   6
  -2  15   4 118.412 59.2465   2
  -2 -15   4 178.772 39.3245   3
   2  15  -4 19.3175 71.9799   5
   2 -15  -4 416.634 95.7174   4
   2  15  -4 207.472 105.518   1
   2 -15  -4 273.814 95.9197   6
  -2 -15   4 134.469 69.9190   8
  -2  15   4 277.762 85.0941   5
  -2  15   3 321.033 65.5253   2
   2 -15  -3 231.362 78.0585   6
  -2  15   3 261.853 84.8965   5
   2 -15  -3 359.901 87.2204   4
   2  15  -3 246.141 113.554   1
   2  15  -3 291.231 76.1746   5
  -2 -15   3 357.441 78.6537   8
  -2 -15   3 332.868 91.9204   6
  -2 -15   3 381.772 43.3832   3
  -2  15   2 1124.10 93.0503   2
   2 -15  -2 1239.59 131.122   6
  -2 -15   2 1088.78 59.5797   3
   2  15  -2 1152.32 127.529   5
  -2  15   2 1124.84 119.710   5
   2 -15  -2 944.105 118.314   4
  -2  15   2 960.682 129.793   1
   2  15  -2 806.914 127.330   1
  -2 -15   2 1203.09 126.996   6
   2 -15  -1 147.692 69.8793   6
   2  15  -1 117.619 82.6915   5
   2  15  -1 118.841 29.5235   2
  -2 -15   1 56.4204 74.2549   6
   2  15  -1 203.666 84.4856   1
  -2  15   1 143.568 85.1546   5
  -2  15   1 186.177 91.4081   1
  -2 -15   1 141.383 29.9049   3
   2 -15  -1 182.473 62.0741   3
   2  15  -1 184.154 30.8078   2
  -2 -15   1 73.2560 57.7870   4
  -2  15   1 138.933 47.1696   2
  -2 -15   1 114.456 23.2847   3
   2  15   0 5373.79 237.821   5
  -2  15   0 5641.63 164.211   2
   2  15   0 5269.69 155.727   2
   2  15   0 5569.03 156.147   2
  -2  15   0 5604.17 247.478   5
  -2 -15   0 4637.35 204.769   4
  -2 -15   0 5208.11 130.636   3
   2 -15   0 5727.90 207.296   3
   2 -15   0 5579.24 236.664   6
  -2 -15   0 5447.44 131.291   3
  -2  15   0 5272.14 252.213   1
   2  15   0 5392.90 286.852   1
  -2 -15   0 5079.10 233.816   6
  -2 -15  -1 1397.99 134.516   6
  -2 -15  -1 1239.67 65.5000   3
  -2  15  -1 1158.23 69.5142   2
  -2  15  -1 1122.86 122.380   5
  -2  15  -1 1232.99 137.847   1
   2  15   1 1318.22 125.904   5
   2 -15   1 1280.42 123.777   6
   2  15   1 1282.41 171.953   1
  -2 -15  -1 1338.12 119.170   4
  -2 -15  -1 1251.85 66.9360   3
   2 -15   1 1188.17 104.919   3
  -2 -15  -2 2202.68 96.9535   3
  -2  15  -2 2233.13 172.202   1
  -2  15  -2 2287.81 173.836   5
   2  15   2 2280.48 204.436   1
   2  15   2 2177.83 159.778   5
   2 -15   2 2218.85 134.007   3
  -2 -15  -2 2206.85 153.573   4
  -2  15  -2 2321.08 77.2052   2
  -2 -15  -2 2304.54 169.469   6
   2 -15   2 2051.05 147.197   6
  -2 -15  -3 1377.81 82.7554   3
  -2  15  -3 1413.82 146.243   1
  -2 -15  -3 1260.08 122.532   4
   2  15   3 1350.79 129.718   5
   2 -15   3 1415.76 111.779   3
  -2 -15  -3 1419.08 133.867   6
   2 -15   3 1207.47 121.530   6
  -2  15  -3 1271.18 135.732   5
   2 -15   4 2425.45 150.849   3
  -2 -15  -4 2321.60 117.223   3
  -2  15  -4 2347.60 178.062   5
   2  15   4 2387.58 171.697   5
  -2 -15  -4 2479.26 175.098   6
  -2 -15  -4 2518.05 174.299   4
   2 -15   4 2254.86 155.605   6
  -2 -15  -5 291.077 79.6381   6
  -2 -15  -5 347.493 59.4624   3
  -2 -15  -5 340.825 85.1139   4
   2  15   5 361.971 80.7215   5
   2 -15   5 453.186 84.5968   3
  -2  15  -5 205.962 97.4852   5
  -2 -15  -6 7176.31 307.326   6
  -2  15  -6 7774.75 319.787   5
   2 -15   6 7264.02 277.168   3
   2  15   6 7746.38 303.787   5
  -2 -15  -6 7296.46 307.168   4
  -2 -15  -7 542.680 104.702   6
  -2  15  -7 704.943 126.763   5
   2 -15   7 560.453 100.075   3
   2  15   7 728.015 120.604   5
  -2 -15  -7 782.671 116.837   4
  -2 -15  -8 771.951 128.091   6
   2  15   8 946.958 107.219   3
  -2  15  -8 658.778 131.641   5
   2 -15   8 900.339 119.016   3
   2  15   8 748.672 111.484   5
  -2 -15  -8 961.006 132.659   4
   2  15   9 937.653 119.321   3
  -2  15  -9 931.154 137.967   5
   2  15   9 1019.64 127.606   5
  -2 -15  -9 1067.20 144.636   4
  -2 -15  -9 865.970 138.810   6
   2 -15   9 1010.07 136.844   3
   2  15  10 224.396 95.7097   5
   2 -15  10 275.154 85.7410   3
  -2  15 -10 428.217 124.425   5
   2  15  10 135.829 78.2476   3
  -2 -15 -10 243.245 98.3597   6
  -2  15 -11 233.671 111.321   5
   2  15  11 241.954 99.3346   3
   2  15  11-90.0793 84.7866   5
   2 -15  11 214.393 92.9688   3
  -2  16  10 49.1107 95.8447   2
   2  16 -10 21.6012 86.5763   5
   2 -16 -10 159.404 103.409   4
  -2 -16   9 9209.40 304.017   3
   2  16  -9 8986.01 326.061   7
   2  16  -9 8404.08 331.675   5
  -2  16   9 9046.76 328.654   5
   2 -16  -9 9260.52 386.941   4
  -2  16   9 9275.09 371.996   2
   2 -16  -9 8728.94 389.552   6
   2 -16  -8 328.459 106.137   6
   2 -16  -8 215.360 96.0628   4
  -2  16   8 178.843 87.0639   2
  -2  16   8 194.330 73.1804   5
   2  16  -8 276.484 88.4155   7
  -2 -16   8 200.374 58.2329   3
   2  16  -8 296.096 95.5515   5
   2 -16  -7 521.451 108.229   4
   2 -16  -7 663.232 124.629   6
  -2 -16   7 753.162 84.8719   3
   2  16  -7 614.877 105.232   5
  -2  16   7 594.281 107.470   5
  -2  16   7 613.100 106.838   2
   2  16  -7 754.937 113.185   7
  -2 -16   6 183.302 51.7732   3
   2  16  -6-0.56782 86.1590   5
  -2  16   6-58.8483 78.8493   5
   2 -16  -6 216.900 79.7931   4
   2 -16  -6 187.581 79.2719   6
  -2  16   6 144.186 75.0951   2
   2  16  -5 176.067 99.3422   1
   2  16  -5 129.905 87.2338   5
   2 -16  -5 68.1041 84.2381   6
  -2  16   5 82.1720 66.3954   5
   2 -16  -5 32.7873 77.9645   4
  -2  16   5 41.7808 61.4779   2
  -2 -16   5 27.0626 34.9048   3
  -2 -16   4 183.806 72.0997   6
   2 -16  -4 157.599 79.9372   6
  -2  16   4 204.757 69.3358   2
  -2 -16   4 131.124 38.3313   3
   2  16  -4 199.159 90.6471   5
  -2  16   4 16.4368 75.1755   5
  -2 -16   4 53.4685 63.5395   8
   2 -16  -4-0.38613 59.0956   4
   2  16  -4-12.8458 83.9188   1
  -2 -16   3 2118.77 89.7646   3
   2  16  -3 1886.53 187.263   1
  -2  16   3 2033.27 161.763   5
   2  16  -3 2047.33 160.948   5
   2 -16  -3 1923.67 153.388   4
  -2 -16   3 1929.58 159.716   6
  -2  16   3 1893.40 124.642   2
   2 -16  -3 2111.03 166.991   6
  -2 -16   3 2234.44 153.104   8
   2 -16  -2 1753.61 149.546   6
  -2  16   2 1788.84 167.832   1
  -2 -16   2 1714.41 74.8814   3
  -2  16   2 1762.47 148.135   5
   2 -16  -2 1941.33 147.855   4
  -2  16   2 1861.83 117.413   2
  -2 -16   2 1912.69 78.2775   3
  -2 -16   2 1585.36 144.936   6
   2  16  -2 1769.80 182.973   1
   2  16  -2 1796.23 147.297   5
   2  16  -1 8320.07 167.458   2
   2 -16  -1 8330.58 302.285   6
  -2  16   1 8311.41 307.063   5
   2  16  -1 8336.82 307.875   5
  -2 -16   1 8349.69 174.265   3
   2  16  -1 7664.86 353.720   1
  -2  16   1 8450.17 229.005   2
  -2 -16   1 8234.40 172.101   3
   2 -16  -1 8528.01 264.101   3
  -2  16   1 8406.22 333.683   1
  -2 -16   1 8390.17 312.976   6
   2  16  -1 8111.98 167.775   2
  -2 -16   0 1056.70 122.640   6
   2 -16   0 818.255 113.122   6
   2  16   0 1117.87 71.0315   2
   2 -16   0 1132.36 104.236   3
  -2  16   0 1039.08 73.4067   2
  -2  16   0 1051.49 131.190   5
   2  16   0 1099.13 121.209   5
  -2  16   0 1051.79 126.158   1
  -2 -16   0 1015.94 56.6686   3
  -2 -16   0 964.164 100.606   4
   2  16   0 813.492 140.018   1
  -2 -16   0 934.309 55.2157   3
   2  16   0 996.925 69.5989   2
  -2 -16  -1 2263.96 90.4247   3
  -2  16  -1 2442.73 94.0202   2
   2  16   1 2279.55 167.129   5
  -2  16  -1 2495.26 182.412   5
   2 -16   1 2643.70 147.514   3
  -2 -16  -1 2410.65 92.8635   3
  -2 -16  -1 2556.29 161.890   4
   2 -16   1 2551.56 126.766   8
   2  16   1 2374.40 210.150   1
  -2  16  -1 2464.08 182.732   1
  -2 -16  -1 2409.47 168.011   6
   2 -16   1 2410.45 166.864   6
  -2 -16  -2 540.289 105.686   6
  -2  16  -2 390.223 33.7285   2
  -2  16  -2 439.336 96.4526   1
  -2 -16  -2 296.131 41.2168   3
  -2  16  -2 310.172 97.4399   5
   2  16   2 264.473 103.297   1
   2  16   2 362.924 97.1257   5
   2 -16   2 320.250 78.2428   6
  -2 -16  -2 333.509 80.4744   4
   2 -16   2 523.233 80.0559   3
  -2 -16  -3 3631.02 136.307   3
   2  16   3 3231.42 197.818   5
   2 -16   3 3382.68 193.066   6
  -2  16  -3 3925.05 225.838   5
   2 -16   3 3957.29 183.284   3
  -2 -16  -3 3841.62 206.931   4
  -2 -16  -3 3712.63 214.059   6
  -2  16  -3 3697.25 225.167   1
  -2 -16  -4 3330.20 206.478   6
  -2  16  -4 3303.18 206.045   5
  -2  16  -4 3028.69 215.098   1
   2  16   4 3602.39 210.349   5
   2 -16   4 3285.45 173.436   3
   2 -16   4 3341.49 198.087   6
  -2 -16  -4 3418.63 200.670   4
  -2  16  -5 3077.32 207.965   5
   2 -16   5 3341.26 183.327   3
  -2 -16  -5 3221.48 209.002   6
   2  16   5 3594.76 211.322   5
  -2 -16  -5 3010.19 210.945   4
  -2  16  -6 20.2672 78.7693   5
   2  16   6 15.5795 79.9140   5
   2 -16   6 1.54764 64.5997   3
  -2 -16  -6 84.2856 87.8960   4
  -2 -16  -6-87.8032 81.8830   6
  -2 -16  -7 214.771 95.9184   6
  -2  16  -7 280.784 112.076   5
  -2 -16  -7 0.71134 88.0338   4
   2 -16   7 306.594 89.4933   3
   2  16   7 188.172 100.022   5
   2 -16   8 2665.73 188.331   3
   2  16   8 2585.18 201.107   5
  -2 -16  -8 2575.15 208.535   4
  -2  16  -8 2478.42 205.634   5
  -2 -16  -8 1882.63 194.277   6
  -2 -16  -9 26.8864 86.9809   6
   2 -16   9 282.562 100.810   3
   2  16   9 241.695 109.303   5
  -2 -16  -9 72.3279 99.2497   4
  -2  16  -9 266.464 108.376   5
   2  16  10-3.32842 81.3831   3
  -2  16 -10-11.6714 104.298   5
   2 -16  10 159.512 89.6045   3
   2  16  10 102.748 84.8132   5
  -2  16 -11-78.7615 113.037   5
   2  16  11-46.8391 76.9799   5
   2  17  -9-94.7197 78.1720   7
   2 -17  -9 32.7061 95.8218   4
  -2  17   9-61.1721 81.0087   2
   2  17  -9-4.62991 83.4430   5
  -2  17   9-79.0871 70.6935   5
   2 -17  -9 128.253 99.6509   6
  -2  17   8 3022.50 198.724   5
   2  17  -8 2998.74 204.115   5
   2 -17  -8 2911.60 220.115   4
  -2  17   8 3127.48 213.667   2
   2 -17  -8 2999.93 233.344   6
   2  17  -8 2809.24 191.881   7
   2 -17  -7 544.161 119.981   4
   2  17  -7 449.901 104.502   5
  -2  17   7 469.405 105.155   2
   2 -17  -7 487.322 111.246   6
  -2  17   7 535.771 104.817   5
   2  17  -7 408.351 97.1399   7
   2 -17  -6 455.405 109.059   4
  -2  17   6 194.389 90.6481   5
  -2 -17   6 553.180 69.5292   3
   2  17  -6 323.289 93.0602   5
   2 -17  -6 285.405 107.386   6
   2  17  -6 630.008 151.958   1
  -2  17   6 509.312 94.2803   2
  -2  17   5 265.565 75.0829   2
  -2  17   5 259.969 84.5689   5
  -2 -17   5 219.125 49.3830   3
   2  17  -5 298.849 90.1649   5
   2 -17  -5 349.209 108.262   4
   2 -17  -5 220.603 96.8131   6
   2  17  -5 289.874 118.581   1
  -2 -17   5 253.941 82.2531   8
   2  17  -4 3539.17 261.302   1
   2 -17  -4 3342.20 211.580   6
  -2 -17   4 3253.14 123.094   3
   2  17  -4 3270.63 206.918   5
   2 -17  -4 3415.66 216.014   4
  -2  17   4 3395.79 205.476   5
  -2  17   4 3469.59 179.146   2
  -2 -17   4 3785.13 206.910   8
  -2 -17   4 3272.94 208.103   6
  -2  17   3-20.8138 56.8033   2
   2  17  -3 23.9164 88.2029   1
  -2  17   3-64.4060 88.9742   5
   2  17  -3-129.711 95.3934   5
   2 -17  -3-86.2095 76.6543   4
  -2 -17   3-49.3518 32.2312   3
  -2 -17   3 48.3712 81.4859   6
   2 -17  -3 67.2532 82.2238   6
   2  17  -2 2878.97 193.254   5
  -2 -17   2 2913.72 99.1460   3
   2 -17  -2 2829.10 187.214   6
   2  17  -2 3004.00 232.802   1
  -2  17   2 3030.43 196.540   5
  -2  17   2 2781.77 144.583   2
  -2  17   2 3356.94 225.546   1
  -2 -17   2 3009.32 195.870   6
   2 -17  -2 3073.55 164.164   3
   2 -17  -1 933.393 96.7303   3
   2 -17  -1 884.145 119.266   6
   2  17  -1 826.015 132.394   1
  -2  17   1 823.611 116.087   5
  -2 -17   1 901.130 121.657   6
  -2  17   1 927.288 135.650   1
  -2 -17   1 860.921 52.9090   3
   2  17  -1 886.838 115.356   5
  -2  17   1 824.853 77.2946   2
   2  17  -1 851.112 47.7584   2
   2  17   0 45.9355 33.1068   2
  -2 -17   0-58.3620 66.2173   4
   2  17   0 103.326 77.1007   5
  -2  17   0 20.4466 81.2424   5
  -2  17   0 23.5122 33.7872   2
  -2  17   0 14.6824 78.1380   1
   2 -17   0-30.5005 68.7261   6
  -2 -17   0 24.8461 24.9686   3
  -2 -17   0 73.0324 77.7491   6
   2 -17   0-35.0398 50.5729   3
   2  17   0-40.9159 102.804   1
  -2 -17  -1 725.917 122.257   6
   2  17   1 574.147 98.7018   5
  -2  17  -1 423.499 44.1451   2
   2  17   1 601.075 66.9854   2
   2  17   1 432.431 110.753   1
   2 -17   1 494.130 104.784   6
  -2  17  -1 682.198 114.928   5
   2 -17   1 349.937 72.5598   3
  -2 -17  -1 543.975 48.7131   3
   2 -17   1 494.695 70.3368   8
  -2 -17  -1 589.321 98.1147   4
  -2  17  -1 374.697 99.5086   1
   2  17   2 469.226 134.580   1
  -2 -17  -2 410.242 91.1556   6
   2 -17   2 234.750 83.6839   6
   2  17   2 394.626 104.138   5
  -2 -17  -2 357.424 80.6122   4
  -2  17  -2 301.279 98.3060   1
   2 -17   2 324.631 72.0758   3
   2  17   2 493.456 76.2896   2
  -2  17  -2 478.299 108.311   5
  -2 -17  -2 305.749 44.6015   3
  -2 -17  -3 1827.05 165.140   6
  -2  17  -3 1542.21 160.926   1
   2 -17   3 1567.82 127.223   3
  -2 -17  -3 1628.28 146.374   4
   2 -17   3 1554.17 143.898   6
  -2  17  -3 1748.60 166.588   5
   2  17   3 1746.44 159.415   5
   2 -17   4 93.9182 80.4743   6
  -2 -17  -4 69.4973 78.6829   6
  -2  17  -4-19.8558 89.1790   1
  -2  17  -4 155.555 94.4718   5
   2  17   4-47.5704 77.7059   5
   2 -17   4-25.4016 58.3775   3
  -2 -17  -4 42.9924 74.6052   4
  -2  17  -5-87.7813 98.4429   5
  -2  17  -5 61.1870 83.6957   1
  -2 -17  -5 61.8474 69.8908   4
  -2 -17  -5 158.720 94.8823   6
   2 -17   5 169.620 71.6555   3
   2  17   5-11.4175 85.2689   5
  -2 -17  -6 873.447 137.955   6
  -2  17  -6 1333.56 159.907   5
   2  17   6 846.535 126.791   5
   2 -17   6 1032.84 112.702   3
  -2 -17  -6 849.470 125.313   4
  -2 -17  -7 25.5856 77.7184   6
  -2  17  -7-38.2598 98.0857   5
  -2 -17  -7-24.9553 93.0474   4
   2  17   7-37.4181 71.4851   5
   2 -17   7 130.846 74.5456   3
  -2  17  -8 68.7582 98.9085   5
  -2 -17  -8-11.4735 76.1530   6
   2 -17   8-49.8081 80.6240   3
   2  17   8-144.716 108.976   5
  -2 -17  -8 109.304 81.7727   4
  -2  17  -9 173.378 110.064   5
   2 -17   9 308.155 94.7722   3
   2  17   9 436.972 108.338   5
  -2  17 -10 291.438 110.418   5
   2 -17  10 463.083 107.496   3
   2  17  10 446.394 118.411   5
   2  18  -9 128.707 96.8858   5
  -2  18   9 55.8710 85.5183   2
  -2  18   9 89.4298 90.4354   5
   2  18  -9-51.6655 79.8273   7
  -2  18   8 129.397 96.4467   5
  -2  18   8-31.6828 73.8036   2
   2  18  -8 16.3720 83.0544   5
   2 -18  -8-105.769 90.7418   4
   2 -18  -8-146.340 120.398   6
   2  18  -8-131.216 96.5326   7
   2  18  -7-135.710 106.138   1
   2  18  -7-53.4727 98.9162   5
  -2  18   7-45.1232 83.3616   5
   2 -18  -7 138.065 96.2682   4
   2 -18  -7-35.0003 100.043   6
  -2  18   7-78.5394 81.6576   2
   2  18  -7 259.531 99.2794   7
   2 -18  -6 622.499 123.901   6
   2 -18  -6 729.311 132.902   4
   2  18  -6 717.523 138.885   1
   2  18  -6 882.278 130.946   5
  -2  18   6 737.380 122.905   5
  -2  18   6 830.857 113.690   2
   2  18  -5 191.532 112.354   1
   2 -18  -5 159.871 90.1539   6
  -2 -18   5 25.4586 74.2183   8
  -2  18   5 70.8730 63.6327   2
   2  18  -5 8.22417 82.1945   5
  -2  18   5 128.142 90.3696   5
   2 -18  -5 65.4604 81.1560   4
  -2 -18   4 691.554 115.254   6
  -2  18   4 687.244 114.541   5
   2 -18  -4 767.578 130.353   6
   2  18  -4 676.838 149.600   1
   2  18  -4 495.992 115.283   5
   2 -18  -4 658.207 111.251   4
  -2 -18   4 760.322 111.713   8
  -2  18   4 583.525 89.6473   2
  -2  18   3-75.2356 89.9528   5
   2  18  -3 21.0861 86.5793   5
  -2 -18   3 68.0729 76.3836   6
   2 -18  -3-44.0886 82.6640   4
  -2  18   3-59.0304 53.6525   2
   2 -18  -3-66.0205 91.9255   6
   2  18  -3-45.9410 97.4629   1
  -2 -18   2 495.210 103.547   6
   2  18  -2 279.666 112.599   1
   2  18  -2 326.481 88.5881   5
  -2  18   2 425.902 107.750   5
   2 -18  -2 342.353 88.4833   6
  -2  18   2 501.625 70.5821   2
  -2  18   2 538.490 128.183   1
   2 -18  -2 293.570 70.1808   3
  -2 -18   1 96.2941 68.1376   6
   2 -18  -1 175.422 59.2787   3
  -2  18   1 80.9317 86.3134   1
   2  18  -1 241.957 115.756   1
   2  18  -1 381.587 105.842   5
  -2  18   1 165.075 83.3306   5
   2 -18  -1 236.762 79.0796   6
  -2  18   1 182.788 50.7473   2
   2 -18   0-7.77619 64.9613   6
  -2 -18   0 1.46919 72.1260   6
  -2  18   0-6.29326 33.0330   2
  -2  18   0-72.2766 87.1831   5
   2  18   0-183.348 92.3032   5
  -2 -18   0 69.4699 62.2041   4
  -2  18   0 58.0307 89.8399   1
   2  18   0-36.1469 97.9340   1
   2 -18   0-51.3071 56.2814   3
   2  18   1 772.690 144.080   1
   2 -18   1 925.735 126.360   6
   2  18   1 1136.02 136.319   5
  -2 -18  -1 1111.86 122.684   4
   2  18   1 1162.93 86.7779   2
   2 -18   1 1212.87 111.266   3
  -2  18  -1 947.628 139.224   1
  -2  18  -1 1125.27 141.430   5
  -2 -18  -1 1149.49 140.764   6
   2 -18   2 866.216 93.9560   8
   2  18   2 960.367 168.293   1
   2  18   2 1052.01 137.671   5
   2 -18   2 866.963 120.598   6
  -2  18  -2 836.020 127.669   1
   2  18   2 701.345 84.1469   2
  -2 -18  -2 818.043 125.940   6
  -2 -18  -2 712.169 105.958   4
  -2  18  -2 798.595 132.360   5
   2 -18   2 557.606 85.5085   3
  -2 -18  -3-32.1672 90.2326   6
  -2  18  -3-20.0666 94.2481   5
   2  18   3-18.1452 53.6463   2
   2  18   3-2.85954 84.1316   5
  -2 -18  -3-134.193 84.9716   4
   2 -18   3 21.3289 61.9701   3
   2 -18   3-30.9627 72.5119   6
  -2  18  -3-91.2255 88.9121   1
   2 -18   4 1156.35 135.651   6
  -2  18  -4 1148.13 144.027   5
  -2 -18  -4 1222.89 144.343   6
  -2  18  -4 1309.77 160.056   1
  -2 -18  -4 1311.50 140.303   4
   2  18   4 1105.31 113.863   2
   2  18   4 1181.76 138.504   5
   2 -18   4 1231.47 116.815   3
  -2  18  -5 1187.65 160.001   5
   2  18   5 1397.41 133.671   2
  -2 -18  -5 1230.87 152.897   6
   2 -18   5 1215.20 123.948   3
   2  18   5 1330.62 150.720   5
  -2  18  -5 1279.11 159.976   1
  -2 -18  -5 1504.67 160.007   4
  -2 -18  -6-32.9949 95.3769   6
  -2  18  -6-61.1040 100.897   1
  -2  18  -6 11.3643 98.9146   5
   2 -18   6 23.9498 63.1512   3
   2  18   6-87.9939 74.4926   5
  -2 -18  -6 118.979 99.2992   4
  -2  18  -7 1307.75 165.964   5
   2 -18   7 1226.38 131.029   3
   2  18   7 1600.91 171.313   5
   2  18   7 1249.14 150.525   2
  -2 -18  -7 1557.54 165.065   4
  -2 -18  -7 1726.01 178.652   6
  -2 -18  -8 498.235 115.016   6
  -2  18  -8 811.815 155.827   5
   2 -18   8 508.282 99.1202   3
   2  18   8 636.272 116.401   2
   2  18   8 484.774 101.624   5
   2 -18   9-68.8316 82.7825   3
  -2  18  -9 144.047 119.729   5
   2  18   9-4.43251 83.6351   5
   2  19  -9 609.284 128.922   5
  -2  19   9 693.116 135.170   2
  -2  19   9 394.541 105.217   5
   2  19  -8 876.250 141.974   5
  -2  19   8 798.796 127.755   5
  -2  19   8 820.002 132.042   2
   2  19  -8 555.463 119.077   7
  -2  19   7 1286.42 140.532   2
   2  19  -7 1379.36 202.970   1
   2  19  -7 1102.54 146.689   5
  -2  19   7 1452.06 158.132   5
   2 -19  -7 1063.10 144.148   4
   2  19  -7 1206.89 151.369   7
   2 -19  -7 1384.51 163.802   6
   2  19  -6-87.8436 117.517   1
  -2 -19   6 20.9677 80.7828   8
  -2  19   6-141.024 84.2488   2
   2  19  -6 72.5418 92.0971   5
  -2  19   6 139.753 99.9853   5
   2 -19  -6 69.8421 101.464   4
   2 -19  -6-124.657 116.727   6
  -2 -19   5 1396.97 146.281   8
  -2  19   5 1330.90 130.474   2
  -2  19   5 1379.06 156.260   5
   2  19  -5 1329.38 159.328   5
   2 -19  -5 1162.79 139.919   4
   2  19  -5 1348.04 178.831   1
   2 -19  -5 1222.47 159.818   6
   2  19  -4 500.317 132.296   1
  -2 -19   4 599.477 112.247   6
  -2  19   4 622.837 115.012   5
   2 -19  -4 497.046 104.551   4
   2  19  -4 495.539 117.507   5
  -2 -19   4 678.872 109.631   8
   2 -19  -4 659.740 122.781   6
  -2  19   4 398.894 80.5525   2
  -2 -19   3 146.423 90.2310   6
   2 -19  -3 101.909 85.4456   6
   2  19  -3-44.9931 95.5100   5
   2  19  -3 139.992 116.916   1
  -2  19   3 262.472 96.5831   5
  -2  19   3 189.848 68.6645   2
  -2  19   2-12.9029 98.4163   1
   2  19  -2 69.5905 98.4337   1
  -2  19   2 83.1383 93.8653   5
   2  19  -2 7.44296 85.0942   5
  -2  19   2-0.71810 47.4683   2
   2 -19  -2-38.2195 75.6324   6
   2 -19  -2 15.6255 57.5201   3
  -2 -19   2-60.8218 97.2257   6
   2 -19  -1-85.5794 89.0615   6
  -2  19   1 111.771 103.209   5
  -2  19   1 26.8999 89.0944   1
   2  19  -1-37.6178 79.5531   5
  -2 -19   1 91.8250 82.7492   6
   2 -19  -1 11.0795 52.3328   3
   2  19  -1-21.8819 95.7235   1
   2 -19   0 185.692 94.4564   6
  -2 -19   0 366.074 95.0603   6
  -2 -19   0 271.145 88.2657   4
   2  19   0 519.425 112.996   5
  -2  19   0 583.368 128.160   1
  -2  19   0 288.743 95.5460   5
   2  19   0 317.131 113.229   1
   2 -19   0 209.763 66.3048   3
  -2  19  -1 561.086 126.005   1
   2 -19   1 329.675 99.4925   6
  -2  19  -1 427.563 110.757   5
   2  19   1 237.873 82.3602   5
   2  19   1 530.587 140.475   1
  -2 -19  -1 299.542 80.6324   4
  -2 -19  -1 254.069 87.8693   6
   2 -19   1 471.199 82.4778   3
   2 -19   2 47.6614 69.8981   6
  -2 -19  -2-33.5452 81.5452   4
  -2  19  -2 118.335 94.9183   1
   2  19   2 143.961 110.780   1
   2  19   2 259.478 101.351   5
   2  19   2 53.0895 49.5190   2
  -2  19  -2 67.4870 97.1821   5
   2 -19   2 87.2053 59.7188   3
   2 -19   2 107.463 57.6985   8
  -2 -19  -2 63.4232 76.5898   6
   2 -19   3 320.019 97.0426   6
   2 -19   3 346.659 73.4228   3
  -2  19  -3 316.980 112.301   5
   2  19   3 154.071 90.5210   5
   2  19   3 369.482 74.5173   2
  -2 -19  -3 334.110 88.8402   4
  -2 -19  -3 477.879 104.091   6
  -2  19  -3 174.127 94.0042   1
   2 -19   4-4.65725 73.7595   6
  -2 -19  -4 50.0716 88.8174   6
  -2  19  -4-35.3754 80.1225   1
  -2  19  -4-112.567 82.3864   5
   2  19   4 36.5883 92.3879   5
   2  19   4-131.497 66.3220   2
   2 -19   4-41.9447 64.1985   3
  -2 -19  -4 43.1216 84.0975   4
  -2  19  -5 516.064 128.441   5
   2  19   5 503.966 90.6421   2
   2  19   5 489.811 106.238   5
   2 -19   5 665.285 99.1218   3
  -2 -19  -5 849.472 126.434   4
  -2 -19  -5 666.409 127.173   6
  -2  19  -5 598.646 126.824   1
   2 -19   6 551.250 102.783   3
  -2  19  -6 547.814 137.080   1
  -2  19  -6 573.717 132.112   5
   2  19   6 685.966 121.198   5
  -2 -19  -6 607.736 108.597   4
   2  19   6 391.761 92.9216   2
  -2 -19  -6 640.234 131.533   6
   2  19   7 155.771 100.877   5
  -2  19  -7 84.1018 96.4316   5
  -2  19  -7-154.381 115.773   1
   2  19   7 157.151 88.3576   2
   2 -19   7-95.8661 81.9937   3
  -2 -19  -7 111.569 101.764   6
   2  19   8 7.15401 79.2010   2
   2 -19   8 104.225 91.4795   3
   2  19   8 35.3727 83.9270   5
  -2  19  -8 87.6002 107.166   5
   2 -19   9 105.802 76.0038   3
  -2  20   8 891.938 137.085   2
  -2  20   8 672.797 124.655   5
   2  20  -8 794.045 143.529   5
   2  20  -8 832.205 128.339   7
   2  20  -7 95.7782 85.1585   7
  -2  20   7 8.90358 83.6564   2
   2  20  -7-15.0326 89.0968   5
  -2 -20   7 171.233 97.0539   8
  -2  20   7 10.4051 89.6847   5
  -2 -20   6 560.301 117.384   8
   2 -20  -6 781.819 139.409   6
  -2  20   6 805.752 116.362   2
  -2  20   6 953.987 143.107   5
   2 -20  -6 741.881 129.355   4
   2  20  -6 639.283 153.425   1
   2  20  -6 683.012 133.262   5
   2  20  -5-119.747 102.500   5
  -2  20   5 10.7576 72.7147   2
  -2  20   5-28.7794 88.5522   5
   2 -20  -5 153.755 99.8497   4
   2 -20  -5-104.797 101.225   6
   2  20  -5-8.97206 88.2926   1
  -2 -20   5 8.22451 71.5108   8
  -2 -20   4-119.909 104.887   6
   2 -20  -4 15.4019 85.4610   4
   2  20  -4 126.599 105.426   5
  -2  20   4-83.7310 87.1648   5
  -2  20   4 37.9633 59.3825   2
   2  20  -4-187.834 135.569   1
   2 -20  -4 66.6464 80.5795   6
   2  20  -3 647.997 153.044   1
  -2  20   3 430.759 107.485   5
   2  20  -3 361.445 95.4320   5
   2 -20  -3 565.672 88.6234   3
  -2 -20   3 501.589 116.130   6
   2 -20  -3 459.410 111.439   6
   2 -20  -2 192.278 95.8637   6
  -2  20   2 104.422 97.2568   5
   2  20  -2 329.468 114.735   5
   2  20  -2 165.992 106.805   1
  -2 -20   2 302.572 106.768   6
   2 -20  -2 236.328 71.6442   3
   2 -20  -1 48.9854 69.0091   6
  -2  20   1-122.525 105.323   1
  -2  20   1 154.923 106.728   5
  -2 -20   1 102.145 92.8011   6
   2  20  -1 115.063 91.8637   5
   2  20  -1-20.3157 114.091   1
   2 -20  -1 58.5072 55.4514   3
   2  20   0 504.610 107.949   5
   2 -20   0 560.328 113.965   6
  -2  20   0 437.779 125.820   1
   2  20   0 384.515 125.454   1
  -2  20   0 471.125 115.294   5
   2 -20   0 562.787 85.3235   3
  -2 -20   0 341.521 104.027   6
   2 -20   1 4043.79 240.028   6
  -2 -20  -1 3662.71 217.555   4
  -2  20  -1 4033.84 252.815   5
   2  20   1 3922.40 247.078   5
   2 -20   1 4043.46 199.461   3
  -2  20  -1 3847.91 262.248   1
   2  20   1 3631.16 285.758   1
  -2 -20  -1 4010.67 247.409   6
  -2  20  -2 142.298 88.8010   5
   2  20   2-23.0876 109.895   1
   2  20   2 244.842 105.808   5
  -2  20  -2 11.8828 82.8805   1
  -2 -20  -2 166.289 98.2865   4
   2 -20   2 104.864 78.3392   6
   2 -20   2-26.6669 57.6859   3
  -2 -20  -2 180.485 95.2580   6
   2  20   3 331.842 114.105   5
  -2 -20  -3 221.412 88.5446   6
   2 -20   3 295.536 75.1602   8
  -2  20  -3 186.774 109.078   5
  -2  20  -3 125.146 90.4694   1
  -2 -20  -3 192.074 83.3082   4
   2 -20   3 140.565 69.8941   3
   2 -20   3 259.099 92.5491   6
  -2 -20  -4 360.628 113.109   6
   2  20   4 51.6061 60.9088   2
   2 -20   4 17.5486 78.1774   6
  -2  20  -4-12.6018 105.953   5
   2  20   4 264.845 106.615   5
   2 -20   4 170.728 73.7355   3
  -2 -20  -4 170.500 83.6314   4
  -2  20  -4 220.793 101.892   1
  -2 -20  -5 884.596 141.016   6
  -2  20  -5 768.440 149.432   1
   2  20   5 705.259 124.662   5
   2 -20   5 845.377 110.524   3
   2  20   5 974.789 118.777   2
  -2 -20  -5 757.266 131.654   4
  -2  20  -5 699.183 136.228   5
  -2  20  -6 1233.18 167.791   5
   2 -20   6 1276.87 132.276   3
   2  20   6 1153.71 156.411   5
   2  20   6 1043.68 129.605   2
  -2  20  -6 1109.16 174.199   1
  -2 -20  -6 1295.34 157.247   4
  -2  20  -7 750.026 149.162   1
   2 -20   7 747.259 116.590   3
   2  20   7 774.968 129.796   2
   2  20   8 232.456 107.199   2
  -2  21   8 29.7547 84.1062   2
   2  21  -8 78.3724 86.7460   7
   2  21  -7 437.685 111.451   7
  -2  21   7 635.974 124.730   5
  -2  21   7 207.262 97.6044   2
   2  21  -7 495.244 134.383   5
  -2 -21   7 429.208 114.511   8
   2  21  -6 260.011 103.383   5
  -2  21   6 355.822 113.698   5
  -2 -21   6 289.480 103.869   8
  -2  21   6 187.874 86.7469   2
   2  21  -5-46.0728 105.563   5
  -2  21   5 59.6206 90.3658   5
   2  21  -5 62.3008 101.647   1
   2 -21  -5-146.309 96.9675   6
   2 -21  -4 94.5121 84.8334   6
   2  21  -4 109.310 96.0530   5
  -2  21   4 110.365 96.4049   5
   2  21  -4 150.867 131.247   1
  -2 -21   4 17.0282 92.3880   6
  -2  21   3 636.004 127.659   5
   2 -21  -3 562.756 123.376   6
   2  21  -3 407.297 142.010   1
  -2 -21   3 698.904 132.146   6
   2 -21  -3 614.573 93.6831   3
   2  21  -3 487.979 126.937   5
  -2 -21   2 408.942 101.377   6
   2 -21  -2 438.587 84.6242   3
   2 -21  -2 543.806 123.664   6
  -2  21   2 873.730 147.321   5
   2  21  -2 417.834 109.170   5
   2  21  -2 449.760 154.656   1
  -2 -21   1 422.283 109.602   6
   2 -21  -1 390.797 116.471   6
   2  21  -1 322.930 133.522   1
  -2  21   1 151.143 103.242   1
   2  21  -1 359.430 109.143   5
  -2  21   1 345.249 114.841   5
   2 -21  -1 427.587 86.6988   3
  -2 -21   0 2939.60 222.578   6
   2  21   0 2759.32 219.604   5
   2 -21   0 2970.14 173.262   3
   2  21   0 2877.58 267.520   1
  -2  21   0 2781.18 236.820   1
  -2  21   0 2973.31 225.787   5
   2 -21   0 3046.63 215.624   6
  -2 -21  -1 139.849 109.280   6
  -2 -21  -1 24.8882 96.3056   4
   2 -21   1-150.635 108.937   6
  -2  21  -1-42.6717 90.1010   5
   2  21   1 110.576 102.433   5
   2  21   1-6.03102 102.993   1
   2 -21   1-34.9033 58.8563   3
  -2  21  -1 39.8377 109.837   1
  -2 -21  -2-63.1954 84.5337   6
   2  21   2-74.5474 128.757   1
   2  21   2-30.2664 95.4841   5
  -2 -21  -2-16.8190 81.2111   4
   2 -21   2 17.4850 55.0574   3
   2 -21   2 51.8474 88.9127   6
  -2  21  -2-31.4692 106.051   5
  -2  21  -2 28.9016 94.8344   1
  -2  21  -3 1371.29 176.363   1
  -2 -21  -3 1752.98 188.750   6
  -2  21  -3 1150.15 171.100   5
   2  21   3 1396.33 162.728   5
   2 -21   3 1514.08 131.225   3
  -2 -21  -3 1322.49 155.019   4
   2 -21   3 1564.06 171.897   6
  -2 -21  -4 599.975 122.727   6
  -2  21  -4 721.746 145.749   5
   2 -21   4 713.052 126.593   6
   2  21   4 551.510 120.646   5
  -2 -21  -4 680.315 113.042   4
  -2  21  -4 567.498 135.416   1
  -2  21  -5 893.291 152.461   1
  -2  21  -6 614.759 136.772   1
  -2  21  -7 393.067 148.360   1
   2  21   7 138.823 97.5362   2
  -2 -22   6 1064.51 141.438   8
   2  22  -4 1501.91 173.859   5
  -2  22   4 1298.18 165.131   5
   2 -22  -3 1068.76 157.144   6
  -2  22   3 1210.21 157.475   5
   2  22  -3 1365.94 210.849   1
   2  22  -3 917.455 154.698   5
   2 -22  -2 544.360 120.999   6
   2  22  -2 561.701 159.181   1
  -2  22   2 527.491 141.241   5
   2  22  -2 453.613 129.356   5
  -2 -22   2 418.423 116.613   6
   2 -22  -1 15.7547 78.6191   6
  -2  22   1-106.436 121.987   1
   2  22  -1-107.267 99.9535   5
  -2 -22   1 313.838 116.909   6
   2  22  -1-174.595 133.354   1
  -2  22   1 223.886 123.261   5
   2 -22   0 299.396 116.652   6
   2  22   0 197.169 113.257   1
  -2  22   0 173.745 114.024   5
   2  22   0 235.883 110.006   5
  -2  22   0 141.335 109.731   1
  -2 -22   0 307.196 108.057   6
  -2  22  -1 40.4828 100.036   5
   2  22   1 106.085 132.680   1
   2  22   1 27.2163 85.9854   5
   2 -22   1 77.6945 84.0826   6
  -2  22  -1-38.4221 105.791   1
  -2 -22  -1 322.389 108.051   6
   2 -22   2 327.197 111.324   6
   2  22   2 272.563 158.483   1
  -2 -22  -2 476.929 113.141   4
  -2  22  -2 191.084 102.362   1
   2 -22   3 70.0450 86.0796   6
  -2 -22  -3-37.8962 92.2182   4
[truncated: 830,670 more chars]
