# Supplementary material for: Crystal structure of tris­(piperidinium) hydrogen sulfate sulfate
Source: Acta Crystallogr E Crystallogr Commun. 2015 Nov 4;71(Pt 12):1444–6. doi: 10.1107/S2056989015020538 (PMC4719810; doi:10.1107/S2056989015020538)
Supplement: Supplementary file 2 [file e-71-01444-Isup2.hkl]

data_I                                                                          
_shelx_title ' nr23_a.res in P2(1)/c'                                           
_shelx_refln_list_code          4                                               
_shelx_F_calc_maximum      281.14                                               
_exptl_crystal_F_000       976.00                                               
_reflns_d_resolution_high  0.7237                                               
                                                                                
loop_                                                                           
 _space_group_symop_operation_xyz                                               
 'x, y, z'                                                                      
 '-x, y+1/2, -z+1/2'                                                            
 '-x, -y, -z'                                                                   
 'x, -y-1/2, z-1/2'                                                             
                                                                                
_cell_length_a    10.5920                                                       
_cell_length_b    17.9220                                                       
_cell_length_c    11.1610                                                       
_cell_angle_alpha  90.000                                                       
_cell_angle_beta   99.250                                                       
_cell_angle_gamma  90.000                                                       
                                                                                
_shelx_F_squared_multiplier     1.000                                           
                                                                                
loop_                                                                           
 _refln_index_h                                                                 
 _refln_index_k                                                                 
 _refln_index_l                                                                 
 _refln_F_squared_calc                                                          
 _refln_F_squared_meas                                                          
 _refln_F_squared_sigma                                                         
 _refln_observed_status                                                         
   2   0   0      19230.46      18186.51        76.12 o                         
   3   0   0      11799.39      10599.90        56.20 o                         
   4   0   0       4256.82       3834.62        26.99 o                         
   5   0   0         11.10         22.60         5.56 o                         
   6   0   0       2354.97       2344.87        72.33 o                         
   7   0   0        351.30        380.67        18.04 o                         
   8   0   0       1033.82       1052.56        46.09 o                         
   9   0   0        517.47        510.06        33.09 o                         
  10   0   0       1320.12       1328.28        41.40 o                         
  11   0   0       2277.41       2231.06        56.61 o                         
  12   0   0       1536.42       1569.95        50.64 o                         
  13   0   0       1274.33       1312.89        72.73 o                         
  14   0   0        118.05         47.79        36.33 o                         
   2   1   0       7305.27       7253.28        27.11 o                         
   3   1   0       4155.68       3935.02        18.57 o                         
   4   1   0       4870.17       5034.35        23.89 o                         
   5   1   0        416.27        396.62         6.67 o                         
   6   1   0       1966.19       1970.77        17.81 o                         
   7   1   0        277.88        236.27        11.43 o                         
   8   1   0       3246.35       3262.28        40.65 o                         
   9   1   0       2454.54       2377.03        40.99 o                         
  10   1   0        781.09        740.17        24.98 o                         
  11   1   0       1468.38       1351.11        32.48 o                         
  12   1   0        548.41        559.14        22.50 o                         
  13   1   0         89.69        105.53        13.77 o                         
  14   1   0          6.65         48.09        33.04 o                         
   2   2   0       2776.34       2850.35        13.92 o                         
   3   2   0        169.46        202.32         4.41 o                         
   4   2   0          0.09         10.20         2.83 o                         
   5   2   0         12.33         47.06         4.08 o                         
   6   2   0       2584.95       2569.85        19.60 o                         
   7   2   0       1034.15       1025.09        14.42 o                         
   8   2   0       2247.29       2040.83        27.09 o                         
   9   2   0       2773.43       2666.41        43.38 o                         
  10   2   0        767.12        832.80        26.39 o                         
  11   2   0        448.39        440.20        21.44 o                         
  12   2   0          9.51         23.59        10.59 o                         
  13   2   0         59.31         66.91        14.88 o                         
  14   2   0        700.80        679.20        69.94 o                         
   1   3   0        957.57        786.30         6.57 o                         
   2   3   0      31983.93      31496.02        98.94 o                         
   3   3   0       2382.06       2192.24        17.89 o                         
   4   3   0      14500.03      15057.68        56.13 o                         
   5   3   0        193.15        238.93         5.48 o                         
   6   3   0       1107.46       1170.10        13.78 o                         
   7   3   0       2115.95       2097.55        21.23 o                         
   8   3   0        507.19        525.94        13.17 o                         
   9   3   0          3.28         19.73         9.55 o                         
  10   3   0        525.00        586.89        26.84 o                         
  11   3   0        492.49        493.03        22.37 o                         
  12   3   0        278.42        298.63        19.24 o                         
  13   3   0        830.45        809.50        40.76 o                         
  14   3   0        417.02        457.90        62.80 o                         
   0   4   0       6974.12       7053.91        49.87 o                         
   1   4   0       1214.26       1223.39         9.64 o                         
   2   4   0        198.02        166.95         4.65 o                         
   3   4   0         33.24         38.17         2.99 o                         
   4   4   0          0.81          2.42         3.29 o                         
   5   4   0        477.14        418.81         7.38 o                         
   6   4   0       1436.39       1473.79        14.08 o                         
   7   4   0         47.40         48.59         6.11 o                         
   8   4   0        613.42        602.55        14.48 o                         
   9   4   0        951.33        985.65        19.32 o                         
  10   4   0        683.30        690.63        20.51 o                         
  11   4   0        159.11        139.09        13.48 o                         
  12   4   0         88.35         77.43        15.52 o                         
  13   4   0         22.12         19.66        32.48 o                         
   1   5   0         88.57         65.96         3.47 o                         
   2   5   0         17.46         21.97         3.45 o                         
   3   5   0       2276.81       2313.30        15.53 o                         
   4   5   0         72.52         43.46         3.27 o                         
   5   5   0       3146.48       3115.33        20.79 o                         
   6   5   0         64.69         75.53         5.02 o                         
   7   5   0       6198.52       6237.99        39.83 o                         
   8   5   0       2303.56       2349.75        28.15 o                         
   9   5   0          0.79         -7.53         7.53 o                         
  10   5   0        114.32         98.98        11.01 o                         
  11   5   0        384.76        422.56        20.37 o                         
  12   5   0        708.15        792.14        37.36 o                         
  13   5   0          2.71         -8.08        32.10 o                         
   0   6   0       9314.24       8515.47        45.48 o                         
   1   6   0      11324.52      10776.92        41.14 o                         
   2   6   0      11677.84      12499.64        47.14 o                         
   3   6   0       4638.59       4587.34        23.37 o                         
   4   6   0       6942.16       7174.45        32.46 o                         
   5   6   0        207.93        208.27         6.06 o                         
   6   6   0        869.11        944.31        12.70 o                         
   7   6   0        619.62        605.79        12.01 o                         
   8   6   0       1386.70       1373.22        18.57 o                         
   9   6   0         93.20         85.14         8.95 o                         
  10   6   0         79.63         74.54        11.26 o                         
  11   6   0       3130.15       3183.15        48.15 o                         
  12   6   0       1468.63       1557.94        55.78 o                         
  13   6   0          0.09         93.96        40.85 o                         
   1   7   0        654.14        655.14         9.24 o                         
   2   7   0        393.13        471.10         7.04 o                         
   3   7   0          3.08         11.45         3.76 o                         
   4   7   0        649.02        641.63         8.95 o                         
   5   7   0        434.22        455.65         8.82 o                         
   6   7   0          1.25          6.82         4.58 o                         
   7   7   0       1024.81       1028.96        18.11 o                         
   8   7   0       1029.33        986.75        16.77 o                         
   9   7   0        186.43        172.65        12.31 o                         
  10   7   0        113.75        109.51        14.45 o                         
  11   7   0        577.75        624.00        26.03 o                         
  12   7   0         50.73         35.43        16.76 o                         
  13   7   0          4.07         -6.29        42.34 o                         
   0   8   0          7.67          4.16         4.81 o                         
   1   8   0        183.95        151.56         5.59 o                         
   2   8   0       1930.13       2195.46        15.49 o                         
   3   8   0          3.51         -1.82         4.06 o                         
   4   8   0        961.92       1091.97        12.20 o                         
   5   8   0       4176.44       4070.24        25.80 o                         
   6   8   0        151.39        138.37         6.00 o                         
   7   8   0         83.25         61.88         9.41 o                         
   8   8   0        299.82        257.88         9.40 o                         
   9   8   0        429.63        404.25        14.30 o                         
  10   8   0        902.37        848.29        28.15 o                         
  11   8   0          7.56         15.85        16.19 o                         
  12   8   0         22.74         33.85        18.67 o                         
  13   8   0        184.13        144.64        47.59 o                         
   1   9   0       3710.62       3649.87        21.85 o                         
   2   9   0       5588.84       5370.24        26.29 o                         
   3   9   0       7317.71       7240.69        35.82 o                         
   4   9   0        692.46        764.26        10.90 o                         
   5   9   0       1540.99       1628.67        18.19 o                         
   6   9   0        134.45        140.27         7.79 o                         
   7   9   0         16.57         15.72         6.09 o                         
   8   9   0          2.96          9.37         5.55 o                         
   9   9   0        474.59        442.20        19.87 o                         
  10   9   0        719.58        716.38        26.73 o                         
  11   9   0        246.49        274.51        24.47 o                         
  12   9   0         99.37        131.06        21.72 o                         
   0  10   0        631.85        724.02        12.29 o                         
   1  10   0        330.91        307.67         6.83 o                         
   2  10   0        632.76        696.14         8.69 o                         
   3  10   0        441.27        447.87         8.69 o                         
   4  10   0       2683.45       2670.16        21.74 o                         
   5  10   0       2248.28       2210.37        22.40 o                         
   6  10   0         78.64         73.36         6.31 o                         
   7  10   0          7.12         10.78         8.54 o                         
   8  10   0         66.82         58.76         7.94 o                         
   9  10   0         23.07         21.69        12.70 o                         
  10  10   0        179.35        197.89        16.40 o                         
  11  10   0        621.26        700.62        39.64 o                         
  12  10   0        197.57        204.73        30.09 o                         
   1  11   0        177.35        185.23         5.89 o                         
   2  11   0        432.55        466.24         8.11 o                         
   3  11   0       2127.02       2086.58        19.73 o                         
   4  11   0       2266.61       2269.81        21.96 o                         
   5  11   0        214.68        259.12         9.65 o                         
   6  11   0        123.01        138.15         8.35 o                         
   7  11   0       3675.62       3488.44        37.37 o                         
   8  11   0       1811.40       1791.59        34.30 o                         
   9  11   0         26.16         60.27        11.31 o                         
  10  11   0         17.35         12.92        15.99 o                         
  11  11   0       1322.44       1412.00        46.57 o                         
  12  11   0        794.73        805.93        47.16 o                         
   0  12   0       5818.63       5700.57        48.21 o                         
   1  12   0       6229.12       6288.21        33.19 o                         
   2  12   0         46.29         57.85         5.01 o                         
   3  12   0       2629.61       2658.22        24.00 o                         
   4  12   0       5038.58       5074.85        35.50 o                         
   5  12   0       4219.28       4140.45        33.75 o                         
   6  12   0        148.74        148.16         8.69 o                         
   7  12   0         56.21         44.11         9.44 o                         
   8  12   0        443.30        472.51        16.56 o                         
   9  12   0         83.70         72.33        11.17 o                         
  10  12   0        231.82        239.74        21.09 o                         
  11  12   0        497.71        452.55        29.20 o                         
  12  12   0        254.14        241.93        47.73 o                         
   1  13   0         24.07         20.98         5.64 o                         
   2  13   0        442.44        406.08         8.77 o                         
   3  13   0       1317.88       1285.06        18.99 o                         
   4  13   0        137.02        144.74         8.22 o                         
   5  13   0         39.13         26.08         6.80 o                         
   6  13   0        951.56        907.84        17.17 o                         
   7  13   0       1508.90       1404.37        26.93 o                         
   8  13   0         91.58        105.39        10.74 o                         
   9  13   0         77.51         97.65        13.49 o                         
  10  13   0         74.63         44.19        16.93 o                         
  11  13   0         28.10         55.24        21.19 o                         
   0  14   0       3870.03       3797.60        66.21 o                         
   1  14   0          0.06          2.31         5.40 o                         
   2  14   0       2064.87       1966.28        18.86 o                         
   3  14   0          0.05          1.80         7.19 o                         
   4  14   0        928.23        886.85        18.12 o                         
   5  14   0       1000.94        973.57        17.91 o                         
   6  14   0        944.48        936.95        19.16 o                         
   7  14   0        236.05        239.56        12.91 o                         
   8  14   0         14.53         24.53         9.40 o                         
   9  14   0       1111.05       1174.01        29.79 o                         
  10  14   0        827.20        831.05        34.35 o                         
  11  14   0         60.71          7.92        32.25 o                         
   1  15   0       2094.79       2107.99        21.97 o                         
   2  15   0       2043.23       2096.15        23.66 o                         
   3  15   0       1826.01       1891.79        23.19 o                         
   4  15   0        131.19        132.66         9.20 o                         
   5  15   0         45.67         41.38         7.24 o                         
   6  15   0        500.62        585.57        17.28 o                         
   7  15   0        242.79        260.80        13.63 o                         
   8  15   0         10.88         -7.29         9.27 o                         
   9  15   0        296.04        274.11        18.21 o                         
  10  15   0        345.62        348.84        40.55 o                         
  11  15   0         79.08         72.11        37.33 o                         
   0  16   0       1556.51       1447.78        25.96 o                         
   1  16   0        173.96        188.98         7.95 o                         
   2  16   0        405.30        394.99         9.16 o                         
   3  16   0          4.66          9.77         7.06 o                         
   4  16   0        745.89        755.06        16.95 o                         
   5  16   0        634.27        636.45        18.26 o                         
   6  16   0          7.31         15.66        10.04 o                         
   7  16   0         84.75         77.43        10.35 o                         
   8  16   0        187.81        205.99        14.84 o                         
   9  16   0          0.31         -0.29        12.06 o                         
  10  16   0        314.52        353.65        34.53 o                         
   1  17   0        897.74        899.03        14.97 o                         
   2  17   0          3.04          6.27         5.52 o                         
   3  17   0        756.72        721.94        18.86 o                         
   4  17   0       1317.63       1223.25        24.78 o                         
   5  17   0         16.32         -8.17         9.00 o                         
   6  17   0        622.61        546.33        19.32 o                         
   7  17   0        282.85        280.03        18.80 o                         
   8  17   0        450.88        473.48        22.23 o                         
   9  17   0         73.36         97.95        18.36 o                         
   0  18   0       1324.10       1231.96        28.06 o                         
   1  18   0       1172.73       1126.42        21.33 o                         
   2  18   0          4.62         -7.45         7.95 o                         
   3  18   0        239.42        230.61        12.72 o                         
   4  18   0        861.88        898.69        22.11 o                         
   5  18   0        227.14        227.11        13.45 o                         
   6  18   0         70.74         67.30        14.75 o                         
   7  18   0        146.11        149.16        13.86 o                         
   8  18   0         78.78         95.17        19.04 o                         
   9  18   0        131.40         74.92        32.90 o                         
   1  19   0          0.15          2.65        11.09 o                         
   2  19   0        115.76        134.04        16.28 o                         
   3  19   0          0.89         -1.14        11.88 o                         
   4  19   0        207.10        225.30        16.19 o                         
   5  19   0         30.28         29.75        12.11 o                         
   6  19   0        222.79        212.84        17.34 o                         
   7  19   0        246.66        266.19        26.61 o                         
   8  19   0          0.04        -26.78        34.12 o                         
   9  19   0        269.16        344.67        52.59 o                         
   0  20   0        325.81        314.07        31.32 o                         
   1  20   0        220.55        219.14        16.05 o                         
   2  20   0        180.92        190.61        15.96 o                         
   3  20   0        178.17        193.70        14.78 o                         
   4  20   0        164.63        169.11        14.87 o                         
   5  20   0         87.25        102.81        14.04 o                         
   6  20   0        299.31        310.89        20.02 o                         
   7  20   0        151.12        176.87        26.19 o                         
   1  21   0        684.28        718.79        30.36 o                         
   2  21   0       1098.55       1136.35        32.09 o                         
   3  21   0        325.18        352.48        20.04 o                         
   4  21   0         79.54         93.31        13.94 o                         
   5  21   0         95.42        120.98        21.54 o                         
   6  21   0         27.25         33.44        25.99 o                         
   0  22   0         10.82          3.57        26.55 o                         
   1  22   0        118.01        114.24        18.08 o                         
   2  22   0         77.27         87.87        17.77 o                         
   3  22   0          6.70         15.57        18.42 o                         
   4  22   0        304.34        324.37        35.55 o                         
   5  22   0         17.45         -5.86        19.40 o                         
   6  22   0          0.11        -17.61        34.28 o                         
   1  23   0        114.00         73.77        33.47 o                         
   2  23   0         92.85         67.28        45.05 o                         
   3  23   0         59.54         98.62        51.80 o                         
   5  23   0        592.58        678.58        65.27 o                         
   1  24   0        391.18        284.48        64.90 o                         
   2  24   0          0.18        -50.48        52.63 o                         
 -14   1   1        160.56        173.58        40.19 o                         
 -13   1   1        352.77        324.51        20.80 o                         
 -12   1   1        222.13        216.82        15.16 o                         
 -11   1   1        114.58         62.11        12.11 o                         
 -10   1   1       1402.31       1385.19        32.39 o                         
  -9   1   1        286.30        262.27        11.30 o                         
  -8   1   1        369.49        376.35         9.45 o                         
  -7   1   1        677.29        657.27        10.26 o                         
  -6   1   1        759.70        928.59        11.20 o                         
  -5   1   1        287.49        300.45         6.89 o                         
  -4   1   1       1666.50       1864.72        14.49 o                         
  -3   1   1       3455.70       3323.43        23.95 o                         
  -2   1   1       2741.18       2656.22        20.09 o                         
  -1   1   1       3685.66       3583.06       113.30 o                         
   1   1   1        342.83        305.05        21.25 o                         
   2   1   1       4802.39       4966.68        22.01 o                         
   3   1   1       5013.91       4963.57        21.87 o                         
   4   1   1        380.01        396.56         5.90 o                         
   5   1   1        399.49        399.15         7.49 o                         
   6   1   1        124.57        143.01         5.99 o                         
   7   1   1         62.03         51.98         6.44 o                         
   8   1   1       1149.18       1128.42        18.99 o                         
   9   1   1        293.47        285.71        16.73 o                         
  10   1   1         30.79         29.74        11.15 o                         
  11   1   1         24.22         36.41        11.98 o                         
  12   1   1        959.99        935.68        32.64 o                         
  13   1   1         60.88         65.21        15.95 o                         
  14   1   1        148.08        145.83        41.71 o                         
 -14   2   1        377.06        290.29        49.13 o                         
 -13   2   1        331.58        339.74        22.13 o                         
 -12   2   1        681.09        723.79        26.48 o                         
 -11   2   1        817.53        826.64        26.85 o                         
 -10   2   1        860.54        851.53        25.75 o                         
  -9   2   1        353.31        366.86        13.68 o                         
  -8   2   1        878.17        796.98        18.47 o                         
  -7   2   1          0.18         -2.29         5.02 o                         
  -6   2   1        489.63        536.04         9.13 o                         
  -5   2   1        682.64        712.42         9.71 o                         
  -4   2   1        271.32        283.89         6.71 o                         
  -3   2   1       1307.47       1130.53        10.80 o                         
  -2   2   1       9072.35       8633.65        35.80 o                         
  -1   2   1       3387.32       3331.42        41.01 o                         
   0   2   1       1607.37       1613.53        46.97 o                         
   1   2   1       3634.62       3700.27        16.91 o                         
   2   2   1       3735.84       3570.44        20.51 o                         
   3   2   1       1145.20       1213.46        10.44 o                         
   4   2   1        477.43        574.44         7.29 o                         
   5   2   1        299.26        354.38         6.32 o                         
   6   2   1          5.31          3.96         4.74 o                         
   7   2   1        143.46        126.57         7.44 o                         
   8   2   1          3.76          8.60         7.98 o                         
   9   2   1          3.97          2.49        10.77 o                         
  10   2   1       1607.28       1602.97        36.65 o                         
  11   2   1        813.81        852.65        28.96 o                         
  12   2   1         14.47          0.36        12.58 o                         
  13   2   1        120.80        111.86        17.65 o                         
  14   2   1        517.96        493.59        61.60 o                         
 -14   3   1        220.96        219.15        48.13 o                         
 -13   3   1          6.35          3.64        18.70 o                         
 -12   3   1          7.54         -4.42        12.09 o                         
 -11   3   1         36.02         32.90        11.15 o                         
 -10   3   1        171.06        155.30        12.98 o                         
  -9   3   1        461.56        437.43        13.07 o                         
  -8   3   1        315.31        291.57        10.88 o                         
  -7   3   1       1062.60       1045.87        12.68 o                         
  -6   3   1        531.21        570.65         8.83 o                         
  -5   3   1       7166.00       7483.85        38.18 o                         
  -4   3   1       1482.96       1461.31        14.59 o                         
  -3   3   1         23.14         17.50         3.38 o                         
  -2   3   1         27.81         24.77         2.99 o                         
  -1   3   1         39.56         58.61         2.54 o                         
   0   3   1         40.76         45.25         2.77 o                         
   1   3   1        283.11        260.39         4.15 o                         
   2   3   1         19.20         13.96         3.08 o                         
   3   3   1         24.82          7.28         2.85 o                         
   4   3   1       1374.29       1505.23        15.23 o                         
   5   3   1       3306.79       3703.12        22.00 o                         
   6   3   1        145.36        133.46         5.24 o                         
   7   3   1        157.86        159.25         7.66 o                         
   8   3   1        582.22        527.55        14.90 o                         
   9   3   1         17.66          3.03        10.05 o                         
  10   3   1          2.87         12.09        11.73 o                         
  11   3   1          6.09          9.59        12.78 o                         
  12   3   1        145.16        189.20        18.61 o                         
  13   3   1        675.83        689.96        50.74 o                         
  14   3   1         47.33         18.07        30.07 o                         
 -13   4   1        489.44        485.46        35.10 o                         
 -12   4   1        146.06        166.82        18.72 o                         
 -11   4   1        438.80        443.66        20.46 o                         
 -10   4   1        414.74        399.61        17.65 o                         
  -9   4   1         69.54         69.88         7.89 o                         
  -8   4   1       1508.03       1470.18        18.43 o                         
  -7   4   1        306.99        304.09         8.03 o                         
  -6   4   1        405.90        440.05         8.61 o                         
  -5   4   1       6377.39       6639.06        34.96 o                         
  -4   4   1       2449.68       2791.81        18.11 o                         
  -3   4   1      17234.59      17505.96        59.39 o                         
  -2   4   1       3170.23       3071.70        19.88 o                         
  -1   4   1       7406.35       7270.22        25.09 o                         
   0   4   1       3087.45       3078.54        20.81 o                         
   1   4   1       2642.63       2540.15        14.35 o                         
   2   4   1       2243.06       2457.48        19.77 o                         
   3   4   1        122.42        183.53         5.12 o                         
   4   4   1        345.56        400.53         6.15 o                         
   5   4   1        169.68        163.98         5.14 o                         
   6   4   1        214.27        159.31         5.64 o                         
   7   4   1         68.61         49.53         4.56 o                         
   8   4   1         61.63         83.59         9.74 o                         
   9   4   1         39.45         51.11        11.04 o                         
  10   4   1       1578.71       1549.91        32.83 o                         
  11   4   1         60.70         46.58        13.47 o                         
  12   4   1        226.62        279.43        30.27 o                         
  13   4   1         68.06         26.20        33.04 o                         
  14   4   1        861.86        907.13        76.98 o                         
 -13   5   1        379.65        448.70        58.80 o                         
 -12   5   1        248.91        250.17        26.56 o                         
 -11   5   1         34.81         30.18        12.78 o                         
 -10   5   1        148.11        158.89        16.82 o                         
  -9   5   1        623.82        550.80        12.11 o                         
  -8   5   1        334.28        313.45         9.66 o                         
  -7   5   1        394.29        374.95         9.07 o                         
  -6   5   1          0.09          7.72         4.42 o                         
  -5   5   1       1007.98       1067.12        12.03 o                         
  -4   5   1       2801.15       2982.20        16.82 o                         
  -3   5   1         12.52         11.14         3.13 o                         
  -2   5   1        207.53        169.77         4.51 o                         
  -1   5   1       8410.28       8431.50        30.28 o                         
   0   5   1      23205.11      22751.77        71.63 o                         
   1   5   1        841.59        765.42         8.00 o                         
   2   5   1         24.15         26.47         3.20 o                         
   3   5   1       1645.94       1525.82        11.66 o                         
   4   5   1       1375.45       1473.50        11.93 o                         
   5   5   1        858.01        860.54        12.54 o                         
   6   5   1        275.96        276.18         7.67 o                         
   7   5   1        219.58        223.71         8.97 o                         
   8   5   1        132.63        111.66         8.74 o                         
   9   5   1        246.81        256.71        14.60 o                         
  10   5   1         13.28         14.74        10.66 o                         
  11   5   1        361.06        368.17        22.94 o                         
  12   5   1       1110.54       1128.98        46.19 o                         
  13   5   1        318.01        317.01        51.93 o                         
 -13   6   1         71.14         59.17        28.57 o                         
 -12   6   1        274.92        259.87        27.22 o                         
 -11   6   1          0.41          8.09         9.23 o                         
 -10   6   1         76.18         70.29         9.35 o                         
  -9   6   1         27.98         39.82         6.32 o                         
  -8   6   1         24.50         25.91         6.00 o                         
  -7   6   1         24.36         37.11         5.69 o                         
  -6   6   1          0.03          4.66         4.27 o                         
  -5   6   1        515.87        537.71         7.43 o                         
  -4   6   1        469.61        513.42         8.18 o                         
  -3   6   1       1445.15       1434.83        13.19 o                         
  -2   6   1       2716.83       2645.47        15.45 o                         
  -1   6   1        787.25        866.69         8.64 o                         
   0   6   1       2442.40       2383.74        18.94 o                         
   1   6   1        781.49        782.20         8.10 o                         
   2   6   1          4.62          4.63         3.00 o                         
   3   6   1          0.07         -3.57         3.57 o                         
   4   6   1        287.20        263.00         5.88 o                         
   5   6   1          0.18          0.79         3.84 o                         
   6   6   1         95.96        111.34         6.11 o                         
   7   6   1        252.89        258.09         9.77 o                         
   8   6   1       1149.12       1142.03        19.12 o                         
   9   6   1        251.88        216.65        15.60 o                         
  10   6   1        478.90        395.70        18.21 o                         
  11   6   1          1.61         -1.79        10.46 o                         
  12   6   1        114.25        150.96        24.14 o                         
 -13   7   1        330.53        400.58        63.60 o                         
 -12   7   1          7.45          9.27        17.09 o                         
 -11   7   1        112.26        111.19        14.19 o                         
 -10   7   1       1106.34       1072.04        22.97 o                         
  -9   7   1       2486.11       2324.56        25.91 o                         
  -8   7   1       2067.58       2112.66        24.03 o                         
  -7   7   1       1263.78       1287.61        19.88 o                         
  -6   7   1       1123.67        993.78        11.35 o                         
  -5   7   1       2330.46       2410.73        20.16 o                         
  -4   7   1        884.50        821.76        11.26 o                         
  -3   7   1       3056.87       2991.52        20.99 o                         
  -2   7   1        303.76        364.14         6.27 o                         
  -1   7   1         46.33         79.34         3.59 o                         
   0   7   1        475.87        660.39         7.71 o                         
   1   7   1       2109.43       2259.93        15.65 o                         
   2   7   1        356.35        460.69         6.88 o                         
   3   7   1       6694.29       6886.60        31.54 o                         
   4   7   1       7830.87       8262.47        36.95 o                         
   5   7   1        256.39        265.43         6.23 o                         
   6   7   1       2647.86       2598.47        26.99 o                         
   7   7   1        864.21        930.25        15.14 o                         
   8   7   1       5953.92       5845.37        49.36 o                         
   9   7   1       2846.43       2848.58        41.74 o                         
  10   7   1        127.19        119.06        11.95 o                         
  11   7   1        135.72        119.38        15.17 o                         
  12   7   1        482.98        509.34        30.51 o                         
  13   7   1        141.16        122.11        45.53 o                         
 -13   8   1          9.44         -7.20        46.35 o                         
 -12   8   1        390.87        481.15        30.32 o                         
 -11   8   1        186.52        213.93        19.73 o                         
 -10   8   1        174.50        203.05        15.53 o                         
  -9   8   1         15.41          6.52         6.14 o                         
  -8   8   1         34.12         24.00         5.96 o                         
  -7   8   1        346.29        341.16         8.20 o                         
  -6   8   1        339.87        329.74         6.17 o                         
  -5   8   1        713.69        749.61        11.59 o                         
  -4   8   1       2780.80       2917.27        23.41 o                         
  -3   8   1       7578.49       7879.83        38.90 o                         
  -2   8   1       4449.19       4495.04        29.88 o                         
  -1   8   1        774.65        840.64         9.41 o                         
   0   8   1       2952.93       2919.71        18.06 o                         
   1   8   1       6982.43       7017.05        37.56 o                         
   2   8   1        849.78        855.25         9.32 o                         
   3   8   1          4.82          2.26         2.88 o                         
   4   8   1        310.29        337.64         7.44 o                         
   5   8   1          1.17          2.32         4.02 o                         
   6   8   1        346.51        350.31         8.12 o                         
   7   8   1        159.90        157.65         8.15 o                         
   8   8   1        266.05        270.07        12.77 o                         
   9   8   1        770.41        738.67        19.26 o                         
  10   8   1          3.95          6.80        12.46 o                         
  11   8   1          8.13         14.15        20.93 o                         
  12   8   1         36.20         42.18        18.20 o                         
  13   8   1        112.63         85.39        44.32 o                         
 -13   9   1         36.95         89.10        41.00 o                         
 -12   9   1        417.45        427.39        33.51 o                         
 -11   9   1          5.65         -3.42        15.15 o                         
 -10   9   1         25.14         22.72        10.61 o                         
  -9   9   1         11.55         17.69         8.58 o                         
  -8   9   1         86.29         77.27         5.82 o                         
  -7   9   1        102.69        127.42         9.37 o                         
  -6   9   1          0.42          4.96         5.84 o                         
  -5   9   1        434.47        429.40        10.35 o                         
  -4   9   1        101.75        114.07         5.78 o                         
  -3   9   1       2272.21       2451.56        19.15 o                         
  -2   9   1        185.19        184.85         4.67 o                         
  -1   9   1       1665.24       1700.81        15.73 o                         
   0   9   1       1808.59       1914.75        14.36 o                         
   1   9   1       2133.41       2331.65        17.48 o                         
   2   9   1        385.43        362.63         6.68 o                         
   3   9   1       1389.22       1371.18        12.89 o                         
   4   9   1        833.73        750.82         9.94 o                         
   5   9   1        697.21        649.24        10.13 o                         
   6   9   1        335.34        336.25         8.29 o                         
   7   9   1       1589.84       1602.65        19.93 o                         
   8   9   1        850.28        824.14        15.32 o                         
   9   9   1          6.43         10.42         9.83 o                         
  10   9   1         74.30         64.17        13.98 o                         
  11   9   1         12.52          6.80        13.55 o                         
  12   9   1         75.09        102.46        23.09 o                         
  13   9   1        198.03        143.31        49.57 o                         
 -12  10   1         90.84        103.63        35.61 o                         
 -11  10   1        197.75        236.61        22.28 o                         
 -10  10   1        217.31        238.31        16.43 o                         
  -9  10   1        198.97        200.62        12.49 o                         
  -8  10   1       2561.36       2601.70        33.92 o                         
  -7  10   1         38.33         73.91         8.28 o                         
  -6  10   1        706.75        694.82        14.85 o                         
  -5  10   1       1431.65       1408.34        18.03 o                         
  -4  10   1          0.11         -4.28         5.11 o                         
  -3  10   1        610.04        677.10        10.56 o                         
  -2  10   1         41.73         27.09         3.71 o                         
  -1  10   1        777.36        732.96         9.09 o                         
   0  10   1       1106.03       1217.31        11.94 o                         
   1  10   1        788.02        889.27        11.09 o                         
   2  10   1        210.07        215.94         6.34 o                         
   3  10   1        267.01        290.30         6.51 o                         
   4  10   1          0.54         -1.11         5.21 o                         
   5  10   1        101.60        121.29         7.26 o                         
   6  10   1       2280.01       2222.42        20.22 o                         
   7  10   1       2474.75       2362.29        37.08 o                         
   8  10   1         26.24         19.10         6.40 o                         
   9  10   1        201.96        168.04        13.76 o                         
  10  10   1       1976.58       1951.23        43.73 o                         
  11  10   1        614.71        590.09        32.54 o                         
  12  10   1         80.60         86.82        28.44 o                         
 -12  11   1        214.94        214.23        33.96 o                         
 -11  11   1          8.52         22.49        17.80 o                         
 -10  11   1        175.21        142.42        18.05 o                         
  -9  11   1          0.93         16.17         9.16 o                         
  -8  11   1        415.24        419.31        15.00 o                         
  -7  11   1        972.55        887.35        18.59 o                         
  -6  11   1        332.26        356.60        13.09 o                         
  -5  11   1        167.49        147.02         8.07 o                         
  -4  11   1        172.12        186.48         8.20 o                         
  -3  11   1        262.23        268.50         7.16 o                         
  -2  11   1        948.90        979.72        10.96 o                         
  -1  11   1       2384.86       2408.86        17.85 o                         
   0  11   1       4253.91       4373.72        25.90 o                         
   1  11   1       2443.31       2542.35        20.04 o                         
   2  11   1        489.35        453.04         9.78 o                         
   3  11   1       6002.32       6255.28        34.54 o                         
   4  11   1       1181.69       1241.70        16.99 o                         
   5  11   1         39.23         33.46         6.33 o                         
   6  11   1        125.81        127.00         8.46 o                         
   7  11   1         21.32         11.23         6.31 o                         
   8  11   1          6.82          3.36         8.22 o                         
   9  11   1        234.73        197.24        14.54 o                         
  10  11   1        191.80        188.40        17.35 o                         
  11  11   1        377.22        385.24        27.86 o                         
  12  11   1         74.55         17.05        80.92 o                         
 -12  12   1         17.48         24.88        40.81 o                         
 -11  12   1          0.14         -1.64        15.81 o                         
 -10  12   1        221.73        253.99        21.67 o                         
  -9  12   1          4.38        -10.56        11.06 o                         
  -8  12   1         56.76         43.29         9.27 o                         
  -7  12   1         27.31         42.51         8.20 o                         
  -6  12   1          0.07         -6.81         6.81 o                         
  -5  12   1         67.70         78.77         7.45 o                         
  -4  12   1         16.06         10.42         5.94 o                         
  -3  12   1        551.25        572.80        12.52 o                         
  -2  12   1       1330.91       1419.07        14.90 o                         
  -1  12   1        462.67        465.53        11.46 o                         
   0  12   1        750.40        776.51        11.47 o                         
   1  12   1       4811.25       4831.95        31.84 o                         
   2  12   1         39.36         54.86         5.80 o                         
   3  12   1        118.33        124.13         7.18 o                         
   4  12   1        368.37        378.42        10.31 o                         
   5  12   1         36.12         36.74         6.80 o                         
   6  12   1          0.19         -2.52         8.55 o                         
   7  12   1        358.06        344.41        12.31 o                         
   8  12   1          2.07         -6.51         8.87 o                         
   9  12   1         24.54         18.04        11.03 o                         
  10  12   1        297.89        309.64        19.35 o                         
  11  12   1          5.64         20.78        24.40 o                         
 -11  13   1        385.81        463.59        31.92 o                         
 -10  13   1        998.80        991.21        36.13 o                         
  -9  13   1         14.14        -11.07        14.63 o                         
  -8  13   1          1.97         -1.50         8.88 o                         
  -7  13   1         52.47         49.14         8.20 o                         
  -6  13   1       1556.59       1537.26        22.34 o                         
  -5  13   1          1.00          4.14         6.64 o                         
  -4  13   1       1564.47       1559.49        17.67 o                         
  -3  13   1        776.41        739.18        14.47 o                         
  -2  13   1          8.08          8.07         4.28 o                         
  -1  13   1       1184.95       1176.42        13.96 o                         
   0  13   1       1458.99       1394.33        16.23 o                         
   1  13   1        341.93        344.01         9.55 o                         
   2  13   1       1769.73       1746.87        21.44 o                         
   3  13   1          0.19          3.33         4.18 o                         
   4  13   1       2284.68       2136.73        25.03 o                         
   5  13   1        751.83        684.86        15.11 o                         
   6  13   1         48.53         37.06         8.06 o                         
   7  13   1         11.18          2.01         9.17 o                         
   8  13   1        378.02        363.19        17.98 o                         
   9  13   1        549.12        571.82        22.68 o                         
  10  13   1        116.02        112.38        19.40 o                         
  11  13   1          1.41        -32.51        32.51 o                         
 -11  14   1        496.92        495.58        36.77 o                         
 -10  14   1        480.38        502.06        28.23 o                         
  -9  14   1         10.76         30.93        18.50 o                         
  -8  14   1         43.52         42.16         9.13 o                         
  -7  14   1         73.66         92.13        10.84 o                         
  -6  14   1          0.56         -2.84         8.61 o                         
  -5  14   1        130.80        117.07         7.28 o                         
  -4  14   1        114.13        130.02        10.88 o                         
  -3  14   1        544.48        571.71        13.24 o                         
  -2  14   1       2040.92       2058.67        18.08 o                         
  -1  14   1         31.33         30.40         4.45 o                         
   0  14   1       1544.64       1602.57        17.71 o                         
   1  14   1       1241.27       1293.12        15.96 o                         
   2  14   1        675.49        645.51        12.46 o                         
   3  14   1        921.72        881.15        12.43 o                         
   4  14   1        254.00        247.87        10.25 o                         
   5  14   1        525.40        540.88        13.96 o                         
   6  14   1          0.80         -6.05         8.34 o                         
   7  14   1        563.96        532.56        18.48 o                         
   8  14   1        140.94        126.59        13.39 o                         
   9  14   1         25.10         29.22        14.28 o                         
  10  14   1          9.54         32.84        18.16 o                         
  11  14   1         36.37         65.12        33.23 o                         
 -11  15   1        122.44         70.57        26.01 o                         
 -10  15   1        288.69        299.06        23.56 o                         
  -9  15   1        184.79        180.00        16.07 o                         
  -8  15   1          2.59          7.30         9.01 o                         
  -7  15   1        125.83        105.20        10.64 o                         
  -6  15   1         69.11         75.99         9.61 o                         
  -5  15   1         15.15          9.30         7.35 o                         
  -4  15   1          0.95         -6.83         6.83 o                         
  -3  15   1         12.34          6.36         7.14 o                         
  -2  15   1         44.92         54.16         4.62 o                         
  -1  15   1       1274.85       1365.20        19.73 o                         
   0  15   1         78.56         75.88         6.05 o                         
   1  15   1         38.83         44.04         6.98 o                         
   2  15   1        527.17        483.19        11.42 o                         
   3  15   1        940.93        858.96        17.06 o                         
   4  15   1          4.20         -2.94         6.34 o                         
   5  15   1        518.19        554.29        15.43 o                         
   6  15   1         32.05         29.17         9.12 o                         
   7  15   1         44.91         58.12         9.78 o                         
   8  15   1          5.80        -11.17        11.17 o                         
   9  15   1          5.21         18.03        12.22 o                         
  10  15   1         15.85         34.72        29.08 o                         
  11  15   1          5.52        -37.63        37.63 o                         
 -11  16   1         32.00         24.63        33.53 o                         
 -10  16   1         14.62         -6.85        18.45 o                         
  -9  16   1         46.60         33.66        13.60 o                         
  -8  16   1         17.02         -2.62        12.79 o                         
  -7  16   1          1.60         -1.56        10.96 o                         
  -6  16   1         12.39         -4.64         9.35 o                         
  -5  16   1         16.90         45.50        11.96 o                         
  -4  16   1       2351.31       2332.12        33.83 o                         
  -3  16   1        222.64        213.15        12.20 o                         
  -2  16   1       3217.21       3227.24        25.63 o                         
  -1  16   1       2951.90       2841.26        23.23 o                         
   0  16   1         97.81        109.51         6.49 o                         
   1  16   1        738.95        678.54        12.29 o                         
   2  16   1       1004.43        945.48        14.84 o                         
   3  16   1         97.61        105.76         6.19 o                         
   4  16   1        230.90        223.06        11.23 o                         
   5  16   1        250.35        261.02        13.04 o                         
   6  16   1        128.13        132.95        12.10 o                         
   7  16   1        816.31        783.50        29.41 o                         
   8  16   1        804.85        849.08        25.07 o                         
   9  16   1          2.15          7.34        13.92 o                         
 -10  17   1        164.95        202.12        38.92 o                         
  -9  17   1        429.89        452.47        26.48 o                         
  -8  17   1        227.20        279.68        22.13 o                         
  -7  17   1         24.68          6.35         9.08 o                         
  -6  17   1          9.15         14.99        10.23 o                         
  -5  17   1        275.27        297.10        14.85 o                         
  -4  17   1        312.53        305.00        14.30 o                         
  -3  17   1        201.09        185.60         9.96 o                         
  -2  17   1        341.82        336.22        10.16 o                         
  -1  17   1        109.25        127.07         7.62 o                         
   0  17   1        242.58        275.47         8.55 o                         
   1  17   1          0.02         -3.26         5.64 o                         
   2  17   1        211.23        201.55        11.22 o                         
   3  17   1        168.38        179.53        10.18 o                         
   4  17   1        874.18        903.71        21.50 o                         
   5  17   1       1415.25       1347.05        26.43 o                         
   6  17   1          2.28         -9.78         9.78 o                         
   7  17   1        111.18        107.27        12.42 o                         
   8  17   1        125.02         90.04        13.99 o                         
   9  17   1         17.08         23.07        32.25 o                         
  -9  18   1         87.92         63.11        36.18 o                         
  -8  18   1         63.60         44.43        13.55 o                         
  -7  18   1         24.82         26.19        11.60 o                         
  -6  18   1        153.04        175.97        13.23 o                         
  -5  18   1         11.83         25.34        10.56 o                         
  -4  18   1          0.04         19.09         9.57 o                         
  -3  18   1        684.03        737.95        21.56 o                         
  -2  18   1         81.08         73.47        10.08 o                         
  -1  18   1        189.21        186.58        10.86 o                         
   0  18   1         63.91         44.12         9.22 o                         
   1  18   1       2223.51       2253.37        29.81 o                         
   2  18   1        405.25        427.20        15.93 o                         
   3  18   1        110.30        114.33        11.02 o                         
   4  18   1        282.67        291.92        16.62 o                         
   5  18   1        561.69        551.97        20.65 o                         
   6  18   1          4.82          6.56        11.97 o                         
   7  18   1         18.63         18.65        11.30 o                         
   8  18   1         14.64        -26.11        26.11 o                         
   9  18   1        275.12        302.39        48.19 o                         
  -9  19   1       1325.81       1475.11        96.83 o                         
  -8  19   1        433.08        424.58        55.82 o                         
  -7  19   1       1800.61       1962.15        42.59 o                         
  -6  19   1        189.01        183.23        15.90 o                         
  -5  19   1         13.49         25.26        11.66 o                         
  -4  19   1        372.68        399.51        20.12 o                         
  -3  19   1        277.29        252.82        17.31 o                         
  -2  19   1          6.47          4.71        11.61 o                         
  -1  19   1        811.53        795.80        25.66 o                         
   0  19   1        398.83        365.49        15.88 o                         
   1  19   1         35.31         22.40        11.00 o                         
   2  19   1        153.51        152.30        15.99 o                         
   3  19   1          9.87          7.74        11.21 o                         
   4  19   1        575.42        553.62        21.29 o                         
   5  19   1        600.47        673.02        24.86 o                         
   6  19   1        245.58        245.25        17.37 o                         
   7  19   1        261.06        275.43        34.40 o                         
   8  19   1         65.09         14.38        34.14 o                         
   9  19   1        100.02         44.47        30.98 o                         
  -7  20   1         40.12         -1.58        18.89 o                         
  -6  20   1         38.53         18.74        14.48 o                         
  -5  20   1        463.49        459.03        25.24 o                         
  -4  20   1       1085.35       1122.13        35.99 o                         
  -3  20   1        173.35        191.51        17.51 o                         
  -2  20   1          9.30         20.12        12.16 o                         
  -1  20   1         10.05         -1.22        13.69 o                         
   0  20   1        117.28        128.11        17.96 o                         
   1  20   1        664.72        665.34        22.54 o                         
   2  20   1       1453.11       1524.18        33.04 o                         
   3  20   1         23.14         19.79        11.12 o                         
   4  20   1         87.09         82.83        12.63 o                         
   5  20   1        158.57        182.76        16.92 o                         
   6  20   1        332.53        295.07        40.91 o                         
   7  20   1         34.40          9.01        25.20 o                         
  -7  21   1          0.41         14.36        32.99 o                         
  -6  21   1          7.19         -7.43        56.92 o                         
  -5  21   1        198.24        192.95        19.82 o                         
  -4  21   1        278.39        278.50        20.97 o                         
  -3  21   1          2.66         -7.08        12.92 o                         
  -2  21   1        122.64        139.47        15.89 o                         
  -1  21   1       1633.18       1627.85        45.88 o                         
   0  21   1         10.51         -8.57        15.01 o                         
   1  21   1         21.24         19.02        15.37 o                         
   2  21   1         14.13          2.15        12.56 o                         
   3  21   1       1304.16       1367.51        36.82 o                         
   4  21   1       1516.70       1674.98        39.03 o                         
   5  21   1        109.70        146.29        20.16 o                         
   6  21   1        375.69        400.76        32.96 o                         
  -6  22   1         20.92         20.25        29.73 o                         
  -5  22   1        558.22        591.60        43.77 o                         
  -4  22   1        160.63        245.17        53.97 o                         
  -3  22   1         23.42         19.41        15.73 o                         
  -2  22   1          0.41         10.22        27.93 o                         
  -1  22   1        380.21        406.30        24.62 o                         
   0  22   1        324.45        374.40        24.58 o                         
   1  22   1         45.04         45.77        16.56 o                         
   2  22   1         26.25         32.99        15.78 o                         
   3  22   1         78.62         91.68        17.99 o                         
   4  22   1         42.70         33.15        29.17 o                         
   5  22   1        120.25         99.56        34.42 o                         
   6  22   1        113.77         88.74        33.88 o                         
  -5  23   1         71.05         10.21        31.63 o                         
  -2  23   1        439.50        348.37        62.01 o                         
  -1  23   1        520.66        637.64        58.76 o                         
   0  23   1        509.65        513.53        56.41 o                         
   1  23   1          3.11        105.91        59.67 o                         
   2  23   1         29.51         53.33        44.43 o                         
   4  23   1       1031.89       1135.06        83.10 o                         
  -1  24   1          8.46        -10.35        50.80 o                         
   1  24   1        607.92        612.87        79.13 o                         
   2  24   1        649.55        713.89        84.67 o                         
 -14   0   2        209.39        189.45        38.19 o                         
 -13   0   2       1397.32       1332.02        61.42 o                         
 -12   0   2        305.24        324.91        24.37 o                         
 -11   0   2         46.92         18.10        18.88 o                         
 -10   0   2        197.61        241.81        25.66 o                         
  -9   0   2       1184.81       1196.03        27.93 o                         
  -8   0   2        108.43         98.81         8.81 o                         
  -7   0   2       1519.38       1660.04        23.16 o                         
  -6   0   2        378.41        447.64        13.27 o                         
  -5   0   2        272.53        342.16        12.53 o                         
  -4   0   2       1554.01       1727.33        23.57 o                         
  -3   0   2         72.95        103.28         5.75 o                         
  -2   0   2      27585.98      26751.95       130.85 o                         
  -1   0   2        918.08       1132.21        15.27 o                         
   0   0   2         59.34        109.03         4.31 o                         
   1   0   2      11844.74      10735.98        67.26 o                         
   2   0   2      20769.07      20683.88       115.07 o                         
   3   0   2         97.98         56.49         5.54 o                         
   4   0   2          0.40          2.39         3.76 o                         
   5   0   2         24.24         18.18         5.70 o                         
   6   0   2         81.91         63.64         7.43 o                         
   7   0   2       7497.78       7466.51        70.53 o                         
   8   0   2       6716.68       6655.84        68.92 o                         
   9   0   2        211.69        216.52        16.59 o                         
  10   0   2        157.50        139.36        33.35 o                         
  11   0   2         15.99         20.93        19.70 o                         
  12   0   2        224.75        212.76        28.48 o                         
  13   0   2        179.71        155.16        47.93 o                         
 -14   1   2        231.40        246.10        46.49 o                         
 -13   1   2          0.45        -10.13        15.48 o                         
 -12   1   2        339.50        279.54        16.29 o                         
 -11   1   2        172.34        203.51        15.70 o                         
 -10   1   2        100.86        114.72        12.50 o                         
  -9   1   2       1618.92       1712.28        22.38 o                         
  -8   1   2       3759.50       3569.00        28.53 o                         
  -7   1   2         17.11          5.45         5.13 o                         
  -6   1   2       8078.33       8330.25        41.44 o                         
  -5   1   2        803.94        694.34        10.85 o                         
  -4   1   2        626.38        739.63         9.70 o                         
  -3   1   2        114.37        139.65         4.49 o                         
  -2   1   2       7080.81       6924.34        28.78 o                         
  -1   1   2          1.45          6.07         2.48 o                         
   0   1   2         59.04         97.22         3.20 o                         
   1   1   2       6136.79       5923.36        33.84 o                         
   2   1   2       2175.19       1998.81        17.41 o                         
   3   1   2         26.11         62.43         4.08 o                         
   4   1   2       1683.42       1712.86        13.81 o                         
   5   1   2       2509.35       2371.52        17.62 o                         
   6   1   2       3630.29       3651.15        25.60 o                         
   7   1   2        946.24        918.08        17.73 o                         
   8   1   2        151.31        146.69        10.56 o                         
   9   1   2       1810.75       1781.53        31.56 o                         
  10   1   2       1312.69       1350.92        33.83 o                         
  11   1   2        797.60        795.15        30.94 o                         
  12   1   2         30.57         24.44        14.38 o                         
  13   1   2        100.21         83.00        26.30 o                         
  14   1   2         39.89         98.48        36.50 o                         
 -14   2   2          0.47          6.13        34.67 o                         
 -13   2   2        207.52        230.57        27.57 o                         
 -12   2   2        559.30        560.26        28.18 o                         
 -11   2   2        796.31        848.77        26.63 o                         
 -10   2   2       1508.95       1402.03        22.82 o                         
  -9   2   2        166.95        164.89         9.22 o                         
  -8   2   2        597.01        624.65        13.64 o                         
  -7   2   2        241.89        230.30         6.92 o                         
  -6   2   2        940.59        908.78        10.94 o                         
  -5   2   2        733.81        798.97         9.47 o                         
  -4   2   2       7844.10       8113.61        36.75 o                         
  -3   2   2      12752.25      12354.09        65.76 o                         
  -2   2   2       9396.34       9064.50        42.44 o                         
  -1   2   2       5335.59       5388.00        21.26 o                         
   0   2   2       2310.90       2163.24        16.43 o                         
   1   2   2       3416.59       3339.02        23.45 o                         
   2   2   2        421.59        418.39         8.52 o                         
   3   2   2         32.39         31.97         3.40 o                         
   4   2   2        402.21        372.43         6.98 o                         
   5   2   2        591.65        588.88         9.10 o                         
   6   2   2        499.54        493.73         8.60 o                         
   7   2   2       3761.02       3705.54        32.76 o                         
   8   2   2       2473.81       2538.40        30.98 o                         
   9   2   2       3208.36       3016.72        38.66 o                         
  10   2   2        832.39        794.29        29.90 o                         
  11   2   2        819.63        801.52        37.64 o                         
  12   2   2        733.19        749.92        31.78 o                         
  13   2   2        338.67        320.01        24.06 o                         
 -14   3   2        966.06       1022.55        83.01 o                         
 -13   3   2        134.69        139.12        23.34 o                         
 -12   3   2        164.78        205.52        20.26 o                         
 -11   3   2       1331.12       1279.65        31.71 o                         
 -10   3   2        570.63        513.62        15.69 o                         
  -9   3   2        760.36        875.63        16.12 o                         
  -8   3   2        300.91        319.48        10.26 o                         
  -7   3   2        263.61        250.04         8.02 o                         
  -6   3   2        730.31        797.62        10.89 o                         
  -5   3   2        317.59        335.65         6.98 o                         
  -4   3   2         65.28        116.15         4.27 o                         
  -3   3   2       4746.07       4079.59        23.41 o                         
  -2   3   2       7713.77       7093.67        30.02 o                         
  -1   3   2       4163.71       4179.79        18.81 o                         
   0   3   2      79039.32      75702.90       292.93 o                         
   1   3   2      23644.56      22012.79        89.23 o                         
   2   3   2       1644.25       1465.13        15.93 o                         
   3   3   2       6653.06       6787.01        32.14 o                         
   4   3   2       7979.74       7992.13        35.89 o                         
   5   3   2        650.05        554.05         9.06 o                         
   6   3   2        980.98        997.55        14.15 o                         
   7   3   2        218.59        212.97         7.81 o                         
   8   3   2          2.51         14.98         6.87 o                         
   9   3   2        107.39        103.21         9.28 o                         
  10   3   2         40.42         13.87        15.08 o                         
  11   3   2        355.22        356.96        22.79 o                         
  12   3   2        951.46        974.74        36.42 o                         
  13   3   2        519.42        477.76        35.96 o                         
 -13   4   2        191.61        244.75        27.31 o                         
 -12   4   2         44.35         91.83        16.60 o                         
 -11   4   2        342.26        314.01        16.08 o                         
 -10   4   2       1026.98        960.28        22.68 o                         
  -9   4   2        248.56        228.10         9.28 o                         
  -8   4   2        736.66        752.00        12.72 o                         
  -7   4   2         31.97         25.25         5.30 o                         
  -6   4   2        563.59        622.64        10.07 o                         
  -5   4   2         22.89         20.67         3.91 o                         
  -4   4   2        391.74        371.47         6.10 o                         
  -3   4   2       1560.81       1373.08        12.59 o                         
  -2   4   2       2121.96       1861.58        11.62 o                         
  -1   4   2       4116.21       3934.69        18.95 o                         
   0   4   2       2203.66       2101.58        15.23 o                         
   1   4   2       1002.63        846.90         9.37 o                         
   2   4   2       2556.12       2452.66        23.18 o                         
   3   4   2         59.99         49.68         4.23 o                         
   4   4   2         86.13        114.38         4.84 o                         
   5   4   2        240.04        265.32         6.31 o                         
   6   4   2        166.95        157.30         6.73 o                         
   7   4   2         49.26         44.98         5.88 o                         
   8   4   2       6199.60       6023.18        47.55 o                         
   9   4   2       3381.93       3286.92        57.72 o                         
  10   4   2         21.72         14.79        13.13 o                         
  11   4   2       1170.75       1160.30        36.92 o                         
  12   4   2        591.66        590.94        29.12 o                         
  13   4   2        127.51        141.30        22.60 o                         
 -13   5   2         64.93         17.12        22.82 o                         
 -12   5   2         33.94         15.33        18.77 o                         
 -11   5   2         55.89         35.29         9.53 o                         
 -10   5   2        419.90        385.10        18.17 o                         
  -9   5   2        181.30        187.55         8.06 o                         
  -8   5   2          1.45          3.53         5.37 o                         
  -7   5   2          1.74          4.50         4.75 o                         
  -6   5   2        516.83        497.66         8.81 o                         
  -5   5   2       1827.15       1791.18        15.87 o                         
  -4   5   2        619.93        840.13         8.35 o                         
  -3   5   2       2610.45       2987.16        16.43 o                         
  -2   5   2         34.39         36.74         2.84 o                         
  -1   5   2        781.46        709.87         7.94 o                         
   0   5   2       4495.00       4321.16        23.93 o                         
   1   5   2          0.23          6.98         3.67 o                         
   2   5   2       4172.32       4575.54        24.24 o                         
   3   5   2        259.26        277.47         6.17 o                         
   4   5   2        336.70        359.96         7.44 o                         
   5   5   2       1725.84       1747.47        16.13 o                         
   6   5   2        975.69        970.58        14.85 o                         
   7   5   2        452.66        470.38        10.89 o                         
   8   5   2         41.45         33.75         5.93 o                         
   9   5   2       1524.99       1528.21        31.32 o                         
  10   5   2        687.16        690.20        23.45 o                         
  11   5   2        288.97        284.15        18.87 o                         
  12   5   2        100.83         90.01        19.31 o                         
 -13   6   2       1350.85       1339.07        65.97 o                         
 -12   6   2          4.70         31.37        17.54 o                         
 -11   6   2         51.45         38.20        10.99 o                         
 -10   6   2        776.98        822.97        19.81 o                         
  -9   6   2        634.07        687.26        13.42 o                         
  -8   6   2        918.28        889.55        14.41 o                         
  -7   6   2        905.56        890.91        12.67 o                         
  -6   6   2        252.26        264.76         7.87 o                         
  -5   6   2       2024.59       2139.13        18.68 o                         
  -4   6   2        138.67        172.02         4.59 o                         
  -3   6   2       1615.97       1653.81        11.04 o                         
  -2   6   2       2500.94       2369.79        13.76 o                         
   1   6   2       3006.72       3149.21        17.80 o                         
   2   6   2       2253.00       2104.26        14.84 o                         
   3   6   2        149.51         80.87         4.43 o                         
   4   6   2       2152.70       2251.94        16.70 o                         
   5   6   2       2896.76       2831.96        20.77 o                         
   6   6   2       3311.65       3379.88        30.12 o                         
   7   6   2          8.03          1.52         6.41 o                         
   8   6   2        245.43        227.48         8.65 o                         
   9   6   2          8.09         -7.04         9.86 o                         
  10   6   2        235.34        223.26        15.33 o                         
  11   6   2          8.85          7.66        11.35 o                         
  12   6   2         38.12         46.53        18.96 o                         
 -13   7   2         38.44        -10.41        35.72 o                         
 -12   7   2        310.37        288.92        19.93 o                         
 -11   7   2         61.84         84.16        12.95 o                         
 -10   7   2          4.04         15.77         7.58 o                         
  -9   7   2       1060.36       1035.80        16.19 o                         
  -8   7   2        181.65        189.86         8.01 o                         
  -7   7   2        492.91        478.37        13.37 o                         
  -6   7   2        101.48        124.10         5.25 o                         
  -5   7   2        820.03        801.01        11.42 o                         
  -4   7   2         63.91         77.74         4.38 o                         
  -3   7   2          0.96          3.76         2.54 o                         
  -2   7   2        715.32        731.95         8.33 o                         
  -1   7   2        882.19        820.39         9.55 o                         
   0   7   2         29.59         60.03         4.45 o                         
   1   7   2          6.18         32.86         3.17 o                         
   2   7   2        380.72        301.82         6.21 o                         
   3   7   2         23.80         16.29         3.70 o                         
   4   7   2       2312.73       2349.64        17.71 o                         
   5   7   2        492.56        524.85         9.04 o                         
   6   7   2        669.04        644.70        14.05 o                         
   7   7   2         15.61         11.59         7.97 o                         
   8   7   2        318.34        270.78        11.75 o                         
   9   7   2         17.05         33.13        11.92 o                         
  10   7   2        136.53        147.32        18.56 o                         
  11   7   2        170.20        190.88        18.46 o                         
  12   7   2        490.78        497.36        25.92 o                         
 -12   8   2        147.57        161.86        19.08 o                         
 -11   8   2         85.06        115.92        15.32 o                         
 -10   8   2         14.53         17.88        11.92 o                         
  -9   8   2        509.11        456.90        12.35 o                         
  -8   8   2        420.49        429.38        10.10 o                         
  -7   8   2       6805.19       6840.48        41.53 o                         
  -6   8   2        776.52        774.40         9.59 o                         
  -5   8   2       3018.63       3050.56        20.69 o                         
  -4   8   2       2046.88       2045.04        17.02 o                         
  -3   8   2       1338.15       1301.39        12.70 o                         
  -2   8   2        742.57        848.56         9.18 o                         
  -1   8   2       1124.06       1195.76        11.83 o                         
   0   8   2        125.17        125.20         5.10 o                         
   1   8   2         69.86         85.03         3.86 o                         
   2   8   2        227.70        248.28         5.98 o                         
   3   8   2       2609.21       2652.25        19.25 o                         
   4   8   2         90.15         97.29         5.03 o                         
   5   8   2        649.98        663.03        10.37 o                         
   6   8   2       1633.15       1667.67        17.31 o                         
   7   8   2       2290.46       2256.30        31.01 o                         
   8   8   2       4013.76       3991.34        44.33 o                         
   9   8   2        448.80        503.77        16.76 o                         
  10   8   2          2.68          9.56        13.11 o                         
  11   8   2        345.50        344.62        21.74 o                         
  12   8   2        964.64       1048.42        41.61 o                         
  13   8   2        675.20        619.64        69.92 o                         
 -13   9   2        426.50        500.52        63.30 o                         
 -12   9   2          1.85          0.49        16.59 o                         
 -11   9   2       1430.73       1452.85        41.47 o                         
 -10   9   2        772.81        788.52        30.19 o                         
  -9   9   2        138.70        134.15        11.02 o                         
  -8   9   2        616.01        675.41        11.77 o                         
  -7   9   2        950.21        950.63        19.03 o                         
  -6   9   2        215.25        199.30         8.34 o                         
  -5   9   2        131.15        130.93         6.90 o                         
  -4   9   2       1613.41       1589.55        16.02 o                         
  -3   9   2       2143.35       2200.65        17.51 o                         
  -2   9   2        126.66         96.73         4.80 o                         
  -1   9   2       3101.91       3266.36        22.43 o                         
   0   9   2        452.61        407.82         8.25 o                         
   1   9   2       1232.65       1120.03        11.04 o                         
   2   9   2       5948.12       6268.91        35.45 o                         
   3   9   2         58.01         54.56         4.50 o                         
   4   9   2       4074.12       4125.72        29.86 o                         
   5   9   2       4142.38       4199.48        28.26 o                         
   6   9   2        680.03        711.56        11.72 o                         
   7   9   2        430.04        459.71        12.71 o                         
   8   9   2        290.42        270.29        12.84 o                         
   9   9   2          1.76         -2.33         9.82 o                         
  10   9   2          0.43        -15.56        15.56 o                         
  11   9   2        447.00        466.28        24.49 o                         
  12   9   2         73.98        123.53        59.43 o                         
 -13  10   2        194.29        167.90        51.04 o                         
 -12  10   2         64.87         48.77        19.02 o                         
 -11  10   2         27.93         22.98        18.97 o                         
 -10  10   2         19.37          7.32        15.90 o                         
  -9  10   2         33.69         25.95        14.55 o                         
  -8  10   2        475.26        464.19        15.95 o                         
  -7  10   2       1670.08       1625.75        29.40 o                         
  -6  10   2       2139.15       2036.68        29.70 o                         
  -5  10   2        619.37        608.31        12.02 o                         
  -4  10   2         39.64         50.41         5.70 o                         
  -3  10   2       3515.80       3621.26        24.76 o                         
  -2  10   2         26.64         18.76         3.26 o                         
  -1  10   2        307.82        334.90         7.67 o                         
   0  10   2        663.12        715.29        11.02 o                         
   1  10   2       1400.21       1467.03        13.98 o                         
   2  10   2        876.60        866.51        11.12 o                         
   3  10   2          4.53         -4.34         4.34 o                         
   4  10   2        954.41        965.18        12.39 o                         
   5  10   2       1868.63       1860.94        17.79 o                         
   6  10   2        556.14        535.48        10.25 o                         
   7  10   2        416.56        410.48        11.17 o                         
   8  10   2        395.98        377.83        14.27 o                         
   9  10   2        115.92         95.22        20.28 o                         
  10  10   2          4.73         -3.00        15.15 o                         
  11  10   2        305.43        315.37        21.28 o                         
  12  10   2       1041.02        998.50        95.38 o                         
 -12  11   2        426.45        474.81        35.08 o                         
 -11  11   2        265.22        225.60        20.60 o                         
 -10  11   2        166.51        178.27        18.46 o                         
  -9  11   2       1378.95       1345.98        27.32 o                         
  -8  11   2         88.70        116.78        10.64 o                         
  -7  11   2          3.83          4.52         7.40 o                         
  -6  11   2         73.82         77.09         7.68 o                         
  -5  11   2       1447.14       1378.12        18.91 o                         
  -4  11   2       1532.12       1427.35        19.09 o                         
  -3  11   2         33.74         21.40         6.51 o                         
  -2  11   2       1977.81       1924.91        15.80 o                         
  -1  11   2       1625.01       1652.12        16.19 o                         
   0  11   2        230.11        207.10         8.20 o                         
   1  11   2          1.16          5.49         3.65 o                         
   2  11   2         59.74         48.93         4.63 o                         
   3  11   2         36.71         52.29         5.15 o                         
   4  11   2         22.28         22.91         4.94 o                         
   5  11   2       1155.64       1095.07        14.29 o                         
   6  11   2       1177.20       1142.97        16.67 o                         
   7  11   2        415.09        422.05        12.25 o                         
   8  11   2         97.36         82.59        13.10 o                         
   9  11   2        496.37        496.10        20.69 o                         
  10  11   2       1113.66       1133.71        35.73 o                         
  11  11   2        654.28        693.75        40.65 o                         
  12  11   2          0.77        -43.41        43.41 o                         
 -12  12   2        154.93        200.54        53.05 o                         
 -11  12   2          0.01        -18.42        18.42 o                         
 -10  12   2        175.98        182.91        22.16 o                         
  -9  12   2        302.14        260.83        21.96 o                         
  -8  12   2        203.49        208.12        13.27 o                         
  -7  12   2         49.44         60.23         7.06 o                         
  -6  12   2        289.44        330.34        12.36 o                         
  -5  12   2        277.90        288.93        15.47 o                         
  -4  12   2       1424.15       1337.68        25.90 o                         
  -3  12   2         20.64         11.59         5.93 o                         
  -2  12   2        880.95        845.53        13.44 o                         
  -1  12   2       1349.60       1290.36        17.48 o                         
   0  12   2       1255.36       1249.56        17.50 o                         
   1  12   2       1267.20       1218.26        17.42 o                         
   2  12   2       3495.70       3462.10        26.00 o                         
   3  12   2       5692.15       5760.89        36.66 o                         
   4  12   2        838.30        870.46        13.74 o                         
   5  12   2        288.19        297.00        12.39 o                         
   6  12   2        238.06        272.20        15.06 o                         
   7  12   2        273.65        355.52        13.59 o                         
   8  12   2          3.99         -2.62        11.33 o                         
   9  12   2          5.17          2.93        11.12 o                         
  10  12   2         13.36         33.35        14.53 o                         
  11  12   2         12.47         45.09        39.94 o                         
 -12  13   2        177.45        202.03        36.83 o                         
 -11  13   2        450.62        435.51        29.91 o                         
 -10  13   2        495.71        532.97        28.58 o                         
  -9  13   2        230.38        221.01        15.19 o                         
  -8  13   2         56.52         61.14         9.70 o                         
  -7  13   2          4.95          2.60         8.00 o                         
  -6  13   2         43.41         33.96         6.56 o                         
  -5  13   2       2029.33       1907.18        25.78 o                         
  -4  13   2        983.31        994.02        18.17 o                         
  -3  13   2         19.61         11.97         8.95 o                         
  -2  13   2        247.60        244.91         8.71 o                         
  -1  13   2         40.71         46.20         6.22 o                         
   0  13   2        553.85        513.30        12.65 o                         
   1  13   2       1390.60       1304.92        18.41 o                         
   2  13   2        844.36        823.77        15.05 o                         
   3  13   2        209.51        189.67         8.00 o                         
   4  13   2       1791.23       1760.84        19.83 o                         
   5  13   2       2652.26       2559.47        31.62 o                         
   6  13   2        334.65        363.56        13.71 o                         
   7  13   2          0.18         -6.40        10.82 o                         
   8  13   2         99.35        109.65        12.83 o                         
   9  13   2          6.85          8.73        11.91 o                         
  10  13   2        538.71        616.27        29.20 o                         
  11  13   2        431.92        465.40        54.34 o                         
 -11  14   2        751.38        757.37        37.18 o                         
 -10  14   2        197.51        211.51        19.42 o                         
  -9  14   2          3.01         -4.91        13.40 o                         
  -8  14   2        627.99        700.59        23.45 o                         
  -7  14   2        814.23        814.14        20.12 o                         
  -6  14   2       1959.89       1802.95        26.37 o                         
  -5  14   2       1540.88       1370.95        22.36 o                         
  -4  14   2        941.41        882.33        17.42 o                         
  -3  14   2       2859.98       2754.37        31.14 o                         
  -2  14   2        998.88        920.20        18.59 o                         
  -1  14   2         23.62         42.02         7.21 o                         
   0  14   2       1233.31       1287.29        20.61 o                         
   1  14   2        418.82        400.47         9.80 o                         
   2  14   2        107.46        116.85         7.76 o                         
   3  14   2       1066.83       1042.82        16.09 o                         
   4  14   2       3720.65       3615.23        37.38 o                         
   5  14   2        615.23        654.40        16.23 o                         
   6  14   2        107.34         86.88        10.12 o                         
   7  14   2        485.12        490.98        18.52 o                         
   8  14   2        279.04        273.30        17.38 o                         
   9  14   2        905.10        990.06        29.59 o                         
  10  14   2        464.15        467.62        39.60 o                         
  11  14   2        358.39        388.33        54.74 o                         
 -11  15   2        254.86        278.21        27.01 o                         
 -10  15   2        346.39        352.55        24.98 o                         
  -9  15   2         70.72         84.38        20.82 o                         
  -8  15   2          2.85          5.45        11.03 o                         
  -7  15   2        179.43        184.30        12.05 o                         
  -6  15   2         52.52         57.99        12.72 o                         
  -5  15   2        237.17        207.64        11.69 o                         
  -4  15   2       1926.25       1932.74        26.24 o                         
  -3  15   2        922.81        900.21        15.26 o                         
  -2  15   2        446.33        423.89        14.59 o                         
  -1  15   2        613.35        600.48        15.61 o                         
   0  15   2       1271.33       1246.90        19.98 o                         
   1  15   2       3595.04       3512.34        35.81 o                         
   2  15   2        887.04        873.21        16.12 o                         
   3  15   2        593.86        576.13        13.52 o                         
   4  15   2       1181.54       1130.12        31.77 o                         
   5  15   2       1282.63       1252.19        24.31 o                         
   6  15   2         18.52         35.30         8.79 o                         
   7  15   2         48.63         65.10        11.25 o                         
   8  15   2          1.48        -14.09        14.09 o                         
   9  15   2         65.07         58.72        13.54 o                         
  10  15   2          2.37         19.98        22.79 o                         
 -10  16   2         26.69         12.84        18.49 o                         
  -9  16   2         61.13         96.13        16.71 o                         
  -8  16   2        142.87        125.14        12.93 o                         
  -7  16   2        205.20        178.33        12.31 o                         
  -6  16   2        293.38        309.83        14.48 o                         
  -5  16   2         10.49         21.15         9.22 o                         
  -4  16   2        412.23        410.36        17.51 o                         
  -3  16   2          4.32          3.52        10.95 o                         
  -2  16   2        727.56        701.98        14.62 o                         
  -1  16   2        264.86        249.70        10.65 o                         
   0  16   2         48.77         64.38        10.03 o                         
   1  16   2        139.93        143.27         9.61 o                         
   2  16   2        149.86        147.62         9.91 o                         
   3  16   2        548.95        574.67        13.76 o                         
   4  16   2          0.29         -3.78         8.27 o                         
   5  16   2        300.20        292.09        13.65 o                         
   6  16   2          8.94          7.16         9.55 o                         
   7  16   2        170.05        152.33        12.60 o                         
   8  16   2        621.04        664.53        26.36 o                         
   9  16   2         21.35        -18.24        18.24 o                         
 -10  17   2        491.51        394.49        53.85 o                         
  -9  17   2        329.98        382.43        32.60 o                         
  -8  17   2         61.76         34.82        12.18 o                         
  -7  17   2         22.65         36.69        11.17 o                         
  -6  17   2       1135.80       1150.44        25.50 o                         
  -5  17   2        288.85        305.99        17.04 o                         
  -4  17   2         70.21         50.01        17.38 o                         
  -3  17   2         45.98         47.35        10.20 o                         
  -2  17   2       1176.67       1150.84        21.36 o                         
  -1  17   2         70.63         76.92         9.12 o                         
   0  17   2        367.03        360.08        12.39 o                         
   1  17   2        137.30        140.47         8.70 o                         
   2  17   2        156.23        143.98         9.67 o                         
   3  17   2        483.74        435.09        18.09 o                         
   4  17   2          0.05         10.46        10.36 o                         
   5  17   2        239.86        246.02        21.12 o                         
   6  17   2        166.13        150.27        15.04 o                         
   7  17   2        394.68        407.94        21.72 o                         
   8  17   2        289.89        281.40        20.60 o                         
   9  17   2        286.82        328.77        48.53 o                         
  -9  18   2         58.01         48.58        23.76 o                         
  -8  18   2        236.97        237.00        17.49 o                         
  -7  18   2         88.28         77.20        12.85 o                         
  -6  18   2         52.38         64.36        11.60 o                         
  -5  18   2        129.75        128.77        17.40 o                         
  -4  18   2         35.72         23.73        16.82 o                         
  -3  18   2          0.44          1.80        10.35 o                         
  -2  18   2        158.12        160.70        13.23 o                         
  -1  18   2       1076.47       1095.17        22.61 o                         
   0  18   2        256.83        265.45        12.19 o                         
   1  18   2        368.59        367.42        12.93 o                         
   2  18   2        278.49        310.65        13.60 o                         
   3  18   2        705.19        711.51        22.49 o                         
   4  18   2         28.50         41.79        11.73 o                         
   5  18   2         24.00         27.79        11.58 o                         
   6  18   2        404.72        461.17        22.25 o                         
   7  18   2        391.19        431.12        25.86 o                         
   8  18   2        346.03        404.52        36.82 o                         
   9  18   2         49.36         47.65        36.55 o                         
  -8  19   2        548.95        574.47        39.05 o                         
  -7  19   2         27.56         26.51        15.94 o                         
  -6  19   2         28.26         32.89        14.93 o                         
  -5  19   2         80.27         74.85        13.07 o                         
  -4  19   2        844.49        916.41        26.74 o                         
  -3  19   2          6.47          2.91        11.36 o                         
  -2  19   2         10.48          2.51        10.10 o                         
  -1  19   2         18.34         18.73        10.98 o                         
   0  19   2         13.64          1.69         8.67 o                         
   1  19   2        619.84        585.28        15.80 o                         
   2  19   2         36.47         32.90         8.91 o                         
   3  19   2         15.14         14.93        10.34 o                         
   4  19   2        120.16        128.39        13.77 o                         
   5  19   2        119.54        128.21        15.48 o                         
   6  19   2          0.38          0.61        14.00 o                         
   7  19   2         52.27         87.06        21.97 o                         
   8  19   2        134.48         66.03        29.51 o                         
  -7  20   2        919.48        987.31        58.91 o                         
  -6  20   2        279.20        308.84        22.80 o                         
  -5  20   2         33.46         83.96        15.87 o                         
  -4  20   2       1243.62       1316.92        37.08 o                         
  -3  20   2        411.31        391.52        22.12 o                         
  -2  20   2         84.64         85.60        15.14 o                         
  -1  20   2        220.37        195.00        20.55 o                         
   0  20   2        151.04        157.00        16.36 o                         
   1  20   2        122.69        112.50        13.19 o                         
   2  20   2         24.45         34.92        12.82 o                         
   3  20   2          0.25         16.51        13.51 o                         
   4  20   2        129.41        123.58        17.84 o                         
   5  20   2        656.76        675.37        26.58 o                         
   6  20   2        159.05        153.17        22.13 o                         
   7  20   2        342.32        334.35        49.18 o                         
  -7  21   2         41.06        -24.48        32.18 o                         
  -6  21   2         43.18          9.64        23.99 o                         
  -5  21   2          0.01          3.37        17.30 o                         
  -4  21   2         16.75         14.78        24.57 o                         
  -3  21   2        251.65        258.30        20.45 o                         
  -2  21   2        187.39        203.64        21.72 o                         
  -1  21   2         15.59         21.65        17.85 o                         
   0  21   2        326.43        349.90        22.94 o                         
   1  21   2        689.53        692.95        27.30 o                         
   2  21   2          8.85         -4.00        11.64 o                         
   3  21   2         14.42         21.20        13.08 o                         
   4  21   2         33.03         22.44        20.25 o                         
   5  21   2        445.82        461.58        32.72 o                         
   6  21   2         32.58          6.41        18.81 o                         
  -6  22   2         49.94         39.25        23.96 o                         
  -5  22   2         44.36         12.50        22.84 o                         
  -4  22   2        169.86        158.05        31.22 o                         
  -3  22   2         27.61         42.33        16.34 o                         
  -2  22   2        183.28        194.56        22.81 o                         
  -1  22   2        148.20        148.94        20.34 o                         
   0  22   2        254.37        246.25        22.27 o                         
   1  22   2          1.70          6.19        13.59 o                         
   2  22   2         97.07        129.28        22.70 o                         
   3  22   2        182.47        187.05        26.08 o                         
   4  22   2         21.24        -10.24        17.79 o                         
   5  22   2        151.65        135.53        23.41 o                         
  -5  23   2         58.46        112.98        37.78 o                         
  -1  23   2         30.31         75.38        52.58 o                         
   0  23   2        521.75        436.39        68.93 o                         
   1  23   2          0.58        -51.31        51.31 o                         
   2  23   2        186.81        148.12        29.67 o                         
   3  23   2         91.23        120.47        40.86 o                         
   1  24   2          0.06        -53.59        53.59 o                         
   2  24   2        552.55        503.41        74.93 o                         
 -14   1   3        131.92        134.01        38.68 o                         
 -13   1   3        265.15        275.99        23.54 o                         
 -12   1   3          6.49        -12.02        15.39 o                         
 -11   1   3         99.66        105.49        12.81 o                         
 -10   1   3        535.47        530.25        16.27 o                         
  -9   1   3         87.31         80.60         6.64 o                         
  -8   1   3       1888.98       1879.55        29.33 o                         
  -7   1   3          3.17         -6.05         6.05 o                         
  -6   1   3         26.52         16.98         4.45 o                         
  -5   1   3       1377.32       1381.96        13.52 o                         
  -4   1   3       2503.96       2400.34        15.31 o                         
  -3   1   3       1630.15       1679.24        10.68 o                         
  -2   1   3         12.58         36.54         3.25 o                         
  -1   1   3      24285.13      23929.24        96.87 o                         
   0   1   3        727.91        633.86         8.27 o                         
   1   1   3      13886.73      14289.15        67.25 o                         
   2   1   3       4316.96       4344.34        33.35 o                         
   3   1   3        371.26        414.93         8.40 o                         
   4   1   3       1009.49        963.47        12.34 o                         
   5   1   3        897.18        848.15        11.28 o                         
   6   1   3         80.21         82.96         5.58 o                         
   7   1   3         38.12         47.97         7.69 o                         
   8   1   3        383.19        381.00        16.65 o                         
   9   1   3        714.72        699.21        21.33 o                         
  10   1   3        223.36        198.81        17.73 o                         
  11   1   3        111.74        112.43        16.98 o                         
  12   1   3        109.86        128.47        20.59 o                         
  13   1   3          4.10         -9.66        16.57 o                         
 -14   2   3          5.32         31.55        29.69 o                         
 -13   2   3        417.33        441.04        27.19 o                         
 -12   2   3        396.47        393.49        36.50 o                         
 -11   2   3         90.55         97.64        10.79 o                         
 -10   2   3        649.68        607.22        17.31 o                         
  -9   2   3        444.52        455.17        10.07 o                         
  -8   2   3        114.26        133.52         6.80 o                         
  -7   2   3        697.34        705.74        11.03 o                         
  -6   2   3         99.14        124.30         5.29 o                         
  -5   2   3       1033.70       1069.44        11.11 o                         
  -4   2   3       7201.20       7951.55        39.42 o                         
  -3   2   3        102.87        163.89         4.75 o                         
  -2   2   3       2639.60       2563.15        13.39 o                         
  -1   2   3       2074.67       2122.68        12.73 o                         
   0   2   3       6007.41       5754.04        38.37 o                         
   1   2   3        149.54        182.33         7.39 o                         
   2   2   3      10563.60      10980.23        57.35 o                         
   3   2   3       1645.35       1587.60        14.93 o                         
   4   2   3          3.66          8.08         3.69 o                         
   5   2   3        487.30        516.90         8.33 o                         
   6   2   3        963.38        979.56        14.35 o                         
   7   2   3        142.92        144.22         8.09 o                         
   8   2   3        246.95        216.57        11.79 o                         
   9   2   3        175.81        152.91        13.37 o                         
  10   2   3        284.05        262.70        20.36 o                         
  11   2   3        255.14        248.91        21.16 o                         
  12   2   3         86.93         78.14        17.56 o                         
  13   2   3         82.65        128.19        19.37 o                         
 -14   3   3        381.16        462.01        58.19 o                         
 -13   3   3        134.23        168.81        25.16 o                         
 -12   3   3        138.36        138.27        17.64 o                         
 -11   3   3        111.89        124.14        11.47 o                         
 -10   3   3        177.58        178.40        12.02 o                         
  -9   3   3         53.71         44.27         6.31 o                         
  -8   3   3         61.07         61.73         6.42 o                         
  -7   3   3       2679.92       2711.50        21.28 o                         
  -6   3   3          0.03          8.73         4.38 o                         
  -5   3   3        281.12        287.36         7.83 o                         
  -4   3   3        254.94        280.82         6.68 o                         
  -3   3   3        570.04        665.30         8.43 o                         
  -2   3   3        978.41        968.66         8.70 o                         
  -1   3   3       6323.79       6372.79        33.86 o                         
   0   3   3       3112.18       3196.98        23.65 o                         
   1   3   3        764.48        777.11        13.55 o                         
   2   3   3       2516.25       2771.60        26.60 o                         
   3   3   3       1184.49       1313.65        14.42 o                         
   4   3   3       1391.59       1485.36        13.53 o                         
   5   3   3        119.86        135.94         5.49 o                         
   6   3   3        232.44        213.77         8.45 o                         
   7   3   3        637.08        621.06        12.71 o                         
   8   3   3         72.64         55.67         5.74 o                         
   9   3   3       1062.99        981.10        27.45 o                         
  10   3   3         75.74         89.31        17.85 o                         
  11   3   3          0.04        -14.06        14.06 o                         
  12   3   3         91.20         89.57        16.40 o                         
  13   3   3         67.61         79.12        35.57 o                         
 -14   4   3          0.64        123.61        43.59 o                         
 -13   4   3          0.10         -5.57        18.00 o                         
 -12   4   3         19.33          1.50        15.22 o                         
 -11   4   3        296.34        348.50        19.41 o                         
 -10   4   3        123.80        113.79         8.92 o                         
  -9   4   3        303.04        321.92        11.19 o                         
  -8   4   3       1880.65       1793.15        20.61 o                         
  -7   4   3         22.86         29.86         5.02 o                         
  -6   4   3       3183.40       2934.80        21.97 o                         
  -5   4   3         72.53        102.03         5.91 o                         
  -4   4   3          5.70         18.94         4.05 o                         
  -3   4   3       3702.77       3474.89        18.88 o                         
  -2   4   3         46.05          8.80         3.20 o                         
  -1   4   3       2760.38       2842.76        17.52 o                         
   0   4   3       1569.35       1787.18        22.91 o                         
   1   4   3       1128.42       1091.26        13.07 o                         
   2   4   3        816.52        885.34        11.33 o                         
   3   4   3       3333.67       3418.02        24.21 o                         
   4   4   3       5178.00       5395.49        32.16 o                         
   5   4   3        751.72        749.75        10.12 o                         
   6   4   3        614.25        593.97        12.51 o                         
   7   4   3       4678.60       4741.55        37.78 o                         
   8   4   3         38.67         42.89         6.01 o                         
   9   4   3        763.75        722.94        25.34 o                         
  10   4   3         53.94         37.10        13.73 o                         
  11   4   3          9.29         29.49        21.84 o                         
  12   4   3        551.06        656.72        31.03 o                         
  13   4   3         76.73         14.59        29.11 o                         
 -13   5   3        643.34        686.43        48.33 o                         
 -12   5   3        178.09        221.78        25.81 o                         
 -11   5   3        100.07        106.86        12.71 o                         
 -10   5   3        200.76        218.91        10.16 o                         
  -9   5   3        566.85        563.30        12.66 o                         
  -8   5   3         26.81         48.16         5.70 o                         
  -7   5   3       4314.95       4385.52        32.17 o                         
  -6   5   3       2786.63       2765.11        46.03 o                         
  -5   5   3       1869.08       1912.38        19.80 o                         
  -4   5   3        379.68        368.78         7.98 o                         
  -3   5   3        128.10        120.21         3.91 o                         
  -2   5   3       3615.77       3664.91        23.87 o                         
  -1   5   3       1468.76       1691.78        13.84 o                         
   0   5   3         26.01         49.78         6.16 o                         
   1   5   3       3857.17       4312.30        26.22 o                         
   2   5   3        168.64        236.71         6.77 o                         
   3   5   3        355.28        353.94         8.19 o                         
   4   5   3       2044.98       2077.81        18.77 o                         
   5   5   3        730.27        709.35        10.98 o                         
   6   5   3       1275.79       1231.47        15.11 o                         
   7   5   3        584.94        514.77        12.77 o                         
   8   5   3        816.09        793.23        15.11 o                         
   9   5   3        109.78         99.91         8.60 o                         
  10   5   3        177.06        188.30        20.34 o                         
  11   5   3        394.55        391.24        30.31 o                         
  12   5   3         59.38         78.80        25.30 o                         
  13   5   3        203.28        232.11        43.99 o                         
 -13   6   3        176.17        161.77        31.28 o                         
 -12   6   3         45.82         68.13        17.74 o                         
 -11   6   3         73.41         85.92        14.60 o                         
 -10   6   3         20.91         11.64         8.50 o                         
  -9   6   3         48.87         34.81         5.89 o                         
  -8   6   3        110.71         85.70         6.36 o                         
  -7   6   3         45.21         38.69         4.92 o                         
  -6   6   3        224.98        217.99         7.47 o                         
  -5   6   3        809.74        826.78        16.30 o                         
  -4   6   3        534.79        574.91         7.74 o                         
  -3   6   3        445.69        497.99         6.87 o                         
  -2   6   3         56.99         43.26         3.14 o                         
  -1   6   3        564.51        673.95         9.59 o                         
   0   6   3        174.56        236.40         6.81 o                         
   1   6   3       2366.24       2522.23        19.41 o                         
   2   6   3        921.53        951.67        13.21 o                         
   3   6   3        116.65        122.74         5.94 o                         
   4   6   3         18.86         25.24         4.75 o                         
   5   6   3          0.05          0.80         4.82 o                         
   6   6   3        114.77        122.84         6.60 o                         
   7   6   3         30.92         12.69         7.58 o                         
   8   6   3       1361.84       1299.39        19.33 o                         
   9   6   3         60.40         65.61         9.08 o                         
  10   6   3         21.46         18.92        11.09 o                         
  11   6   3         77.26         99.01        18.11 o                         
  12   6   3        143.12        143.57        22.93 o                         
 -13   7   3        193.15        257.37        34.49 o                         
 -12   7   3          2.05          4.73        21.24 o                         
 -11   7   3        640.62        663.21        25.52 o                         
 -10   7   3        714.57        693.16        18.37 o                         
  -9   7   3          8.37          0.50         5.32 o                         
  -8   7   3       1862.31       1886.32        25.56 o                         
  -7   7   3        134.74        121.25         6.22 o                         
  -6   7   3         45.95         57.12         4.79 o                         
  -5   7   3       5885.86       6075.13        37.13 o                         
  -4   7   3       1831.97       1759.08        13.86 o                         
  -3   7   3       1802.49       2075.84        14.22 o                         
  -2   7   3       2004.92       2224.64        14.25 o                         
  -1   7   3       1513.69       1621.74        14.67 o                         
   0   7   3         63.16         70.27         5.02 o                         
   1   7   3       1276.36       1344.49        13.57 o                         
   2   7   3         87.81        112.48         5.40 o                         
   3   7   3       2716.14       2677.54        22.40 o                         
   4   7   3        412.88        463.51        10.15 o                         
   5   7   3        933.43        887.96        14.16 o                         
   6   7   3        267.25        260.88         9.17 o                         
   7   7   3       1193.70       1169.10        19.56 o                         
   8   7   3        135.14        105.10         8.44 o                         
   9   7   3        629.51        653.81        18.86 o                         
  10   7   3        212.05        242.03        17.95 o                         
  11   7   3         54.46         17.70        15.20 o                         
  12   7   3         29.17         39.96        30.66 o                         
 -13   8   3         35.68        -14.70        35.10 o                         
 -12   8   3         33.41         50.59        14.52 o                         
 -11   8   3          0.89         20.27        13.58 o                         
 -10   8   3         29.93         28.57        12.34 o                         
  -9   8   3         26.21         19.06        10.16 o                         
  -8   8   3        112.89         84.12         6.01 o                         
  -7   8   3        185.27        192.82         6.67 o                         
  -6   8   3         31.50         34.87         4.78 o                         
  -5   8   3       4052.47       3976.02        23.23 o                         
  -4   8   3         10.43         16.10         3.60 o                         
  -3   8   3        749.35        671.95         7.94 o                         
  -2   8   3         58.46         40.30         3.35 o                         
  -1   8   3          0.05         -4.34         4.34 o                         
   0   8   3       2938.55       3172.66        23.34 o                         
   1   8   3         74.13         68.43         4.38 o                         
   2   8   3        163.52        172.73         6.22 o                         
   3   8   3       6065.23       6044.71        33.96 o                         
   4   8   3       1792.06       1818.75        18.99 o                         
   5   8   3         91.71         87.59         6.67 o                         
   6   8   3        994.76        973.79        16.14 o                         
   7   8   3        455.05        435.43        12.28 o                         
   8   8   3        264.17        285.52        11.40 o                         
   9   8   3        253.10        238.26        14.05 o                         
  10   8   3         99.19        116.64        16.20 o                         
  11   8   3         49.76         53.32        17.98 o                         
  12   8   3          1.72        -13.33        22.71 o                         
 -13   9   3         88.42        110.85        41.11 o                         
 -12   9   3        757.65        749.08        32.86 o                         
 -11   9   3        255.17        262.88        18.52 o                         
 -10   9   3          0.65        -13.01        13.01 o                         
  -9   9   3          4.48          1.12         9.48 o                         
  -8   9   3        145.35        131.87         8.60 o                         
  -7   9   3         28.53         23.60         7.29 o                         
  -6   9   3        714.09        713.60        12.36 o                         
  -5   9   3         77.99         92.40         6.04 o                         
  -4   9   3       2057.59       2111.02        17.34 o                         
  -3   9   3        204.13        206.55         5.45 o                         
  -2   9   3       2710.00       2914.88        20.73 o                         
  -1   9   3       1527.40       1603.49        14.80 o                         
   0   9   3        191.43        165.41         6.52 o                         
   1   9   3         91.51         88.80         5.81 o                         
   2   9   3         81.06         74.23         5.38 o                         
   3   9   3       1310.37       1322.96        14.67 o                         
   4   9   3       2235.10       2249.73        21.73 o                         
   5   9   3        707.89        719.70        14.28 o                         
   6   9   3          2.11          4.89         5.98 o                         
   7   9   3         84.82         84.63         7.77 o                         
   8   9   3        136.49        108.60         9.67 o                         
   9   9   3        110.02         95.97        12.29 o                         
  10   9   3          0.78         20.67        17.33 o                         
  11   9   3         68.14         80.47        18.21 o                         
  12   9   3        676.65        670.73        45.65 o                         
 -13  10   3        267.62        202.52        44.61 o                         
 -12  10   3        433.81        411.60        30.37 o                         
 -11  10   3         20.52         27.49        15.89 o                         
 -10  10   3        441.80        456.05        42.02 o                         
  -9  10   3       1342.33       1231.04        27.81 o                         
  -8  10   3       1563.56       1568.56        25.94 o                         
  -7  10   3          1.99          2.34        10.64 o                         
  -6  10   3       3271.60       3256.91        29.34 o                         
  -5  10   3       1954.46       1852.76        21.28 o                         
  -4  10   3         11.60          9.65         5.19 o                         
  -3  10   3       1027.96       1071.67        11.29 o                         
  -2  10   3          6.44         10.91         4.44 o                         
  -1  10   3         11.01         17.56         4.84 o                         
   0  10   3        110.07        111.36         6.29 o                         
   1  10   3        319.55        312.97         8.89 o                         
   2  10   3        100.79         90.94         5.44 o                         
   3  10   3       1652.20       1641.79        18.17 o                         
   4  10   3        994.19       1049.18        15.66 o                         
   5  10   3        325.36        325.51         9.97 o                         
   6  10   3       2660.98       2581.34        27.96 o                         
   7  10   3       2110.62       2125.96        26.15 o                         
   8  10   3        324.17        307.02        16.31 o                         
   9  10   3       1205.00       1174.15        29.83 o                         
  10  10   3        535.55        494.87        25.80 o                         
  11  10   3         26.68         16.63        19.16 o                         
  12  10   3        188.79        236.97        47.84 o                         
 -13  11   3         73.26         67.12        34.53 o                         
 -12  11   3        346.43        381.37        43.30 o                         
 -11  11   3        159.20        167.21        25.56 o                         
 -10  11   3         15.76          8.74        14.92 o                         
  -9  11   3        229.87        248.34        17.13 o                         
  -8  11   3        161.95        159.59        10.59 o                         
  -7  11   3        240.39        252.77         9.84 o                         
  -6  11   3        151.77        143.88         8.53 o                         
  -5  11   3        331.87        360.64        11.17 o                         
  -4  11   3         33.94         34.23         6.44 o                         
  -3  11   3        219.72        202.17         6.38 o                         
  -2  11   3       1370.24       1442.96        18.27 o                         
  -1  11   3        486.53        515.19        10.92 o                         
   0  11   3          6.52          7.66         5.28 o                         
   1  11   3       2601.86       2771.78        30.81 o                         
   2  11   3        282.73        277.05         9.40 o                         
   3  11   3         68.75         86.14         6.44 o                         
   4  11   3          1.51         -3.55         5.50 o                         
   5  11   3       2697.65       2723.22        26.67 o                         
   6  11   3        364.92        350.98        11.00 o                         
   7  11   3         72.67         86.98         8.74 o                         
   8  11   3         29.91         13.25        11.05 o                         
   9  11   3         26.61         23.11        16.99 o                         
  10  11   3        274.26        301.57        21.64 o                         
  11  11   3        161.01        219.77        30.28 o                         
  12  11   3        110.44         58.88        38.63 o                         
 -12  12   3        574.40        551.67        48.28 o                         
 -11  12   3         21.56          3.73        22.05 o                         
 -10  12   3        131.01        170.79        18.92 o                         
  -9  12   3          0.15          3.74        11.17 o                         
  -8  12   3         30.95         15.88        10.17 o                         
  -7  12   3        497.54        477.97        14.76 o                         
  -6  12   3        163.25        166.47         9.02 o                         
  -5  12   3       1069.06       1043.62        19.18 o                         
  -4  12   3        231.93        255.82        10.14 o                         
  -3  12   3         16.86         19.38         5.38 o                         
  -2  12   3         64.01         96.66        10.02 o                         
  -1  12   3       1426.72       1459.52        20.49 o                         
   0  12   3        184.23        167.69         9.37 o                         
   1  12   3         26.58         30.35         7.87 o                         
   2  12   3         86.41         93.33         7.31 o                         
   3  12   3        123.23        104.42         7.09 o                         
   4  12   3          2.11         -2.15         5.56 o                         
   5  12   3       1640.38       1664.95        20.59 o                         
   6  12   3          8.57          2.94         4.84 o                         
   7  12   3        716.01        749.97        20.94 o                         
   8  12   3        820.86        810.06        25.67 o                         
   9  12   3        137.70        140.94        16.38 o                         
  10  12   3         11.66         21.97        21.05 o                         
  11  12   3        309.76        275.45        31.99 o                         
 -12  13   3          8.27         19.33        21.06 o                         
 -11  13   3         53.74         48.59        18.27 o                         
 -10  13   3         73.82        109.19        25.54 o                         
  -9  13   3         43.90         66.68        12.79 o                         
  -8  13   3        686.17        708.82        23.45 o                         
  -7  13   3        613.10        585.47        18.30 o                         
  -6  13   3         26.49         27.13         7.23 o                         
  -5  13   3         57.16         63.91         8.17 o                         
  -4  13   3        764.21        800.85        16.25 o                         
  -3  13   3       2312.75       2360.57        30.28 o                         
  -2  13   3        446.99        437.46        11.33 o                         
  -1  13   3       2745.90       2677.42        28.91 o                         
   0  13   3         68.01         95.95        13.17 o                         
   1  13   3          9.56          9.91         7.55 o                         
   2  13   3        294.13        283.83        12.10 o                         
   3  13   3          8.81          8.60         6.64 o                         
   4  13   3        186.70        206.00         9.18 o                         
   5  13   3        356.38        328.36        11.08 o                         
   6  13   3         34.10         46.31        10.15 o                         
   7  13   3        317.70        302.52        18.03 o                         
   8  13   3       1053.69       1070.36        29.59 o                         
   9  13   3        187.77        180.87        17.13 o                         
  10  13   3        156.81        151.04        30.52 o                         
  11  13   3        611.27        473.87        63.97 o                         
 -11  14   3         11.49         13.74        18.78 o                         
 -10  14   3          0.09          0.53        14.25 o                         
  -9  14   3         28.54         41.88        12.33 o                         
  -8  14   3        634.86        643.42        23.13 o                         
  -7  14   3         20.49         14.02        12.19 o                         
  -6  14   3        351.39        326.12        16.64 o                         
  -5  14   3        364.53        333.90        12.16 o                         
  -4  14   3         13.69         17.03         6.25 o                         
  -3  14   3        167.93        144.35         7.53 o                         
  -2  14   3         13.58          7.43         7.01 o                         
  -1  14   3         27.32         23.22         8.45 o                         
   0  14   3         13.83         10.55         7.60 o                         
   1  14   3        146.16        120.38        10.45 o                         
   2  14   3         26.20         17.80         7.48 o                         
   3  14   3       1172.43       1273.75        20.36 o                         
   4  14   3         52.71         58.23         7.50 o                         
   5  14   3        167.45        149.33        10.17 o                         
   6  14   3          0.17          9.30         8.78 o                         
   7  14   3       1126.78       1109.11        29.69 o                         
   8  14   3          1.39          5.09        11.80 o                         
   9  14   3          1.35         21.01        16.36 o                         
  10  14   3         72.54         67.50        19.36 o                         
 -11  15   3          4.58         -5.96        19.86 o                         
 -10  15   3        313.31        343.72        39.22 o                         
  -9  15   3         19.01          3.76        13.66 o                         
  -8  15   3         62.59         66.04        12.91 o                         
  -7  15   3          0.19          3.12        11.91 o                         
  -6  15   3          0.30          5.03        10.28 o                         
  -5  15   3          1.70          4.04        10.79 o                         
  -4  15   3        994.98        930.21        23.48 o                         
  -3  15   3        684.88        604.29        13.82 o                         
  -2  15   3        137.42        130.16         9.36 o                         
  -1  15   3       2536.69       2463.79        29.60 o                         
   0  15   3        939.84        925.28        19.48 o                         
   1  15   3       4512.45       4393.44        42.87 o                         
   2  15   3        533.10        524.55        16.21 o                         
   3  15   3          3.21          5.04         8.99 o                         
   4  15   3        604.17        637.18        18.09 o                         
   5  15   3        805.42        817.73        21.06 o                         
   6  15   3         29.30         26.90         9.48 o                         
   7  15   3        104.94        131.27        17.31 o                         
   8  15   3        329.60        332.32        19.50 o                         
   9  15   3         20.72        -16.42        18.59 o                         
  10  15   3         97.28         71.31        36.16 o                         
 -10  16   3        176.88        155.26        27.17 o                         
  -9  16   3        902.33        985.18        33.57 o                         
  -8  16   3         24.63        -12.93        12.93 o                         
  -7  16   3        286.06        366.96        19.15 o                         
  -6  16   3        248.46        274.04        17.12 o                         
  -5  16   3        670.93        622.28        23.03 o                         
  -4  16   3          0.14         -3.41        13.12 o                         
  -3  16   3        291.19        294.75        20.41 o                         
  -2  16   3        823.27        794.34        18.27 o                         
  -1  16   3         52.92         51.85         9.04 o                         
   0  16   3       2836.91       2768.53        34.29 o                         
   1  16   3        278.92        292.37        12.40 o                         
   2  16   3       1466.76       1430.63        28.28 o                         
   3  16   3        289.84        278.19        20.01 o                         
   4  16   3        156.24        137.79        13.56 o                         
   5  16   3        273.72        217.73        14.82 o                         
   6  16   3         78.64         55.48        19.01 o                         
   7  16   3          0.25         -7.85        14.65 o                         
   8  16   3         23.22          1.85        19.77 o                         
   9  16   3          2.30         -1.69        35.00 o                         
 -10  17   3        621.75        610.53        38.84 o                         
  -9  17   3          2.30         -6.93        18.34 o                         
  -8  17   3        259.87        247.81        17.24 o                         
  -7  17   3          0.83         -2.68        12.33 o                         
  -6  17   3          4.94         -7.26        11.58 o                         
  -5  17   3         23.85         10.62        12.47 o                         
  -4  17   3        174.66        184.96        26.78 o                         
  -3  17   3         56.08         42.45        14.52 o                         
  -2  17   3          0.05         -8.48         8.48 o                         
  -1  17   3        815.16        782.20        19.17 o                         
   0  17   3         18.73          3.23         7.72 o                         
   1  17   3         12.08         11.98         9.35 o                         
   2  17   3        615.22        643.38        22.20 o                         
   3  17   3        240.87        261.11        16.14 o                         
   4  17   3        165.10        121.06        12.98 o                         
   5  17   3        763.91        788.64        24.92 o                         
   6  17   3         41.25         50.53        13.76 o                         
   7  17   3         76.59         77.11        15.88 o                         
   8  17   3        103.39         91.81        21.24 o                         
   9  17   3        520.58        519.97        58.62 o                         
  -9  18   3        268.45        274.92        28.72 o                         
  -8  18   3          6.62          2.13        13.78 o                         
  -7  18   3         26.12         44.46        18.44 o                         
  -6  18   3          0.04          9.67        11.77 o                         
  -5  18   3          8.03         26.29        14.76 o                         
  -4  18   3          8.03          2.86        12.92 o                         
  -3  18   3          0.06          7.83        11.83 o                         
  -2  18   3         10.95        -11.21        11.50 o                         
  -1  18   3        337.28        341.42        13.92 o                         
   0  18   3        193.82        170.73        11.64 o                         
   1  18   3         55.54         45.41        10.10 o                         
   2  18   3          5.68        -10.26        10.26 o                         
   3  18   3        411.37        386.39        18.72 o                         
   4  18   3        123.75        153.03        14.21 o                         
   5  18   3        221.73        232.03        16.27 o                         
   6  18   3         75.51         54.64        14.63 o                         
   7  18   3        378.07        382.49        30.97 o                         
   8  18   3        210.58        245.71        31.13 o                         
  -8  19   3          0.21          3.57        17.75 o                         
  -7  19   3        240.56        282.90        21.39 o                         
  -6  19   3        307.46        296.76        17.76 o                         
  -5  19   3         32.44         12.14        16.41 o                         
  -4  19   3        612.35        623.61        27.12 o                         
  -3  19   3        218.42        228.74        15.88 o                         
  -2  19   3         46.22         52.64        14.10 o                         
  -1  19   3        310.79        277.49        16.90 o                         
   0  19   3        942.67        960.86        22.64 o                         
   1  19   3         70.72         75.15        10.88 o                         
   2  19   3        126.45        127.20        12.28 o                         
   3  19   3          0.28          6.49        11.20 o                         
   4  19   3        114.56        108.51        14.34 o                         
   5  19   3         52.18         34.88        14.47 o                         
   6  19   3         26.35         32.27        16.18 o                         
   7  19   3         20.35         39.59        28.36 o                         
   8  19   3        420.51        382.52        56.67 o                         
  -7  20   3         22.10         25.98        18.09 o                         
  -6  20   3         14.04         -0.81        15.42 o                         
  -5  20   3         45.32         36.28        15.62 o                         
  -4  20   3        249.21        265.59        20.14 o                         
  -3  20   3          1.31        -13.47        13.47 o                         
  -2  20   3        195.51        193.53        17.05 o                         
  -1  20   3         64.75         63.64        12.03 o                         
   0  20   3        101.61        111.03        13.82 o                         
   1  20   3         38.42         26.26        10.61 o                         
   2  20   3         87.65         85.27        11.99 o                         
   3  20   3         37.52         43.13        16.13 o                         
   4  20   3        576.70        591.53        23.64 o                         
   5  20   3        111.37         96.48        19.59 o                         
   6  20   3         13.33          6.60        15.77 o                         
   7  20   3         36.81         28.84        28.39 o                         
  -7  21   3        125.93        140.93        42.58 o                         
  -6  21   3        233.58        236.12        32.35 o                         
  -5  21   3       1053.90       1136.81        43.13 o                         
  -4  21   3         91.48         78.14        20.80 o                         
  -3  21   3        523.81        582.13        29.68 o                         
  -2  21   3        192.63        229.52        19.23 o                         
  -1  21   3          2.94         -8.51        16.81 o                         
   0  21   3         26.71         20.20        14.93 o                         
   1  21   3         24.71         20.24        12.49 o                         
   2  21   3        537.37        565.91        23.88 o                         
   3  21   3        631.01        659.55        25.39 o                         
   4  21   3          6.07         84.96        24.90 o                         
   5  21   3        282.52        280.63        26.78 o                         
   6  21   3        307.98        311.35        48.19 o                         
  -5  22   3        792.60        949.72        78.24 o                         
  -4  22   3          0.31          5.16        22.81 o                         
  -3  22   3        608.40        635.17        33.26 o                         
  -2  22   3        429.59        440.72        33.14 o                         
  -1  22   3        170.40        176.19        20.82 o                         
   0  22   3          0.05        -11.07        15.76 o                         
   1  22   3         15.92         41.00        19.39 o                         
   2  22   3         19.21          6.98        24.49 o                         
   3  22   3        321.60        329.46        31.14 o                         
   4  22   3         63.13         67.76        28.81 o                         
   5  22   3        349.79        331.64        58.88 o                         
   0  23   3        121.38        192.30        59.60 o                         
   1  23   3        429.65        509.75        73.61 o                         
   2  23   3        719.25        709.72        84.51 o                         
 -14   0   4       1386.20       1371.10        88.86 o                         
 -13   0   4       1539.43       1706.40       104.77 o                         
 -12   0   4        225.66        245.96        30.48 o                         
 -11   0   4         26.78         38.03        26.31 o                         
 -10   0   4         82.56         71.26        11.11 o                         
  -9   0   4        198.38        241.45        14.07 o                         
  -8   0   4         21.23          4.19        10.88 o                         
  -7   0   4          0.10          6.27         7.73 o                         
  -6   0   4         80.56         85.02         7.55 o                         
  -5   0   4        983.43       1041.40        16.91 o                         
  -4   0   4        571.50        655.90        10.64 o                         
  -3   0   4        129.70        202.52         8.02 o                         
  -2   0   4      10896.22      10935.01        71.17 o                         
  -1   0   4       8419.33       8818.09        54.72 o                         
   0   0   4      11003.79      10896.03        73.83 o                         
   1   0   4       6655.93       6456.95        59.01 o                         
   2   0   4        544.40        445.89        15.76 o                         
   3   0   4       4765.46       5027.71        44.19 o                         
   4   0   4       7136.97       7671.58        69.09 o                         
   5   0   4       2171.78       2115.52        38.24 o                         
   6   0   4       5676.11       5559.44        59.16 o                         
   7   0   4        348.46        307.91        22.44 o                         
   8   0   4         44.91         17.86        18.29 o                         
   9   0   4        241.17        240.31        25.78 o                         
  10   0   4        959.96        909.61        48.36 o                         
  11   0   4         15.28        -11.47        22.27 o                         
  12   0   4         85.56        102.72        27.18 o                         
  13   0   4        679.86        699.25        49.37 o                         
 -14   1   4         17.17         15.82        34.20 o                         
 -13   1   4         45.28         -5.98        16.23 o                         
 -12   1   4        195.31        169.09        18.34 o                         
 -11   1   4        934.46        979.32        27.35 o                         
 -10   1   4       3264.71       3223.78        40.47 o                         
  -9   1   4        449.21        446.55        11.65 o                         
  -8   1   4         68.57         80.21         7.08 o                         
  -7   1   4        737.79        717.16        13.55 o                         
  -6   1   4       1071.19        997.64        12.65 o                         
  -5   1   4       3875.93       3978.66        25.85 o                         
  -4   1   4       1811.66       1960.82        15.22 o                         
  -3   1   4          5.14          6.70         3.00 o                         
  -2   1   4       3110.28       2781.26        21.23 o                         
  -1   1   4      15595.56      15223.35        59.92 o                         
   0   1   4       3275.66       3338.75        21.14 o                         
   1   1   4         66.98        104.93         5.74 o                         
   2   1   4       1669.98       1632.32        18.55 o                         
   3   1   4        149.00        183.78         6.60 o                         
   4   1   4         75.60         67.41         5.55 o                         
   5   1   4         15.05         10.80         5.29 o                         
   6   1   4        401.69        383.46         9.82 o                         
   7   1   4       1033.65        990.29        26.38 o                         
   8   1   4       1557.71       1530.50        31.46 o                         
   9   1   4       2409.35       2399.24        50.81 o                         
  10   1   4        694.46        723.94        30.50 o                         
  11   1   4        275.10        284.65        22.96 o                         
  12   1   4        710.07        735.24        33.52 o                         
  13   1   4        232.88        173.19        23.84 o                         
 -14   2   4        548.95        463.80        58.64 o                         
 -13   2   4        165.07        167.67        19.75 o                         
 -12   2   4        546.36        522.61        27.36 o                         
 -11   2   4        685.28        659.56        24.85 o                         
 -10   2   4         66.34         65.23         6.79 o                         
  -9   2   4        615.37        587.93        11.68 o                         
  -8   2   4       1181.24       1103.50        18.72 o                         
  -7   2   4       1289.66       1296.37        15.11 o                         
  -6   2   4         14.55         19.59         3.35 o                         
  -5   2   4       1412.75       1353.05        15.07 o                         
  -4   2   4       3113.18       2980.62        19.38 o                         
  -3   2   4       4453.80       4496.64        20.98 o                         
  -2   2   4       1894.24       2028.20        17.21 o                         
  -1   2   4       1521.21       1792.56        14.25 o                         
   0   2   4         82.01         56.13         4.71 o                         
   1   2   4        984.83       1147.30        15.71 o                         
   2   2   4         27.56         44.75         5.83 o                         
   3   2   4        653.64        634.85        12.82 o                         
   4   2   4        113.38        119.51         6.62 o                         
   5   2   4        110.69        124.70         5.41 o                         
   6   2   4       2694.64       2632.21        31.16 o                         
   7   2   4        934.09        895.74        19.00 o                         
   8   2   4        152.66        143.23        11.51 o                         
   9   2   4        284.62        353.97        21.95 o                         
  10   2   4        132.24        180.05        19.22 o                         
  11   2   4         46.03         32.38        15.09 o                         
  12   2   4        112.50        125.54        19.08 o                         
  13   2   4        150.37        128.12        42.34 o                         
 -14   3   4         59.42        -23.01        33.36 o                         
 -13   3   4        333.72        318.50        29.39 o                         
 -12   3   4        469.21        532.54        27.81 o                         
 -11   3   4        127.08        139.83        24.67 o                         
 -10   3   4        216.32        201.45        10.23 o                         
  -9   3   4        106.53        118.47         5.70 o                         
  -8   3   4        592.48        575.33        10.34 o                         
  -7   3   4         55.79         40.33         4.25 o                         
  -6   3   4        906.27        921.99        12.46 o                         
  -5   3   4       1301.95       1399.01        15.38 o                         
  -4   3   4         22.87         15.06         3.53 o                         
  -3   3   4       1541.13       1546.54        12.15 o                         
  -2   3   4        213.53        240.81         5.00 o                         
  -1   3   4        210.46        143.83         5.52 o                         
   0   3   4       2238.06       2040.82        18.58 o                         
   1   3   4        141.00        152.13         5.70 o                         
   2   3   4      12713.15      12910.62        72.97 o                         
   3   3   4       3038.31       2849.73        25.74 o                         
   4   3   4        369.62        305.19         8.12 o                         
   5   3   4       1820.44       1898.37        17.30 o                         
   6   3   4       2107.48       2131.76        21.07 o                         
   7   3   4       1170.95       1193.54        19.85 o                         
   8   3   4       2138.97       2151.70        26.59 o                         
   9   3   4          0.56         -9.49        13.29 o                         
  10   3   4        130.76        115.38        16.92 o                         
  11   3   4         30.09         17.56        16.62 o                         
  12   3   4         36.40         45.92        16.47 o                         
  13   3   4         85.85        114.19        40.50 o                         
 -13   4   4          0.28         -1.15        21.48 o                         
 -12   4   4        506.77        500.43        26.88 o                         
 -11   4   4        366.58        360.59        20.09 o                         
 -10   4   4        816.75        687.10        30.80 o                         
  -9   4   4       1539.75       1505.64        23.72 o                         
  -8   4   4       8009.67       7778.15        48.09 o                         
  -7   4   4        515.26        544.42        12.27 o                         
  -6   4   4       2575.68       2564.41        24.85 o                         
  -5   4   4       4228.95       4178.75        27.80 o                         
  -4   4   4         73.16         54.94         3.78 o                         
  -3   4   4        738.80        731.51        11.27 o                         
  -2   4   4        329.48        347.53         6.82 o                         
  -1   4   4        440.93        508.50         8.31 o                         
   0   4   4       3577.31       3840.25        27.91 o                         
   1   4   4        605.43        685.48        12.85 o                         
   2   4   4         31.59         19.83         5.12 o                         
   3   4   4        953.44        980.17        13.89 o                         
   4   4   4         89.73        119.41         5.74 o                         
   5   4   4         45.58         23.23         4.89 o                         
   6   4   4        960.92       1011.57        14.76 o                         
   7   4   4        326.98        336.10        11.74 o                         
   8   4   4          7.69         10.88         6.78 o                         
   9   4   4         33.46         44.84        12.50 o                         
  10   4   4        435.43        425.80        23.46 o                         
  11   4   4         98.88         88.04        17.02 o                         
  12   4   4          1.35          3.76        24.22 o                         
  13   4   4         68.27         19.79        32.06 o                         
 -13   5   4         51.82         80.08        26.22 o                         
 -12   5   4        598.63        576.70        34.88 o                         
 -11   5   4        390.59        462.17        22.18 o                         
 -10   5   4        712.88        728.49        23.06 o                         
  -9   5   4       1503.74       1354.93        31.94 o                         
  -8   5   4         78.98         97.64         8.12 o                         
  -7   5   4       2596.75       2597.00        28.08 o                         
  -6   5   4       3960.40       4098.06        34.27 o                         
  -5   5   4       1232.71       1169.24        14.70 o                         
  -4   5   4        854.00        855.50        10.52 o                         
  -3   5   4       1037.24        935.24         9.52 o                         
  -2   5   4        589.75        503.68         8.45 o                         
  -1   5   4         46.47         71.34         4.42 o                         
   0   5   4         24.90         26.45         5.26 o                         
   1   5   4       1147.49       1231.44        16.36 o                         
   2   5   4         99.93         97.09         5.92 o                         
   3   5   4         99.45         85.19         6.16 o                         
   4   5   4        210.53        221.37         7.84 o                         
   5   5   4        580.72        574.29        11.30 o                         
   6   5   4       1564.84       1501.33        19.91 o                         
   7   5   4        161.63        165.86         9.70 o                         
   8   5   4        441.36        413.69        14.15 o                         
   9   5   4        247.77        241.59        17.10 o                         
  10   5   4        442.57        469.03        22.34 o                         
  11   5   4         77.18         64.85        27.04 o                         
  12   5   4        107.84        141.54        24.46 o                         
  13   5   4        622.78        534.34        61.82 o                         
 -13   6   4        396.45        394.19        37.95 o                         
 -12   6   4         88.95         27.89        28.48 o                         
 -11   6   4        214.87        194.65        20.52 o                         
 -10   6   4        499.80        488.56        22.46 o                         
  -9   6   4        312.87        345.19        13.26 o                         
  -8   6   4        426.37        417.98        13.04 o                         
  -7   6   4       1501.34       1461.44        20.64 o                         
  -6   6   4          3.29         15.93         6.10 o                         
  -5   6   4       1237.94       1192.48        14.37 o                         
  -4   6   4        416.91        412.92         7.87 o                         
  -3   6   4         18.64         33.31         3.36 o                         
  -2   6   4         22.81         27.45         3.95 o                         
  -1   6   4        105.13        117.52         5.45 o                         
   0   6   4        303.85        297.82         8.97 o                         
   1   6   4        219.23        167.08         6.47 o                         
   2   6   4       1656.30       1524.51        16.66 o                         
   3   6   4         14.16         15.36         4.68 o                         
   4   6   4       2653.84       2714.18        24.46 o                         
   5   6   4       5498.65       5582.89        44.58 o                         
   6   6   4       3381.51       3475.85        31.85 o                         
   7   6   4        101.44         91.22         6.50 o                         
   8   6   4       1623.17       1572.27        26.80 o                         
   9   6   4       1192.24       1173.50        31.89 o                         
  10   6   4         47.09         56.10        13.88 o                         
  11   6   4          8.50          3.19        19.22 o                         
  12   6   4         16.59         -1.18        30.40 o                         
 -13   7   4        348.08        403.43        55.58 o                         
 -12   7   4        816.39        884.63        34.92 o                         
 -11   7   4        406.65        426.55        21.52 o                         
 -10   7   4        383.02        362.23        16.60 o                         
  -9   7   4        503.34        447.50        15.99 o                         
  -8   7   4         14.09         -7.59         7.61 o                         
  -7   7   4        131.77        130.63         7.30 o                         
  -6   7   4        202.65        181.41         8.02 o                         
  -5   7   4       1543.42       1548.64        17.56 o                         
  -4   7   4       1274.96       1274.29        11.84 o                         
  -3   7   4        575.74        534.21         8.68 o                         
  -2   7   4        753.37        674.76         9.19 o                         
  -1   7   4       3679.41       3674.36        23.29 o                         
   0   7   4        575.70        675.79         9.89 o                         
   1   7   4        197.55        221.75         6.98 o                         
   2   7   4        576.09        611.15        11.12 o                         
   3   7   4        165.06        152.54         7.03 o                         
   4   7   4        258.21        262.26         9.75 o                         
   5   7   4        286.06        295.64        10.96 o                         
   6   7   4         14.21          3.35         6.43 o                         
   7   7   4        223.41        177.77         8.39 o                         
   8   7   4         97.37         78.20         9.22 o                         
   9   7   4        516.50        523.33        25.73 o                         
  10   7   4        197.60        188.95        16.80 o                         
  11   7   4        171.90        214.35        22.76 o                         
  12   7   4        543.57        478.10        54.77 o                         
 -13   8   4         79.21        134.90        44.53 o                         
 -12   8   4         29.42         11.45        13.98 o                         
 -11   8   4        170.57        195.34        17.25 o                         
 -10   8   4         57.10         54.21        13.52 o                         
  -9   8   4        562.79        567.58        17.57 o                         
  -8   8   4       1941.35       1987.27        31.65 o                         
  -7   8   4       1558.86       1527.54        19.65 o                         
  -6   8   4        180.39        191.86         7.93 o                         
  -5   8   4       1185.25       1157.22        15.05 o                         
  -4   8   4       1031.74        996.87        11.93 o                         
  -3   8   4          8.65         14.32         3.58 o                         
  -2   8   4        415.97        423.11         7.36 o                         
  -1   8   4         51.73         55.29         5.25 o                         
   0   8   4        840.30        895.56        11.16 o                         
   1   8   4        517.53        506.38         9.82 o                         
   2   8   4       1377.22       1505.07        17.25 o                         
   3   8   4        526.20        544.28        12.50 o                         
   4   8   4       1135.32       1174.11        19.29 o                         
   5   8   4        782.40        774.60        16.59 o                         
   6   8   4        387.95        330.16        11.88 o                         
   7   8   4        434.33        457.42        12.45 o                         
   8   8   4       1488.38       1441.54        26.74 o                         
   9   8   4        317.88        324.83        16.05 o                         
  10   8   4        521.45        513.72        28.00 o                         
  11   8   4        689.32        758.45        34.65 o                         
  12   8   4          0.74         -2.78        28.49 o                         
 -13   9   4        272.95        284.45        46.31 o                         
 -12   9   4        144.69        125.41        16.10 o                         
 -11   9   4        154.42        178.22        21.31 o                         
 -10   9   4         33.20         14.55        11.27 o                         
  -9   9   4        966.89        945.88        26.34 o                         
  -8   9   4        268.35        251.57        16.20 o                         
  -7   9   4       1848.69       1794.04        27.88 o                         
  -6   9   4        984.26        933.95        14.62 o                         
  -5   9   4         73.10         83.45         5.13 o                         
  -4   9   4        889.10        877.73        10.40 o                         
  -3   9   4        151.73        154.28         4.99 o                         
  -2   9   4        484.60        546.57        10.14 o                         
  -1   9   4         52.83         32.63         5.09 o                         
   0   9   4        100.74        122.81         6.81 o                         
   1   9   4       1159.51       1174.90        14.10 o                         
   2   9   4        788.36        783.17        13.18 o                         
   3   9   4       3130.16       3114.12        31.39 o                         
   4   9   4       1892.54       1872.67        24.66 o                         
   5   9   4        862.78        894.11        17.80 o                         
   6   9   4       2991.32       2993.18        35.52 o                         
   7   9   4       1704.74       1742.95        25.43 o                         
   8   9   4        159.95        139.05        12.57 o                         
   9   9   4         21.73         18.59        12.27 o                         
  10   9   4         70.12         63.75        18.96 o                         
  11   9   4         14.18         25.52        22.69 o                         
  12   9   4          7.12         53.01        29.07 o                         
 -12  10   4        665.11        678.15        39.16 o                         
 -11  10   4         80.15         89.40        15.11 o                         
 -10  10   4        425.54        461.78        30.53 o                         
  -9  10   4        875.97        882.38        26.16 o                         
  -8  10   4        629.02        623.26        19.83 o                         
  -7  10   4        740.14        669.26        15.10 o                         
  -6  10   4       1204.20       1084.69        14.20 o                         
  -5  10   4       1721.46       1690.99        18.31 o                         
  -4  10   4        355.13        321.99         7.07 o                         
  -3  10   4        120.15        107.72         5.20 o                         
  -2  10   4         26.76         17.18         5.48 o                         
  -1  10   4          2.82         10.65         5.16 o                         
   0  10   4         27.72         35.68         6.07 o                         
   1  10   4        736.44        736.05        13.81 o                         
   2  10   4       1262.84       1295.52        18.32 o                         
   3  10   4       3460.36       3322.49        33.18 o                         
   4  10   4        134.65        167.98         9.50 o                         
   5  10   4        692.40        673.02        16.01 o                         
   6  10   4         98.17         98.79         9.00 o                         
   7  10   4         85.05         77.52         9.32 o                         
   8  10   4        347.59        319.53        16.15 o                         
   9  10   4        153.73        163.77        15.83 o                         
  10  10   4         38.36         49.41        21.66 o                         
  11  10   4          1.55        -25.99        25.99 o                         
 -12  11   4        155.77        135.41        89.30 o                         
 -11  11   4        548.32        588.97        33.68 o                         
 -10  11   4        313.62        325.68        20.17 o                         
  -9  11   4        512.07        496.15        19.23 o                         
  -8  11   4         13.80         24.25         9.49 o                         
  -7  11   4       1430.46       1426.10        25.44 o                         
  -6  11   4       4769.86       4631.63        39.92 o                         
  -5  11   4       2069.47       1992.54        24.80 o                         
  -4  11   4         46.55         56.86         4.66 o                         
  -3  11   4        262.22        257.53         8.78 o                         
  -2  11   4       1720.32       1652.45        18.99 o                         
  -1  11   4       1197.16       1133.94        14.99 o                         
   0  11   4        164.67        151.09         8.53 o                         
   1  11   4         14.66         13.11         7.20 o                         
   2  11   4        684.42        661.46        12.53 o                         
   3  11   4        695.17        665.50        15.17 o                         
   4  11   4       1274.26       1224.79        20.71 o                         
   5  11   4        673.87        628.55        15.44 o                         
   6  11   4        446.25        422.59        14.30 o                         
   7  11   4        168.18        157.69        12.67 o                         
   8  11   4         64.17         67.44        13.47 o                         
   9  11   4        685.96        701.62        27.51 o                         
  10  11   4        443.16        453.14        55.00 o                         
  11  11   4         10.39         29.20        22.41 o                         
 -12  12   4         44.26         50.02        30.74 o                         
 -11  12   4        124.75        122.33        17.11 o                         
 -10  12   4        484.12        489.76        23.76 o                         
  -9  12   4         59.67         82.62        17.39 o                         
  -8  12   4         37.25         -1.07        12.19 o                         
  -7  12   4         60.87         44.70        10.20 o                         
  -6  12   4         10.03          3.80         6.24 o                         
  -5  12   4        656.72        680.18        15.16 o                         
  -4  12   4        103.59        105.50         5.24 o                         
  -3  12   4        166.46        187.08         8.22 o                         
  -2  12   4         28.99         22.25         6.10 o                         
  -1  12   4        728.03        705.44        14.54 o                         
   0  12   4        522.52        507.77        12.07 o                         
   1  12   4       1821.07       1773.09        26.31 o                         
   2  12   4       3887.32       3836.59        36.15 o                         
   3  12   4         22.54         18.41         6.12 o                         
   4  12   4        844.47        832.60        20.22 o                         
   5  12   4       3116.52       3099.94        60.60 o                         
   6  12   4        247.15        260.31        14.48 o                         
   7  12   4         14.94         27.99        13.73 o                         
   8  12   4         37.27         49.01        13.41 o                         
   9  12   4        837.48        869.19        41.46 o                         
  10  12   4        264.27        296.55        34.12 o                         
  11  12   4        779.64        744.24        48.83 o                         
 -12  13   4        419.48        444.80        35.66 o                         
 -11  13   4        508.32        499.91        30.56 o                         
 -10  13   4        203.47        232.36        19.07 o                         
  -9  13   4          0.03          6.70        11.63 o                         
  -8  13   4        129.65        137.64        14.72 o                         
  -7  13   4        664.88        608.37        23.13 o                         
  -6  13   4        965.06        955.89        27.09 o                         
  -5  13   4       1183.31       1225.10        20.39 o                         
  -4  13   4       1422.44       1282.04        16.34 o                         
  -3  13   4        399.58        434.77        12.52 o                         
  -2  13   4        696.00        716.29        19.16 o                         
  -1  13   4        754.11        736.62        16.32 o                         
   0  13   4        297.99        284.14        10.69 o                         
   1  13   4          1.23         -7.04         8.49 o                         
   2  13   4         74.65         94.28        10.25 o                         
   3  13   4         66.59         67.62        12.04 o                         
   4  13   4          3.10          5.53         6.87 o                         
   5  13   4       1572.31       1477.36        33.52 o                         
   6  13   4        241.92        233.70        19.98 o                         
   7  13   4         85.08        111.25        14.99 o                         
   8  13   4        599.34        662.11        27.67 o                         
   9  13   4         85.48         64.60        19.56 o                         
  10  13   4         14.92        -22.63        22.63 o                         
  11  13   4         70.52        125.15        43.61 o                         
 -11  14   4        234.25        254.75        24.72 o                         
 -10  14   4        405.73        390.70        23.38 o                         
  -9  14   4       1196.55       1205.33        32.36 o                         
  -8  14   4        452.84        453.98        21.46 o                         
  -7  14   4        650.33        658.85        24.67 o                         
  -6  14   4        221.39        209.79        16.27 o                         
  -5  14   4         47.21         59.36         9.07 o                         
  -4  14   4       2912.05       2824.63        32.11 o                         
  -3  14   4       1532.63       1526.05        22.13 o                         
  -2  14   4        957.21        974.85        19.51 o                         
  -1  14   4       1676.91       1772.13        29.67 o                         
   0  14   4         73.03         79.72         9.57 o                         
   1  14   4        175.91        155.09        10.35 o                         
   2  14   4        361.81        368.23        13.86 o                         
   3  14   4       1803.43       1772.24        25.56 o                         
   4  14   4       1185.23       1061.89        27.36 o                         
   5  14   4        228.52        241.15        20.85 o                         
   6  14   4        222.16        212.64        17.70 o                         
   7  14   4        181.01        203.23        26.34 o                         
   8  14   4         87.56         87.74        16.35 o                         
   9  14   4         29.91         47.63        23.63 o                         
  10  14   4        322.05        292.21        34.02 o                         
 -11  15   4         37.64          8.58        29.28 o                         
 -10  15   4        161.88        126.21        19.63 o                         
  -9  15   4         21.18         11.60        12.86 o                         
  -8  15   4        145.02        124.49        15.51 o                         
  -7  15   4          0.35         17.54        12.55 o                         
  -6  15   4          5.06         12.70        17.33 o                         
  -5  15   4        136.48        144.96        15.05 o                         
  -4  15   4          7.76          7.30         8.72 o                         
  -3  15   4        335.91        344.25        12.30 o                         
  -2  15   4         67.28         81.15        13.27 o                         
  -1  15   4        264.94        261.31        13.11 o                         
   0  15   4       2358.11       2248.71        31.02 o                         
   1  15   4         68.61         74.35         9.98 o                         
   2  15   4        919.69        926.96        22.90 o                         
   3  15   4       2337.64       2266.45        35.16 o                         
   4  15   4       1299.30       1268.52        29.01 o                         
   5  15   4          0.84         35.69        11.98 o                         
   6  15   4        662.52        745.55        27.97 o                         
   7  15   4       2159.89       2276.05        58.66 o                         
   8  15   4         85.82         76.29        15.16 o                         
   9  15   4         18.94         58.24        24.77 o                         
  10  15   4         41.59        -13.96        26.68 o                         
 -10  16   4         31.04         51.95        20.76 o                         
  -9  16   4        729.37        700.61        29.22 o                         
  -8  16   4        918.19        905.67        28.36 o                         
  -7  16   4        103.56         86.94        14.67 o                         
  -6  16   4        232.32        213.55        17.18 o                         
  -5  16   4        415.68        411.93        25.77 o                         
  -4  16   4       1263.39       1245.90        32.14 o                         
  -3  16   4         82.41         93.87         8.25 o                         
  -2  16   4         37.36         40.39        10.95 o                         
  -1  16   4          3.85          0.53         8.81 o                         
   0  16   4          9.38         15.35         9.49 o                         
   1  16   4        751.89        706.11        19.30 o                         
   2  16   4       1356.29       1298.85        29.44 o                         
   3  16   4        267.60        253.87        15.55 o                         
   4  16   4          1.10         -0.63        10.68 o                         
   5  16   4        264.19        260.12        18.19 o                         
   6  16   4        340.76        364.87        29.27 o                         
   7  16   4          2.70         20.38        14.97 o                         
   8  16   4         46.60         21.42        16.85 o                         
   9  16   4        294.07        336.42        36.19 o                         
 -10  17   4        611.30        600.43        38.24 o                         
  -9  17   4        425.06        472.35        42.96 o                         
  -8  17   4        366.87        364.40        20.27 o                         
  -7  17   4       1014.40       1115.37        33.41 o                         
  -6  17   4       1180.31       1241.65        34.37 o                         
  -5  17   4       1146.19       1106.71        29.69 o                         
  -4  17   4         14.19         27.86        15.49 o                         
  -3  17   4       1666.00       1614.90        31.83 o                         
  -2  17   4       1390.81       1320.76        24.66 o                         
  -1  17   4         47.16         36.29         9.14 o                         
   0  17   4          3.76          3.40         9.57 o                         
   1  17   4        127.79         98.18        11.26 o                         
   2  17   4         29.20         12.94        11.27 o                         
   3  17   4         45.19         46.42        12.05 o                         
   4  17   4         37.79         25.14        19.05 o                         
   5  17   4        477.54        434.17        22.19 o                         
   6  17   4        449.12        482.41        26.73 o                         
   7  17   4         30.77         22.21        15.57 o                         
   8  17   4         42.87         48.74        19.24 o                         
   9  17   4        569.43        547.00        60.99 o                         
  -9  18   4         81.07        102.35        22.23 o                         
  -8  18   4        902.65        935.21        34.34 o                         
  -7  18   4          4.09         -0.47        12.37 o                         
  -6  18   4         70.13         45.11        13.81 o                         
  -5  18   4         73.11        102.49        14.56 o                         
  -4  18   4         25.01          7.82        13.05 o                         
  -3  18   4         10.24         -2.41        11.83 o                         
  -2  18   4        250.13        259.58        15.69 o                         
  -1  18   4        114.80        109.76        10.71 o                         
   0  18   4        532.13        538.25        18.82 o                         
   1  18   4        600.73        599.39        20.24 o                         
   2  18   4        486.81        468.85        18.49 o                         
   3  18   4         40.97         30.77        12.34 o                         
   4  18   4        434.32        422.34        20.01 o                         
   5  18   4       1243.27       1295.75        39.63 o                         
   6  18   4        165.76        183.26        19.68 o                         
   7  18   4          0.13        -18.69        19.85 o                         
   8  18   4        148.51        154.40        28.95 o                         
  -8  19   4         16.07         21.30        16.72 o                         
  -7  19   4         20.55         11.42        17.02 o                         
  -6  19   4         70.91         65.58        13.68 o                         
  -5  19   4        106.86        126.74        14.86 o                         
  -4  19   4        292.03        296.85        20.04 o                         
  -3  19   4        227.65        271.79        19.42 o                         
  -2  19   4        197.92        217.05        14.93 o                         
  -1  19   4        524.56        531.38        20.18 o                         
   0  19   4        371.89        349.42        15.44 o                         
   1  19   4         40.75         53.03        11.73 o                         
   2  19   4          1.78        -10.62        10.62 o                         
   3  19   4        213.27        218.48        16.60 o                         
   4  19   4        200.37        216.31        17.15 o                         
   5  19   4        151.77        176.68        27.83 o                         
   6  19   4         48.90         57.05        24.75 o                         
   7  19   4        158.88        209.42        68.24 o                         
  -8  20   4        498.44        435.36        55.70 o                         
  -7  20   4        211.79        233.22        28.78 o                         
  -6  20   4        452.58        482.09        26.08 o                         
  -5  20   4        746.82        744.95        26.65 o                         
  -4  20   4        298.22        302.15        20.64 o                         
  -3  20   4         10.66          0.07        13.52 o                         
  -2  20   4          1.84         -3.17        14.67 o                         
  -1  20   4        312.24        323.84        17.25 o                         
   0  20   4        127.61        139.81        13.93 o                         
   1  20   4         62.51         50.25        10.80 o                         
   2  20   4         41.09         56.01        15.51 o                         
   3  20   4         58.84         54.63        14.25 o                         
   4  20   4         65.92         73.54        14.70 o                         
   5  20   4        452.21        460.37        40.70 o                         
   6  20   4         18.09        -24.76        24.76 o                         
  -7  21   4         12.17         61.81        39.68 o                         
  -6  21   4         49.23         29.03        25.06 o                         
  -5  21   4         27.61         30.41        25.66 o                         
  -4  21   4         44.03         37.25        18.39 o                         
  -3  21   4         13.93         14.87        14.08 o                         
  -2  21   4         36.53         36.09        16.91 o                         
  -1  21   4         62.05         49.19        16.27 o                         
   0  21   4         62.00         33.55        13.79 o                         
   1  21   4          5.23         -8.93        14.65 o                         
   2  21   4        275.48        250.70        20.04 o                         
   3  21   4        778.11        864.72        39.12 o                         
   4  21   4         33.88         57.19        20.18 o                         
   5  21   4          9.20         69.55        36.00 o                         
  -5  22   4         17.04         48.21        34.94 o                         
  -4  22   4        247.67        235.36        42.70 o                         
  -3  22   4        166.38         71.69        27.78 o                         
  -2  22   4        549.73        545.80        46.60 o                         
  -1  22   4          3.19         18.82        22.62 o                         
   0  22   4        226.24        277.68        59.06 o                         
   1  22   4         47.94         44.34        29.45 o                         
   2  22   4        198.44        233.39        36.06 o                         
   3  22   4         79.40        113.68        30.26 o                         
   4  22   4          5.08         -6.74        22.54 o                         
   1  23   4          9.23          2.11        39.84 o                         
   2  23   4          4.34         45.58        44.14 o                         
 -14   1   5        124.51        178.37        41.77 o                         
 -13   1   5         23.41         27.02        16.21 o                         
 -12   1   5        334.31        351.92        24.02 o                         
 -11   1   5        117.89        120.18        25.87 o                         
 -10   1   5         73.88         56.68         9.08 o                         
  -9   1   5        904.76        902.72        21.14 o                         
  -8   1   5        632.07        599.15        15.10 o                         
  -7   1   5        193.00        201.32        11.26 o                         
  -6   1   5         15.12          7.09         4.28 o                         
  -5   1   5       1751.24       1735.11        14.64 o                         
  -4   1   5       3560.31       3777.36        25.06 o                         
  -3   1   5        776.85        865.01        10.13 o                         
  -2   1   5        260.55        217.44         6.50 o                         
  -1   1   5        125.16        145.12         4.92 o                         
   0   1   5        654.85        617.95        11.35 o                         
   1   1   5       1694.78       1628.81        15.13 o                         
   2   1   5          0.07          1.46         6.01 o                         
   3   1   5       2573.26       2620.48        25.04 o                         
   4   1   5       2310.62       2354.97        25.83 o                         
   5   1   5        476.00        446.02        14.44 o                         
   6   1   5          1.47         -3.40        14.11 o                         
   7   1   5          1.67         -3.90         6.61 o                         
   8   1   5        602.91        591.68        23.63 o                         
   9   1   5       1673.41       1643.05        44.23 o                         
  10   1   5          6.03        -16.42        18.09 o                         
  11   1   5        202.58        201.30        20.64 o                         
  12   1   5         38.57         37.54        16.51 o                         
 -14   2   5          2.70          3.59        33.08 o                         
 -13   2   5         34.74         25.57        17.81 o                         
 -12   2   5        246.41        270.06        21.79 o                         
 -11   2   5         78.87         70.48        16.31 o                         
 -10   2   5        981.20       1027.04        29.23 o                         
  -9   2   5        111.44        102.78         7.84 o                         
  -8   2   5          7.69          8.68         3.78 o                         
  -7   2   5       1027.70        984.09        20.12 o                         
  -6   2   5       5024.34       5264.19        38.03 o                         
  -5   2   5        695.53        715.62         9.80 o                         
  -4   2   5         68.04         59.43         2.65 o                         
  -3   2   5       2617.26       2663.20        24.73 o                         
  -2   2   5       1424.64       1411.52        11.22 o                         
  -1   2   5         40.80         42.11         4.45 o                         
   0   2   5       1107.47       1123.98        14.97 o                         
   1   2   5        487.79        525.69        10.57 o                         
   2   2   5       1632.26       1677.53        19.48 o                         
   3   2   5        495.76        468.17        11.49 o                         
   4   2   5        852.87        866.49        14.22 o                         
   5   2   5        602.15        639.62        15.34 o                         
   6   2   5        448.01        468.58        15.73 o                         
   7   2   5       1806.10       1669.87        60.98 o                         
   8   2   5        390.73        369.57        13.23 o                         
   9   2   5        995.52        989.38        48.83 o                         
  10   2   5          6.72         25.28        15.71 o                         
  11   2   5        275.79        283.90        23.36 o                         
  12   2   5        425.68        436.85        27.78 o                         
 -14   3   5        302.76        316.68        48.82 o                         
 -13   3   5          1.66        -24.11        24.11 o                         
 -12   3   5        407.96        465.26        26.43 o                         
 -11   3   5          2.36          6.41        12.23 o                         
 -10   3   5         89.26        114.41        18.24 o                         
  -9   3   5         72.58         64.93         8.66 o                         
  -8   3   5          3.71         -0.45         7.52 o                         
  -7   3   5        643.45        641.46        13.39 o                         
  -6   3   5       1650.47       1644.88        17.91 o                         
  -5   3   5        740.68        788.20         9.67 o                         
  -4   3   5        850.16        889.90         9.95 o                         
  -3   3   5        289.59        295.08         6.08 o                         
  -2   3   5          0.31          1.92         3.25 o                         
  -1   3   5        448.48        509.28         8.42 o                         
   0   3   5       5631.58       6118.84        40.14 o                         
   1   3   5        957.10       1035.82        16.57 o                         
   2   3   5         32.25         22.30         6.05 o                         
   3   3   5       2016.70       2082.56        23.16 o                         
   4   3   5         56.97         45.93         6.72 o                         
   5   3   5        107.09        119.95         8.50 o                         
   6   3   5        160.89        155.61         9.06 o                         
   7   3   5        404.01        367.32        14.55 o                         
   8   3   5         10.05         -2.26         7.01 o                         
   9   3   5         41.04         30.04        14.69 o                         
  10   3   5         97.07        111.05        17.84 o                         
  11   3   5         45.91         50.37        15.75 o                         
  12   3   5        186.10        215.70        26.18 o                         
 -13   4   5         67.98        102.10        41.95 o                         
 -12   4   5         43.45         51.94        18.79 o                         
 -11   4   5        393.34        464.57        26.74 o                         
 -10   4   5        300.75        275.55        25.28 o                         
  -9   4   5        170.15        166.39        10.65 o                         
  -8   4   5       1279.88       1205.24        19.52 o                         
  -7   4   5       1893.81       1843.74        21.63 o                         
  -6   4   5          5.49          1.02         5.94 o                         
  -5   4   5        128.45        133.63         5.47 o                         
  -4   4   5        659.57        626.50         8.99 o                         
  -3   4   5          6.52          0.06         3.37 o                         
  -2   4   5        680.25        754.76         9.51 o                         
  -1   4   5          0.33          1.87         4.68 o                         
   0   4   5        229.82        222.87         7.65 o                         
   1   4   5        187.90        241.42         8.47 o                         
   2   4   5       1811.54       1887.59        23.67 o                         
   3   4   5       3789.21       3843.57        32.01 o                         
   4   4   5        447.60        469.90        12.01 o                         
   5   4   5        954.12        925.43        13.74 o                         
   6   4   5       1429.79       1423.55        20.89 o                         
   7   4   5         63.30         51.01         5.49 o                         
   8   4   5        124.96        130.58        10.92 o                         
   9   4   5         74.25        108.56        15.84 o                         
  10   4   5         48.06         35.87        16.28 o                         
  11   4   5         51.28         44.65        15.70 o                         
  12   4   5         45.39        -11.91        31.56 o                         
 -13   5   5         28.76         22.60        23.71 o                         
 -12   5   5        219.73        231.52        31.63 o                         
 -11   5   5         11.98          9.74        13.49 o                         
 -10   5   5          6.84         -7.87        17.46 o                         
  -9   5   5       1078.26        979.45        19.24 o                         
  -8   5   5       3502.21       3449.75        36.09 o                         
  -7   5   5        337.44        317.50        11.63 o                         
  -6   5   5        319.70        342.16         9.39 o                         
  -5   5   5        140.96        133.37         5.67 o                         
  -4   5   5        857.80        869.59        10.95 o                         
  -3   5   5         29.78         40.26         3.78 o                         
  -2   5   5        186.30        155.62         5.80 o                         
  -1   5   5        785.83        824.08        12.56 o                         
   0   5   5       2729.04       2906.51        25.83 o                         
   1   5   5         64.69         80.71         5.71 o                         
   2   5   5       3447.01       3830.88        31.14 o                         
   3   5   5       4575.69       4712.12        34.85 o                         
   4   5   5        729.55        702.42        13.49 o                         
   5   5   5       1283.35       1186.45        16.21 o                         
   6   5   5         90.88         84.30         8.19 o                         
   7   5   5        496.18        494.94        11.96 o                         
   8   5   5         25.86         15.90         8.74 o                         
   9   5   5         97.29         94.03        21.44 o                         
  10   5   5         59.80         75.13        18.07 o                         
  11   5   5         24.21         12.29        20.17 o                         
  12   5   5         33.04         52.07        28.22 o                         
 -13   6   5        120.38        136.67        65.22 o                         
 -12   6   5          1.86        -19.98        19.98 o                         
 -11   6   5        287.15        300.57        24.02 o                         
 -10   6   5        594.56        549.42        24.16 o                         
  -9   6   5          6.94         -0.21         9.57 o                         
  -8   6   5       1197.33       1131.34        17.95 o                         
  -7   6   5         92.55         86.81         9.89 o                         
  -6   6   5        800.67        807.46        14.26 o                         
  -5   6   5          0.01          7.93         4.67 o                         
  -4   6   5        298.69        305.77         7.28 o                         
  -3   6   5        547.16        603.50         9.61 o                         
  -2   6   5         44.70         38.18         4.35 o                         
  -1   6   5       4637.05       4925.50        51.14 o                         
   0   6   5         75.95         77.99         6.13 o                         
   1   6   5        263.49        306.05        10.00 o                         
   2   6   5        767.76        834.09        13.70 o                         
   3   6   5        400.79        408.88        10.58 o                         
   4   6   5        323.36        356.36        12.23 o                         
   5   6   5        317.83        310.04        10.14 o                         
   6   6   5          0.43          1.96         6.04 o                         
   7   6   5         50.17         42.98         6.03 o                         
   8   6   5         39.65         43.53        10.54 o                         
   9   6   5        297.88        274.17        18.32 o                         
  10   6   5         51.28         56.86        22.00 o                         
  11   6   5         17.30          2.22        22.26 o                         
  12   6   5         13.32         57.79        33.40 o                         
 -13   7   5         68.16        126.15        41.08 o                         
 -12   7   5          0.21         43.35        29.09 o                         
 -11   7   5        277.41        264.03        19.49 o                         
 -10   7   5        118.54        137.42        11.73 o                         
  -9   7   5        904.32        861.44        27.84 o                         
  -8   7   5       3040.82       3007.59        41.47 o                         
  -7   7   5       1558.49       1533.53        21.16 o                         
  -6   7   5       3600.24       3538.32        30.97 o                         
  -5   7   5       5017.64       4936.62        32.61 o                         
  -4   7   5        788.43        828.64        10.44 o                         
  -3   7   5         98.07        103.28         5.40 o                         
  -2   7   5       1272.72       1262.29        13.98 o                         
  -1   7   5       2779.14       2970.74        22.19 o                         
   0   7   5          3.94         -3.41         5.12 o                         
   1   7   5        254.60        245.19         8.84 o                         
   2   7   5         41.23         40.26         5.67 o                         
   3   7   5         89.84         98.94         8.67 o                         
   4   7   5       2061.17       2114.40        31.21 o                         
   5   7   5       2949.99       2885.51        32.79 o                         
   6   7   5        315.02        293.26        11.19 o                         
   7   7   5       5691.87       5653.35        47.31 o                         
   8   7   5        857.26        815.36        23.12 o                         
   9   7   5        421.60        458.70        34.53 o                         
  10   7   5         69.55         84.82        15.25 o                         
  11   7   5         65.68         71.54        35.19 o                         
  12   7   5        192.78        119.88        39.68 o                         
 -13   8   5        205.17        181.64        41.16 o                         
 -12   8   5         44.18         42.19        16.23 o                         
 -11   8   5        239.71        213.87        18.82 o                         
 -10   8   5         51.94         73.23        21.14 o                         
  -9   8   5        114.69        129.58        13.76 o                         
  -8   8   5        120.51        117.52         7.60 o                         
  -7   8   5        564.90        633.08        15.63 o                         
  -6   8   5        675.53        748.49        14.24 o                         
  -5   8   5        401.95        384.20         9.01 o                         
  -4   8   5        132.72        135.99         5.45 o                         
  -3   8   5        913.74        915.67        12.56 o                         
  -2   8   5       1357.38       1443.46        15.35 o                         
  -1   8   5         86.15         68.06         4.86 o                         
   0   8   5          6.05          2.05         4.58 o                         
   1   8   5          1.40         13.75         5.07 o                         
   2   8   5         87.38         76.18         6.93 o                         
   3   8   5        240.29        201.64        10.08 o                         
   4   8   5       1429.72       1399.98        24.44 o                         
   5   8   5        709.16        666.48        18.09 o                         
   6   8   5        931.80        960.31        17.50 o                         
   7   8   5        977.03        919.08        21.96 o                         
   8   8   5         14.69         -9.63         9.63 o                         
   9   8   5         10.53          4.78        13.00 o                         
  10   8   5         92.42        110.95        18.46 o                         
  11   8   5         67.56        119.76        39.57 o                         
 -13   9   5          4.86          4.65        29.64 o                         
 -12   9   5        131.34        162.47        26.06 o                         
 -11   9   5         24.94         45.39        14.96 o                         
 -10   9   5          0.12        -11.27        11.27 o                         
  -9   9   5         30.15         32.99        10.28 o                         
  -8   9   5          5.93         10.05        12.78 o                         
  -7   9   5        516.83        501.88        11.99 o                         
  -6   9   5        102.19        107.47        11.36 o                         
  -5   9   5       1131.62       1045.31        24.93 o                         
  -4   9   5       2176.96       2167.92        18.71 o                         
  -3   9   5        616.83        649.91        11.26 o                         
  -2   9   5        166.75        125.31         5.31 o                         
  -1   9   5         61.09         57.48         7.25 o                         
   0   9   5        146.52        119.14         5.80 o                         
   1   9   5         65.26         70.55         6.44 o                         
   2   9   5        890.77        915.23        16.59 o                         
   3   9   5         13.21         14.57         7.22 o                         
   4   9   5        382.06        392.50        17.27 o                         
   5   9   5       1797.33       1804.21        26.31 o                         
   6   9   5        354.69        334.16        13.64 o                         
   7   9   5          3.58          0.01         9.78 o                         
   8   9   5        170.84        178.12        13.68 o                         
   9   9   5         15.49         -1.93        16.73 o                         
  10   9   5          0.62        -16.18        16.18 o                         
  11   9   5         85.26         95.84        33.45 o                         
 -13  10   5         67.67        123.01        41.26 o                         
 -12  10   5         11.93         39.40        48.09 o                         
 -11  10   5        360.68        346.36        21.85 o                         
 -10  10   5       1028.22       1027.84        27.05 o                         
  -9  10   5        319.85        330.69        16.11 o                         
  -8  10   5        696.51        699.46        20.87 o                         
  -7  10   5       2956.26       2979.11        33.70 o                         
  -6  10   5       1987.16       1927.04        22.50 o                         
  -5  10   5        126.34        129.07         5.59 o                         
  -4  10   5        257.57        263.78         7.16 o                         
  -3  10   5        601.07        571.56        10.52 o                         
  -2  10   5        630.66        667.54        12.60 o                         
  -1  10   5          7.37          4.56         5.98 o                         
   0  10   5       1143.93       1182.41        19.48 o                         
   1  10   5        139.79        138.47         7.01 o                         
   2  10   5         40.19         40.57         8.81 o                         
   3  10   5        501.31        487.89        13.93 o                         
   4  10   5         43.29         53.93         7.73 o                         
   5  10   5        768.43        755.84        17.55 o                         
   6  10   5        640.47        646.37        20.79 o                         
   7  10   5         30.16         34.91        10.27 o                         
   8  10   5         47.05         63.39        11.81 o                         
   9  10   5        314.56        298.63        23.64 o                         
  10  10   5          0.03         17.49        18.59 o                         
  11  10   5         35.43         91.82        37.18 o                         
 -12  11   5          2.00        -21.25        32.93 o                         
 -11  11   5         94.16         90.88        13.25 o                         
 -10  11   5          5.12        -10.89        10.89 o                         
  -9  11   5        454.23        437.52        18.15 o                         
  -8  11   5        149.31        142.22        11.71 o                         
  -7  11   5        904.15        821.75        18.14 o                         
  -6  11   5        558.29        497.74        14.20 o                         
  -5  11   5       3244.94       3184.67        23.41 o                         
  -4  11   5        135.65        132.62         5.75 o                         
  -3  11   5        878.89        858.14        15.44 o                         
  -2  11   5        603.41        602.64        11.77 o                         
  -1  11   5        286.56        303.97        10.65 o                         
   0  11   5       1312.25       1267.07        23.61 o                         
   1  11   5        421.64        411.58        13.89 o                         
   2  11   5       1134.67       1141.62        19.44 o                         
   3  11   5       3273.65       3250.72        37.15 o                         
   4  11   5       2210.51       2254.49        29.51 o                         
   5  11   5          1.14         -1.57         7.25 o                         
   6  11   5        196.10        161.89        12.93 o                         
   7  11   5         12.78         -3.19         9.76 o                         
   8  11   5        109.68        114.72        15.52 o                         
   9  11   5        262.98        259.51        24.11 o                         
  10  11   5          3.20         11.01        42.72 o                         
  11  11   5        118.91         -3.16        35.33 o                         
 -12  12   5       1253.13       1245.52       105.70 o                         
 -11  12   5        575.72        607.57        32.39 o                         
 -10  12   5         31.22         41.15        15.47 o                         
  -9  12   5        251.79        285.66        16.37 o                         
  -8  12   5         65.89         63.23        10.58 o                         
  -7  12   5         78.18         95.55        12.49 o                         
  -6  12   5          2.76         -3.26         7.97 o                         
  -5  12   5        105.44         81.62         8.08 o                         
  -4  12   5        887.02        906.80        14.92 o                         
  -3  12   5        870.52        890.52        16.17 o                         
  -2  12   5          4.80          6.89         7.28 o                         
  -1  12   5       1559.17       1559.20        24.43 o                         
   0  12   5       3568.53       3456.38        37.64 o                         
   1  12   5         78.95         81.11        10.15 o                         
   2  12   5        942.04        974.47        17.90 o                         
   3  12   5       2095.44       2021.86        29.20 o                         
   4  12   5         12.42          1.83        10.07 o                         
   5  12   5        166.68        153.50        15.34 o                         
   6  12   5         94.74         96.33        13.21 o                         
   7  12   5         17.61         12.80        13.01 o                         
   8  12   5        308.93        356.40        25.67 o                         
   9  12   5         11.16         15.23        25.52 o                         
  10  12   5         65.01         26.80        24.06 o                         
 -12  13   5        643.01        651.60        77.27 o                         
 -11  13   5          4.13         -7.42        18.32 o                         
 -10  13   5        217.12        196.57        20.17 o                         
  -9  13   5       1192.96       1185.15        32.49 o                         
  -8  13   5       1679.85       1654.28        46.02 o                         
  -7  13   5        268.07        237.89        16.63 o                         
  -6  13   5          0.28          7.88        10.07 o                         
  -5  13   5       1628.73       1642.43        37.25 o                         
  -4  13   5       2749.99       2669.88        26.27 o                         
  -3  13   5        251.33        231.36         9.96 o                         
  -2  13   5         12.49         25.84         7.82 o                         
  -1  13   5        573.71        580.29        14.17 o                         
   0  13   5         30.45         23.80         8.62 o                         
   1  13   5       1420.52       1480.83        30.01 o                         
   2  13   5          1.36         -3.02        10.26 o                         
   3  13   5       1480.56       1434.16        23.18 o                         
   4  13   5       2355.16       2358.10        32.67 o                         
   5  13   5        249.79        269.42        18.50 o                         
   6  13   5         99.86         75.74        17.05 o                         
   7  13   5        405.36        349.11        21.42 o                         
   8  13   5        253.11        282.59        20.92 o                         
   9  13   5        152.28        184.30        50.64 o                         
  10  13   5        107.29        128.48        26.65 o                         
 -11  14   5         20.84         70.78        55.99 o                         
 -10  14   5        162.71        171.47        27.32 o                         
  -9  14   5         35.94         40.99        13.33 o                         
  -8  14   5        162.79        149.90        15.45 o                         
  -7  14   5          0.60         13.17        11.83 o                         
  -6  14   5        120.74        106.96        13.56 o                         
  -5  14   5          1.79          0.26        10.01 o                         
  -4  14   5         30.69         22.89         6.38 o                         
  -3  14   5         48.59         38.26         7.35 o                         
  -2  14   5        256.63        245.93        11.21 o                         
  -1  14   5        571.03        515.04        16.78 o                         
   0  14   5         85.78        104.92         9.43 o                         
   1  14   5         14.94         -9.20         9.64 o                         
   2  14   5        642.78        612.88        20.76 o                         
   3  14   5        121.37         86.09        12.56 o                         
   4  14   5        297.64        303.38        16.50 o                         
   5  14   5        774.07        779.94        26.00 o                         
   6  14   5        205.86        201.37        21.57 o                         
   7  14   5         44.55         53.09        16.84 o                         
   8  14   5          8.57         14.86        14.46 o                         
   9  14   5         79.20         65.33        23.84 o                         
  10  14   5        106.65        150.82        39.63 o                         
 -10  15   5          2.23         12.12        18.13 o                         
  -9  15   5         83.15        100.13        16.24 o                         
  -8  15   5         46.81         36.28        13.13 o                         
  -7  15   5         25.30         17.24        12.42 o                         
  -6  15   5         10.38         31.36        12.53 o                         
  -5  15   5         24.00         53.66        12.56 o                         
  -4  15   5         18.67          4.81        10.03 o                         
  -3  15   5         10.69          6.24         8.76 o                         
  -2  15   5          0.27         -2.72         9.24 o                         
  -1  15   5        371.39        324.88        16.25 o                         
   0  15   5          0.78          0.26        10.13 o                         
   1  15   5          0.23         -6.96         9.76 o                         
   2  15   5        114.43        135.53        12.45 o                         
   3  15   5          1.72         12.84        13.40 o                         
   4  15   5          0.84        -12.82        13.65 o                         
   5  15   5          8.13         25.40        14.82 o                         
   6  15   5         13.89         24.46        16.23 o                         
   7  15   5         38.77         13.33        17.64 o                         
   8  15   5        372.64        360.56        27.75 o                         
   9  15   5        576.23        594.52        45.10 o                         
 -10  16   5        193.14        235.88        42.18 o                         
  -9  16   5        186.39        217.80        25.72 o                         
  -8  16   5        209.47        239.17        18.83 o                         
  -7  16   5        715.66        719.03        27.11 o                         
  -6  16   5       1366.05       1317.15        34.80 o                         
  -5  16   5          6.06          3.21        13.53 o                         
  -4  16   5        234.76        240.63        15.84 o                         
  -3  16   5        873.63        918.01        26.03 o                         
  -2  16   5         15.47         26.33         9.05 o                         
  -1  16   5        678.02        641.47        20.85 o                         
   0  16   5        128.04        141.53        13.86 o                         
   1  16   5         40.54         38.16        11.26 o                         
   2  16   5       1338.20       1271.18        35.44 o                         
   3  16   5        138.01        163.80        17.53 o                         
   4  16   5        402.48        417.72        23.34 o                         
   5  16   5        191.45        173.70        16.94 o                         
   6  16   5         61.48         67.77        16.45 o                         
   7  16   5        112.32        110.44        19.26 o                         
   8  16   5          3.74         -9.72        19.51 o                         
   9  16   5        123.59        137.27        41.54 o                         
 -10  17   5         24.29         29.86        59.17 o                         
  -9  17   5          0.16          5.63        19.75 o                         
  -8  17   5        230.27        219.00        18.86 o                         
  -7  17   5          1.23         13.85        13.78 o                         
  -6  17   5        609.21        579.63        25.10 o                         
  -5  17   5          1.87        -13.58        13.64 o                         
  -4  17   5        394.60        375.70        18.02 o                         
  -3  17   5        327.16        306.98        17.67 o                         
  -2  17   5         98.10        101.18        10.96 o                         
  -1  17   5         67.72         91.96        11.70 o                         
   0  17   5        601.49        582.87        20.77 o                         
   1  17   5        139.91        108.92        12.69 o                         
   2  17   5         13.42         24.81        13.02 o                         
   3  17   5          0.01          2.10        13.04 o                         
   4  17   5         27.57         36.72        13.86 o                         
   5  17   5        239.89        243.63        18.92 o                         
   6  17   5          0.35         19.60        17.21 o                         
   7  17   5        694.27        726.86        39.81 o                         
   8  17   5         39.49         30.99        21.99 o                         
  -9  18   5         79.91         63.00        35.65 o                         
  -8  18   5        175.20        181.14        27.80 o                         
  -7  18   5          0.06        -13.29        14.33 o                         
  -6  18   5          0.75          7.90        17.18 o                         
  -5  18   5        183.61        221.70        18.75 o                         
  -4  18   5        183.12        140.87        16.55 o                         
  -3  18   5         21.71         25.81        11.71 o                         
  -2  18   5         27.72         33.35        11.99 o                         
  -1  18   5        518.04        521.18        20.03 o                         
   0  18   5        850.26        808.84        24.73 o                         
   1  18   5         56.77         55.32        15.08 o                         
   2  18   5        534.18        510.45        21.59 o                         
   3  18   5        345.15        322.74        19.84 o                         
   4  18   5          1.07        -15.83        15.83 o                         
   5  18   5         87.04         64.07        17.38 o                         
   6  18   5         40.29        -16.70        20.58 o                         
   7  18   5          0.31         16.28        23.83 o                         
  -8  19   5        991.23       1014.06        40.20 o                         
  -7  19   5         83.76         59.25        18.07 o                         
  -6  19   5         46.09         42.56        16.13 o                         
  -5  19   5        538.83        611.23        36.04 o                         
  -4  19   5       1036.44       1018.09        32.63 o                         
  -3  19   5         97.26         92.61        13.70 o                         
  -2  19   5        494.10        510.77        22.20 o                         
  -1  19   5        358.25        359.91        19.29 o                         
   0  19   5        372.43        348.54        18.11 o                         
   1  19   5         32.27         36.40        11.67 o                         
   2  19   5        266.48        241.74        16.46 o                         
   3  19   5        309.15        289.74        20.25 o                         
   4  19   5        486.55        485.53        24.15 o                         
   5  19   5        173.82        159.11        23.63 o                         
   6  19   5         10.83         43.22        21.79 o                         
  -7  20   5          8.86          4.18        20.69 o                         
  -6  20   5          0.47        -19.99        19.99 o                         
  -5  20   5        175.80        175.05        19.07 o                         
  -4  20   5          2.72         11.66        20.23 o                         
  -3  20   5         94.41         66.41        14.65 o                         
  -2  20   5          3.16         -4.03        12.74 o                         
  -1  20   5        106.22        106.40        14.38 o                         
   0  20   5        122.15        124.44        16.01 o                         
   1  20   5         78.62         85.03        16.78 o                         
   2  20   5        282.96        320.36        18.91 o                         
   3  20   5        252.00        276.09        18.24 o                         
   4  20   5        123.85        117.17        24.38 o                         
   5  20   5         19.87         19.23        34.81 o                         
  -5  21   5          3.40         21.08        42.22 o                         
  -4  21   5        127.30        126.15        25.00 o                         
  -3  21   5        408.27        515.72       103.12 o                         
  -2  21   5          5.24         -6.43        19.10 o                         
  -1  21   5        192.99        200.69        24.09 o                         
   0  21   5         54.83         94.39        15.96 o                         
   1  21   5        391.76        475.77        31.59 o                         
   2  21   5        297.00        347.70        59.34 o                         
   3  21   5         27.25         10.57        29.10 o                         
   4  21   5        561.81        630.36        62.71 o                         
   5  21   5        952.46       1048.10        82.89 o                         
  -5  22   5        103.72        202.54        47.67 o                         
  -1  22   5         92.76        133.68        38.30 o                         
   0  22   5          7.76         -9.43        23.74 o                         
   1  22   5          1.89        -29.61        44.38 o                         
   2  22   5          5.15         56.32        42.72 o                         
 -13   0   6         14.48         20.69        27.30 o                         
 -12   0   6        653.83        715.03        68.83 o                         
 -11   0   6        366.12        398.51        54.03 o                         
 -10   0   6        250.26        283.28        27.36 o                         
  -9   0   6        404.49        383.89        16.80 o                         
  -8   0   6        128.44        126.90        10.27 o                         
  -7   0   6        495.48        540.47        16.43 o                         
  -6   0   6       2985.13       2909.99        31.72 o                         
  -5   0   6         11.46         10.74         5.68 o                         
  -4   0   6        121.79        140.15         7.84 o                         
  -3   0   6       1135.19       1135.26        19.05 o                         
  -2   0   6       7203.62       7623.89        57.91 o                         
  -1   0   6        189.53        242.47         9.20 o                         
   0   0   6      18823.04      19184.45       177.08 o                         
   1   0   6      13067.31      13389.81        92.93 o                         
   2   0   6       3895.86       4069.68        53.07 o                         
   3   0   6      11536.33      11628.13       106.96 o                         
   4   0   6       4711.08       4671.51        73.10 o                         
   5   0   6        733.62        672.40        36.65 o                         
   6   0   6        166.63        199.73        25.83 o                         
   7   0   6          3.65         -5.91        10.35 o                         
   8   0   6        213.77        196.55        28.54 o                         
   9   0   6        137.10        126.48        24.42 o                         
  10   0   6        146.21        154.28        55.81 o                         
  11   0   6          6.79         21.86        23.21 o                         
  12   0   6         16.52         78.10        42.55 o                         
 -14   1   6        542.53        563.67        61.52 o                         
 -13   1   6         14.22          2.06        17.69 o                         
 -12   1   6        250.65        241.83        30.81 o                         
 -11   1   6        623.66        581.20        41.22 o                         
 -10   1   6        857.30        826.14        28.75 o                         
  -9   1   6        215.97        220.79        11.88 o                         
  -8   1   6       6886.91       6806.27        61.18 o                         
  -7   1   6       2331.09       2368.17        29.53 o                         
  -6   1   6          8.13         12.21         5.05 o                         
  -5   1   6        359.33        353.08         8.27 o                         
  -4   1   6       1446.48       1456.35        14.28 o                         
  -3   1   6       5438.83       5634.23        37.59 o                         
  -2   1   6       2479.82       2506.79        31.72 o                         
  -1   1   6       1723.13       1902.53        18.13 o                         
   0   1   6        211.71        159.68         6.62 o                         
   1   1   6         18.52         38.38         5.57 o                         
   2   1   6        318.88        373.52        11.14 o                         
   3   1   6       1862.85       1916.83        21.03 o                         
   4   1   6        169.21        177.88         8.81 o                         
   5   1   6        735.39        711.53        36.39 o                         
   6   1   6        670.79        725.20        22.79 o                         
   7   1   6       1439.18       1439.42        21.54 o                         
   8   1   6        176.00        213.18        19.87 o                         
   9   1   6        154.08        139.44        18.27 o                         
  10   1   6        102.64        103.95        16.79 o                         
  11   1   6        197.03        202.40        21.17 o                         
  12   1   6        132.79        160.94        39.97 o                         
 -14   2   6        354.80        375.09        56.19 o                         
 -13   2   6        129.50        161.05        82.68 o                         
 -12   2   6        377.49        469.40        40.53 o                         
 -11   2   6        331.53        358.92        27.36 o                         
 -10   2   6       1380.22       1326.55        45.27 o                         
  -9   2   6       1206.88       1173.20        25.01 o                         
  -8   2   6         15.89         20.96         7.67 o                         
  -7   2   6       1630.49       1625.09        23.39 o                         
  -6   2   6       5293.59       5282.66        33.90 o                         
  -5   2   6       5016.82       4845.40        66.33 o                         
  -4   2   6       1730.48       1880.93        17.53 o                         
  -3   2   6        717.08        783.55        12.62 o                         
  -2   2   6       1559.68       1572.40        12.30 o                         
  -1   2   6        726.50        694.91        10.30 o                         
   0   2   6         53.84         65.21         5.54 o                         
   1   2   6       2830.91       2999.53        26.86 o                         
   2   2   6        205.54        185.19         8.95 o                         
   3   2   6         21.02         18.74         7.07 o                         
   4   2   6        167.97        149.70        11.56 o                         
   5   2   6       1148.65       1169.19        23.15 o                         
   6   2   6        949.30        953.11        21.44 o                         
   7   2   6       1349.72       1285.53        23.50 o                         
   8   2   6         83.56         80.00        15.04 o                         
   9   2   6        567.31        585.02        29.45 o                         
  10   2   6        444.05        422.71        26.94 o                         
  11   2   6          1.15          7.04        20.23 o                         
  12   2   6         24.37        135.70        41.45 o                         
 -13   3   6       1206.35       1283.36       110.25 o                         
 -12   3   6        177.96        149.14        20.97 o                         
 -11   3   6        109.08        111.04        19.14 o                         
 -10   3   6        619.91        578.42        32.26 o                         
  -9   3   6        559.95        532.55        18.27 o                         
  -8   3   6        510.35        523.99        15.39 o                         
  -7   3   6         51.81         69.01         7.56 o                         
  -6   3   6         17.39         13.33         4.56 o                         
  -5   3   6        456.98        462.73         7.55 o                         
  -4   3   6        605.85        604.79         7.95 o                         
  -3   3   6        342.15        340.87         6.61 o                         
  -2   3   6       4412.37       4538.93        25.50 o                         
  -1   3   6       1714.91       1702.04        16.99 o                         
   0   3   6        610.99        687.69        12.12 o                         
   1   3   6       3371.17       3271.04        28.53 o                         
   2   3   6       2985.58       2834.27        27.74 o                         
   3   3   6       1041.22       1037.40        18.48 o                         
   4   3   6         29.13         27.77         8.16 o                         
   5   3   6        177.29        205.99        11.36 o                         
   6   3   6       3107.23       3148.42        42.06 o                         
   7   3   6       2596.36       2490.00        36.03 o                         
   8   3   6         22.99         34.28         9.30 o                         
   9   3   6        181.61        188.28        19.21 o                         
  10   3   6        402.29        416.61        35.81 o                         
  11   3   6          0.27        -13.98        16.53 o                         
  12   3   6         75.79         50.85        36.27 o                         
 -13   4   6        281.41        284.17        35.40 o                         
 -12   4   6        185.04        218.74        30.96 o                         
 -11   4   6        230.13        221.50        24.31 o                         
 -10   4   6       1969.83       1848.19        54.82 o                         
  -9   4   6         15.64         16.31        12.15 o                         
  -8   4   6         57.86         64.72         8.37 o                         
  -7   4   6        255.73        247.45         8.79 o                         
  -6   4   6       1249.99       1187.08        14.58 o                         
  -5   4   6       3492.39       3523.68        25.56 o                         
  -4   4   6       2563.06       2652.68        23.78 o                         
  -3   4   6        364.42        421.87         8.76 o                         
  -2   4   6        238.84        307.96         6.96 o                         
  -1   4   6       6560.74       6924.18        45.67 o                         
   0   4   6       2781.61       2937.12        25.30 o                         
   1   4   6        270.81        256.76        10.23 o                         
   2   4   6       1837.54       1931.80        24.23 o                         
   3   4   6        353.97        355.41        12.59 o                         
   4   4   6         52.28         55.80         8.66 o                         
   5   4   6         79.47         84.14         9.20 o                         
   6   4   6          6.38          6.45        10.81 o                         
   7   4   6       1222.23       1135.78        21.06 o                         
   8   4   6         82.81         83.62        10.35 o                         
   9   4   6        249.78        284.67        22.50 o                         
  10   4   6        671.45        696.49        32.17 o                         
  11   4   6          0.43          6.55        24.36 o                         
 -13   5   6        158.37        225.26        32.90 o                         
 -12   5   6         71.35         77.69        26.44 o                         
 -11   5   6         40.79         24.44        16.51 o                         
 -10   5   6         98.60         84.32        21.40 o                         
  -9   5   6         68.81         46.94        12.36 o                         
  -8   5   6        462.46        471.84        13.46 o                         
  -7   5   6       2706.19       2740.35        27.24 o                         
  -6   5   6        434.75        460.56        10.81 o                         
  -5   5   6        444.23        410.45         8.58 o                         
  -4   5   6       2141.84       2132.17        20.07 o                         
  -3   5   6       2103.56       2123.86        20.33 o                         
  -2   5   6        265.77        301.78         7.31 o                         
  -1   5   6        468.56        531.62        10.15 o                         
   0   5   6       1403.35       1430.07        18.66 o                         
   1   5   6        752.69        739.72        13.51 o                         
   2   5   6        423.65        424.77        14.92 o                         
   3   5   6        379.44        387.48        12.82 o                         
   4   5   6         23.66         24.93         7.79 o                         
   5   5   6        797.97        839.84        19.07 o                         
   6   5   6        326.39        305.53        12.57 o                         
   7   5   6         70.21         72.28        10.86 o                         
   8   5   6       1245.59       1229.23        27.40 o                         
   9   5   6          8.63        -11.24        23.74 o                         
  10   5   6         98.46         84.08        17.27 o                         
  11   5   6        293.62        280.27        31.73 o                         
 -13   6   6         11.94         26.50        32.36 o                         
 -12   6   6        762.46        735.66       109.86 o                         
 -11   6   6       1753.43       1914.61        59.22 o                         
 -10   6   6        127.93        119.51        18.48 o                         
  -9   6   6        448.72        468.87        20.91 o                         
  -8   6   6       2060.54       2028.33        32.29 o                         
  -7   6   6       1690.49       1636.87        23.04 o                         
  -6   6   6        423.07        401.98        10.27 o                         
  -5   6   6       1727.50       1724.06        17.22 o                         
  -4   6   6        256.22        234.90         5.69 o                         
  -3   6   6        577.28        588.97        10.01 o                         
  -2   6   6        129.13        122.42         5.92 o                         
  -1   6   6       1110.77       1061.92        13.90 o                         
   0   6   6        568.24        528.81        11.76 o                         
   1   6   6        106.95        123.13         7.15 o                         
   2   6   6        172.93        132.51         7.17 o                         
   3   6   6       1888.34       1853.29        22.91 o                         
   4   6   6       4237.73       4207.35        41.94 o                         
   5   6   6         84.98         90.97        13.80 o                         
   6   6   6        122.13        151.03        10.21 o                         
   7   6   6        826.14        816.73        22.67 o                         
   8   6   6        465.94        481.07        18.48 o                         
   9   6   6        114.53        114.93        17.84 o                         
  10   6   6         71.08         62.91        15.86 o                         
  11   6   6         74.54        112.05        37.95 o                         
 -13   7   6         15.37         -7.69        34.20 o                         
 -12   7   6         96.00        120.32        54.65 o                         
 -11   7   6         14.62         15.14        16.10 o                         
 -10   7   6         11.41          7.82        12.41 o                         
  -9   7   6        320.82        356.12        16.84 o                         
  -8   7   6       1741.40       1691.80        26.70 o                         
  -7   7   6       1926.24       1961.01        25.86 o                         
  -6   7   6        585.57        570.59        12.57 o                         
  -5   7   6       3552.25       3557.18        28.32 o                         
  -4   7   6       1055.89       1031.42        13.59 o                         
  -3   7   6       1152.85       1216.11        16.67 o                         
  -2   7   6         87.67        120.32         6.36 o                         
  -1   7   6        681.85        704.34        11.76 o                         
   0   7   6       1189.41       1383.47        23.03 o                         
   1   7   6          7.09         10.35         5.90 o                         
   2   7   6        215.35        241.93         9.40 o                         
   3   7   6        988.56        950.83        18.94 o                         
   4   7   6         26.84         26.36         8.21 o                         
   5   7   6          0.13          1.83         7.57 o                         
   6   7   6         33.68         33.23         7.86 o                         
   7   7   6         88.74         86.22        11.39 o                         
   8   7   6         74.11         71.76        10.53 o                         
   9   7   6         19.63        -15.39        15.39 o                         
  10   7   6        161.89        214.10        26.57 o                         
  11   7   6         21.44          1.83        27.24 o                         
 -13   8   6         17.52          5.25        32.73 o                         
 -12   8   6         32.50         22.14        28.57 o                         
 -11   8   6        437.06        447.63        44.64 o                         
 -10   8   6        565.80        576.22        20.08 o                         
  -9   8   6       1496.61       1424.76        31.26 o                         
  -8   8   6        170.60        172.20        14.45 o                         
  -7   8   6        616.32        593.79        13.98 o                         
  -6   8   6       2903.32       2986.34        28.93 o                         
  -5   8   6       3593.22       3681.04        30.49 o                         
  -4   8   6        147.71        169.64         6.30 o                         
  -3   8   6        647.18        636.16        12.31 o                         
  -2   8   6         67.15         60.70         6.06 o                         
  -1   8   6       1097.45       1083.96        15.13 o                         
   0   8   6       1158.69       1175.93        18.94 o                         
   1   8   6        173.52        181.88         7.99 o                         
   2   8   6          0.78         -5.34         7.00 o                         
   3   8   6          3.91         17.81         7.50 o                         
   4   8   6          0.39         -7.25         8.08 o                         
   5   8   6         98.20         86.42         8.44 o                         
   6   8   6        618.82        591.29        17.61 o                         
   7   8   6        158.44        170.38        13.50 o                         
   8   8   6        118.66        128.02        13.13 o                         
   9   8   6         50.28         67.70        16.59 o                         
  10   8   6        425.72        552.15        48.72 o                         
 -13   9   6       1165.30       1223.60        87.42 o                         
 -12   9   6         40.80         21.43        23.49 o                         
 -11   9   6        134.56        159.61        22.91 o                         
 -10   9   6        890.01        831.16        24.16 o                         
  -9   9   6       1277.24       1283.05        29.42 o                         
  -8   9   6          9.81         16.28        13.50 o                         
  -7   9   6          6.92          7.14         6.46 o                         
  -6   9   6         47.78         45.13         6.45 o                         
  -5   9   6          3.57         -2.09         5.52 o                         
  -4   9   6         97.51         98.68         6.43 o                         
  -3   9   6       1187.38       1241.98        16.72 o                         
  -2   9   6        172.38        147.11         7.22 o                         
  -1   9   6        303.74        295.83        10.68 o                         
   0   9   6         12.95         14.56         4.66 o                         
   1   9   6        416.92        429.83        12.86 o                         
   2   9   6       4873.77       4828.87        43.78 o                         
   3   9   6       2252.74       2139.03        29.47 o                         
   4   9   6        409.39        376.01        13.80 o                         
   5   9   6       2963.05       2960.80        38.64 o                         
   6   9   6       2622.54       2649.88        40.22 o                         
   7   9   6         12.33         22.59        13.30 o                         
   8   9   6         17.04         31.04        10.31 o                         
   9   9   6        274.09        249.58        28.79 o                         
  10   9   6        178.73        150.71        43.13 o                         
 -12  10   6        691.81        786.64        52.42 o                         
 -11  10   6       1446.55       1463.96        48.06 o                         
 -10  10   6        719.72        695.25        22.79 o                         
  -9  10   6         67.30         79.22        13.11 o                         
  -8  10   6         19.40         15.91         9.69 o                         
  -7  10   6       1335.56       1302.31        21.85 o                         
  -6  10   6         24.22         28.80         5.96 o                         
  -5  10   6        316.45        317.39         7.56 o                         
  -4  10   6       2864.83       2821.94        25.37 o                         
  -3  10   6        264.41        281.20         8.63 o                         
  -2  10   6        569.56        539.37        12.86 o                         
  -1  10   6       3156.41       3089.98        59.22 o                         
   0  10   6        503.65        477.62         9.52 o                         
   1  10   6          1.39         -6.48         6.48 o                         
   2  10   6        424.81        442.91        14.55 o                         
   3  10   6         19.25         12.02         7.99 o                         
   4  10   6         12.08         16.27         7.62 o                         
   5  10   6        549.73        561.97        17.86 o                         
   6  10   6        473.16        402.99        23.98 o                         
   7  10   6         44.91         68.23        14.60 o                         
   8  10   6        579.48        663.25        26.42 o                         
   9  10   6         40.47         21.19        19.05 o                         
  10  10   6        146.03        207.70        45.23 o                         
 -12  11   6         78.32         10.56        47.23 o                         
 -11  11   6        248.15        284.56        28.92 o                         
 -10  11   6          0.97          4.80        10.82 o                         
  -9  11   6        397.61        426.64        18.27 o                         
  -8  11   6        519.69        511.30        18.93 o                         
  -7  11   6       1911.83       1880.49        37.79 o                         
  -6  11   6       1349.16       1269.32        20.31 o                         
  -5  11   6          0.89         -1.97         4.44 o                         
  -4  11   6       2900.72       2863.75        25.83 o                         
  -3  11   6       2435.94       2426.64        45.19 o                         
  -2  11   6        154.61        155.54         8.85 o                         
  -1  11   6        701.08        720.54        16.37 o                         
   0  11   6          0.16          9.90         9.45 o                         
   1  11   6        153.57        153.48         8.61 o                         
   2  11   6          1.74          2.66         7.16 o                         
   3  11   6         32.53         35.27         8.75 o                         
   4  11   6       1092.22        983.29        22.29 o                         
   5  11   6         87.24         96.62        15.69 o                         
   6  11   6         37.21         12.43        14.04 o                         
   7  11   6         36.16         46.36        11.16 o                         
   8  11   6        853.80        887.50        30.91 o                         
   9  11   6         59.71         63.03        21.31 o                         
  10  11   6         96.46        111.77        34.50 o                         
 -12  12   6        112.03         76.67        38.27 o                         
 -11  12   6        626.22        643.59        79.14 o                         
 -10  12   6        109.51         91.11        14.65 o                         
  -9  12   6          2.01         -4.42        10.26 o                         
  -8  12   6        522.37        513.95        19.48 o                         
  -7  12   6          4.44         -3.72         9.22 o                         
  -6  12   6        165.44        172.76        11.05 o                         
  -5  12   6         68.89         77.51         7.15 o                         
  -4  12   6          0.56         -1.77         6.17 o                         
  -3  12   6         31.59         42.07         7.36 o                         
  -2  12   6         47.38         41.22         7.87 o                         
  -1  12   6        893.75        904.66        19.80 o                         
   0  12   6       5145.10       5058.49        63.01 o                         
   1  12   6        640.48        614.95        20.75 o                         
   2  12   6          1.11         -2.55         6.15 o                         
   3  12   6        748.83        750.27        18.72 o                         
   4  12   6       3122.55       3052.44        39.38 o                         
   5  12   6        499.85        496.72        22.26 o                         
   6  12   6        191.23        191.58        15.88 o                         
   7  12   6       2424.37       2425.54        69.11 o                         
   8  12   6         75.67         76.97        14.87 o                         
   9  12   6          3.23         71.40        38.48 o                         
 -11  13   6          6.17        -21.88        50.85 o                         
 -10  13   6         33.01          8.33        24.38 o                         
  -9  13   6        396.82        384.74        20.87 o                         
  -8  13   6        177.41        183.22        15.73 o                         
  -7  13   6        785.70        765.28        25.94 o                         
  -6  13   6       2378.69       2240.36        38.76 o                         
  -5  13   6        247.87        243.52        11.58 o                         
  -4  13   6        845.00        781.92        19.89 o                         
  -3  13   6       1171.43       1124.18        20.53 o                         
  -2  13   6        768.69        710.65        16.73 o                         
  -1  13   6          9.78         11.96         8.37 o                         
   0  13   6         22.12          9.29        10.63 o                         
   1  13   6        446.60        408.85        20.26 o                         
   2  13   6       1306.53       1255.22        29.50 o                         
   3  13   6       1115.60       1066.71        27.53 o                         
   4  13   6        199.37        207.25        16.27 o                         
   5  13   6        231.40        226.35        16.87 o                         
   6  13   6        300.30        353.23        25.09 o                         
   7  13   6        100.25        110.67        16.35 o                         
   8  13   6         23.37          2.19        19.09 o                         
   9  13   6         14.79         55.87        36.42 o                         
 -10  14   6        737.13        686.19        52.40 o                         
  -9  14   6       1334.65       1395.35        36.34 o                         
  -8  14   6        206.86        218.96        17.43 o                         
  -7  14   6        168.72        190.36        22.88 o                         
  -6  14   6       1415.87       1430.90        34.42 o                         
  -5  14   6       1076.46       1067.72        26.93 o                         
  -4  14   6        958.28        905.53        20.62 o                         
  -3  14   6          2.42         -3.63         7.82 o                         
  -2  14   6       3808.30       3654.23        53.06 o                         
  -1  14   6       1800.50       1817.23        27.26 o                         
   0  14   6         16.82         -5.01        10.41 o                         
   1  14   6          4.96         11.40        12.38 o                         
   2  14   6       1107.62       1061.20        31.61 o                         
   3  14   6          3.94        -10.88        10.88 o                         
   4  14   6         91.27        106.27        16.51 o                         
   5  14   6         93.75        116.88        17.59 o                         
   6  14   6        277.89        258.69        23.26 o                         
   7  14   6          0.07          9.41        15.10 o                         
   8  14   6         10.50         20.49        30.20 o                         
  -9  15   6        478.04        532.47        24.77 o                         
  -8  15   6         31.82         47.52        13.48 o                         
  -7  15   6          8.03        -13.48        13.72 o                         
  -6  15   6         55.46         51.66        13.73 o                         
  -5  15   6         52.94         51.31        11.07 o                         
  -4  15   6         67.02         47.55        13.28 o                         
  -3  15   6         81.67        102.32        11.04 o                         
  -2  15   6        530.44        503.68        18.16 o                         
  -1  15   6        227.20        217.78        14.81 o                         
   0  15   6        148.61        163.89        13.84 o                         
   1  15   6        529.42        497.03        23.14 o                         
   2  15   6       2851.97       2899.17        52.57 o                         
   3  15   6        580.79        639.29        27.66 o                         
   4  15   6         42.94         52.64        13.01 o                         
   5  15   6        444.11        496.07        25.21 o                         
   6  15   6        321.60        370.12        30.69 o                         
   7  15   6        675.67        790.76        36.46 o                         
   8  15   6         92.48         81.55        31.90 o                         
  -9  16   6         79.29         77.56        18.41 o                         
  -8  16   6        121.73        131.47        16.19 o                         
  -7  16   6          2.17         -0.18        12.99 o                         
  -6  16   6        424.28        421.91        21.88 o                         
  -5  16   6        119.23        118.99        12.60 o                         
  -4  16   6         38.71         31.53        11.60 o                         
  -3  16   6         29.25         35.04         9.17 o                         
  -2  16   6         39.81         47.46        15.89 o                         
  -1  16   6        507.08        507.32        20.69 o                         
   0  16   6       1154.13       1185.28        30.22 o                         
   1  16   6        176.34        169.86        17.28 o                         
   2  16   6          1.22          2.20        13.46 o                         
   3  16   6        106.59        128.26        17.64 o                         
   4  16   6        231.31        264.72        21.56 o                         
   5  16   6          2.85        -13.54        14.53 o                         
   6  16   6         25.04         48.45        24.42 o                         
   7  16   6         32.11         20.90        21.41 o                         
   8  16   6         64.52          6.00        31.72 o                         
  -9  17   6          4.36         18.30        31.95 o                         
  -8  17   6        553.60        546.18        30.27 o                         
  -7  17   6        393.42        427.52        23.21 o                         
  -6  17   6         67.81         68.99        14.57 o                         
  -5  17   6         61.59         33.81        13.00 o                         
  -4  17   6        920.45        894.38        25.63 o                         
  -3  17   6        918.97        934.29        25.85 o                         
  -2  17   6        177.52        178.10        20.24 o                         
  -1  17   6       1032.85       1029.08        28.56 o                         
   0  17   6        968.07       1064.58        29.51 o                         
   1  17   6        300.84        302.40        24.30 o                         
   2  17   6        349.96        386.56        30.75 o                         
   3  17   6         23.14         12.78        14.06 o                         
   4  17   6        143.54         96.27        16.35 o                         
   5  17   6          0.71         29.32        16.54 o                         
   6  17   6         47.14         27.04        22.58 o                         
   7  17   6        335.56        300.40        46.41 o                         
  -8  18   6        247.49        244.79        50.93 o                         
  -7  18   6         65.58         82.36        18.29 o                         
  -6  18   6         92.75         71.56        15.68 o                         
  -5  18   6         39.09         30.47        14.78 o                         
  -4  18   6        203.08        204.16        15.91 o                         
  -3  18   6          2.14         -7.11        12.12 o                         
  -2  18   6        304.37        297.63        20.09 o                         
  -1  18   6        106.21         80.10        12.16 o                         
   0  18   6         61.09         71.95        12.35 o                         
   1  18   6        656.63        720.20        24.69 o                         
   2  18   6          1.78         -2.46        13.41 o                         
   3  18   6        383.64        416.61        23.04 o                         
   4  18   6        710.21        710.79        29.52 o                         
   5  18   6        579.59        536.46        35.36 o                         
   6  18   6         11.87        -37.65        37.65 o                         
   7  18   6        654.22        636.62        66.97 o                         
  -8  19   6        567.47        601.73        33.11 o                         
  -7  19   6          9.21          7.76        17.16 o                         
  -6  19   6         78.78         69.36        16.51 o                         
  -5  19   6         25.04         37.65        14.98 o                         
  -4  19   6        611.37        620.68        23.43 o                         
  -3  19   6         17.97         10.17        11.78 o                         
  -2  19   6          0.87         -1.92        15.02 o                         
  -1  19   6        122.03        138.48        16.16 o                         
   0  19   6         27.77         24.79        14.14 o                         
   1  19   6         66.62         65.96        15.57 o                         
   2  19   6        218.81        222.35        16.88 o                         
   3  19   6         64.16         79.26        16.58 o                         
   4  19   6         28.63         56.44        20.05 o                         
   5  19   6          1.17        -39.08        39.08 o                         
  -7  20   6         15.84         -7.72        19.81 o                         
  -6  20   6       1321.62       1309.08        52.01 o                         
  -5  20   6        808.10        819.24        46.37 o                         
  -4  20   6         29.13         33.06        18.73 o                         
  -3  20   6        541.09        543.60        25.49 o                         
  -2  20   6        238.15        292.51        19.34 o                         
  -1  20   6         10.89          9.34        14.14 o                         
   0  20   6        299.95        308.42        21.45 o                         
   1  20   6         56.00         62.66        14.87 o                         
   2  20   6        435.50        463.18        23.84 o                         
   3  20   6          1.40         -1.37        21.48 o                         
   4  20   6         38.44         70.77        30.95 o                         
  -5  21   6         42.99         34.09        26.14 o                         
  -4  21   6          0.00         23.59        20.17 o                         
  -3  21   6          0.93         -6.78        17.21 o                         
  -2  21   6        113.66        104.43        19.55 o                         
  -1  21   6        431.75        399.84        25.11 o                         
   0  21   6        198.12        171.24        21.34 o                         
   1  21   6        824.42        833.30        54.72 o                         
   2  21   6        320.50        239.29        53.24 o                         
   3  21   6         72.04         22.29        38.25 o                         
   4  21   6        203.82        164.71        38.82 o                         
  -2  22   6        364.36        414.35        55.05 o                         
  -1  22   6         23.48         62.65        33.08 o                         
   0  22   6          2.83        -38.54        38.54 o                         
   2  22   6         21.79         -4.01        43.84 o                         
 -12   1   7        808.61        849.18        52.70 o                         
 -11   1   7          6.33          3.44        19.90 o                         
 -10   1   7         64.60         24.67        22.38 o                         
  -9   1   7        163.68        137.64        24.17 o                         
  -8   1   7         51.42         57.55         9.24 o                         
  -7   1   7         48.53         38.63         5.41 o                         
  -6   1   7         34.03         43.90         6.45 o                         
  -5   1   7        244.60        248.44         7.88 o                         
  -4   1   7         61.82         71.56         5.55 o                         
  -3   1   7        749.05        733.05        16.57 o                         
  -2   1   7       1590.07       1561.01        14.44 o                         
  -1   1   7         17.88         12.49         4.55 o                         
   0   1   7       4843.15       4885.10        32.73 o                         
   1   1   7       1870.32       1800.79        20.20 o                         
   2   1   7          1.99          3.29         9.17 o                         
   3   1   7       1109.33       1124.84        25.16 o                         
   4   1   7         41.00         39.39        12.94 o                         
   5   1   7          5.01         18.17        14.42 o                         
   6   1   7         89.45         88.11        19.31 o                         
   7   1   7        796.17        841.87        25.60 o                         
   8   1   7        528.16        592.35        29.65 o                         
   9   1   7        295.13        331.03        24.59 o                         
  10   1   7          3.89        -12.71        15.99 o                         
  11   1   7          3.42         20.36        23.30 o                         
 -12   2   7         99.07         97.77        27.51 o                         
 -11   2   7        206.38        220.82        30.94 o                         
 -10   2   7        881.11        785.03        46.19 o                         
  -9   2   7        127.81         80.88        30.98 o                         
  -8   2   7       1603.54       1593.61        24.53 o                         
  -7   2   7         69.57         68.05         8.53 o                         
  -6   2   7        353.08        370.00        16.37 o                         
  -5   2   7          1.30          5.24         5.02 o                         
  -4   2   7        486.28        534.14        11.51 o                         
  -3   2   7        731.22        735.02        12.86 o                         
  -2   2   7       1160.63       1183.00        12.10 o                         
  -1   2   7        861.32        814.13        12.06 o                         
   0   2   7        829.99        856.82        12.91 o                         
   1   2   7        121.19        110.62         8.02 o                         
   2   2   7          0.30          6.56         9.00 o                         
   3   2   7        434.98        458.67        15.91 o                         
   4   2   7        140.96        139.20         9.41 o                         
   5   2   7        186.70        180.84        10.76 o                         
   6   2   7         18.62         16.00        11.30 o                         
   7   2   7         11.23          5.35        10.00 o                         
   8   2   7          3.54         -1.38        15.57 o                         
   9   2   7        916.68        913.52        36.18 o                         
  10   2   7         16.16         27.81        16.61 o                         
  11   2   7        291.86        267.50        48.57 o                         
 -12   3   7        280.64        313.57        34.95 o                         
 -11   3   7        119.45         99.76        20.22 o                         
 -10   3   7         70.55         97.75        22.36 o                         
  -9   3   7         21.80         28.61        28.35 o                         
  -8   3   7        380.02        377.77        11.27 o                         
  -7   3   7        557.93        538.71        11.05 o                         
  -6   3   7        329.90        307.91         7.38 o                         
  -5   3   7        251.14        245.98         8.03 o                         
  -4   3   7        503.36        494.70        11.15 o                         
  -3   3   7         93.09         77.80         6.14 o                         
  -2   3   7        264.22        272.30         6.27 o                         
  -1   3   7          1.27         -1.50         4.55 o                         
   0   3   7         78.32         85.77         6.80 o                         
   1   3   7        666.62        686.82        14.80 o                         
   2   3   7         17.02          8.67        10.48 o                         
   3   3   7         33.18         40.63         9.26 o                         
   4   3   7          9.60          3.62         7.96 o                         
   5   3   7         70.56         76.13         9.92 o                         
   6   3   7          2.12         -2.32         7.14 o                         
   7   3   7        630.35        610.19        29.24 o                         
   8   3   7        162.14        189.01        23.31 o                         
   9   3   7        403.99        405.47        26.71 o                         
  10   3   7         25.53         35.79        16.17 o                         
  11   3   7        187.98        153.04        43.11 o                         
 -12   4   7          0.34         29.46        24.12 o                         
 -11   4   7        117.46        169.10        23.47 o                         
 -10   4   7        979.40        993.20        50.49 o                         
  -9   4   7        162.76        170.94        16.17 o                         
  -8   4   7        261.26        248.21        14.14 o                         
  -7   4   7        306.41        312.96        10.11 o                         
  -6   4   7         39.85         27.92         6.16 o                         
  -5   4   7       2757.69       2689.44        22.79 o                         
  -4   4   7        764.10        758.62        10.38 o                         
  -3   4   7         10.42          8.83         4.44 o                         
  -2   4   7        246.70        222.51         6.84 o                         
  -1   4   7         32.05         34.35         6.04 o                         
   0   4   7        409.46        385.92        11.37 o                         
   1   4   7        774.86        817.82        17.94 o                         
   2   4   7       1100.10       1143.59        22.31 o                         
   3   4   7        199.68        179.81        11.38 o                         
   4   4   7         23.16         25.99        21.71 o                         
   5   4   7       1499.03       1471.62        23.69 o                         
   6   4   7         31.92         32.38         7.66 o                         
   7   4   7        428.50        455.34        16.71 o                         
   8   4   7        150.55        178.52        20.06 o                         
   9   4   7        373.17        412.39        36.86 o                         
  10   4   7         12.21          8.83        16.50 o                         
  11   4   7         16.80         -1.55        28.17 o                         
 -13   5   7        174.14        164.97        40.16 o                         
 -12   5   7         28.46         45.92        26.05 o                         
 -11   5   7         91.79         48.66        18.00 o                         
 -10   5   7        398.85        437.03        30.31 o                         
  -9   5   7         92.04         99.62        15.11 o                         
  -8   5   7        830.62        828.72        24.61 o                         
  -7   5   7         70.55         81.35         5.93 o                         
  -6   5   7        536.67        560.96        11.00 o                         
  -5   5   7          4.31          4.78         5.03 o                         
  -4   5   7         45.39         35.18         4.68 o                         
  -3   5   7       1483.28       1493.33        16.80 o                         
  -2   5   7        105.89        110.31         5.94 o                         
  -1   5   7        170.00        183.35         7.83 o                         
   0   5   7        692.86        658.81        13.62 o                         
   1   5   7        797.29        830.47        20.36 o                         
   2   5   7        311.69        315.43        14.71 o                         
   3   5   7        727.77        740.45        20.66 o                         
   4   5   7        971.08        928.82        26.09 o                         
   5   5   7         46.42         54.12        12.05 o                         
   6   5   7          2.13          8.18         8.01 o                         
   7   5   7        541.92        520.88        18.02 o                         
   8   5   7          3.40         -3.77        18.21 o                         
   9   5   7        621.42        602.73        30.58 o                         
  10   5   7        768.17        789.13        40.68 o                         
 -13   6   7        108.26        100.11        35.42 o                         
 -12   6   7        230.39        348.12        51.85 o                         
 -11   6   7        244.24        235.82        37.69 o                         
 -10   6   7         17.53         16.55        16.87 o                         
  -9   6   7          8.11          8.02        14.85 o                         
  -8   6   7          5.25         11.95        12.60 o                         
  -7   6   7        430.04        449.14        11.81 o                         
  -6   6   7        866.80        817.59        14.56 o                         
  -5   6   7         59.21         49.94         7.70 o                         
  -4   6   7         11.10          5.22         4.68 o                         
  -3   6   7        745.96        785.48        12.80 o                         
  -2   6   7        272.33        255.20         7.96 o                         
  -1   6   7          1.24          5.28         5.88 o                         
   0   6   7         25.84         18.31         7.79 o                         
   1   6   7        525.52        528.54        14.06 o                         
   2   6   7          7.50          5.07         8.64 o                         
   3   6   7        250.86        246.78        14.09 o                         
   4   6   7         25.35         33.60         9.23 o                         
   5   6   7        183.75        189.71        11.36 o                         
   6   6   7        141.87        133.72        10.55 o                         
   7   6   7         83.85         94.18        11.81 o                         
   8   6   7         79.35         81.79        14.99 o                         
   9   6   7          1.35          4.68        16.82 o                         
  10   6   7         54.35         61.71        21.11 o                         
 -13   7   7          0.24         55.44        33.84 o                         
 -12   7   7        266.36        244.84        46.63 o                         
 -11   7   7         63.63         72.02        19.65 o                         
 -10   7   7          5.58         -3.42        15.77 o                         
  -9   7   7        545.87        541.16        27.66 o                         
  -8   7   7          0.58          5.06        12.66 o                         
  -7   7   7       3443.13       3385.92        40.73 o                         
  -6   7   7       1099.22       1085.25        15.99 o                         
  -5   7   7         99.59        110.95         8.36 o                         
  -4   7   7        542.24        522.42        11.42 o                         
  -3   7   7        572.20        560.13        11.83 o                         
  -2   7   7         68.34         81.28         6.53 o                         
  -1   7   7        219.62        215.82         8.83 o                         
   0   7   7          7.24          9.23         9.52 o                         
   1   7   7        700.28        644.06        17.25 o                         
   2   7   7       3804.43       3727.75        37.09 o                         
   3   7   7        159.50        170.31        11.88 o                         
   4   7   7        721.77        762.62        20.21 o                         
   5   7   7         94.10         89.32        11.35 o                         
   6   7   7        843.81        869.36        24.46 o                         
   7   7   7        805.02        796.48        23.90 o                         
   8   7   7         43.69         30.86        18.01 o                         
   9   7   7        748.81        796.55        34.55 o                         
  10   7   7        238.70        179.64        42.35 o                         
 -13   8   7        469.33        492.98        57.72 o                         
 -12   8   7          1.56         19.93        28.45 o                         
 -11   8   7         85.64         96.35        20.90 o                         
 -10   8   7         82.73        102.43        18.48 o                         
  -9   8   7        729.66        684.28        22.87 o                         
  -8   8   7        172.57        183.47        13.47 o                         
  -7   8   7        368.08        342.24        11.52 o                         
  -6   8   7       1160.27       1157.17        16.90 o                         
  -5   8   7        491.97        503.65        11.57 o                         
  -4   8   7        186.68        169.88         6.83 o                         
  -3   8   7        962.04        958.80        15.38 o                         
  -2   8   7        831.37        808.21        14.94 o                         
  -1   8   7       1912.16       1961.33        23.33 o                         
   0   8   7        692.36        695.31        17.07 o                         
   1   8   7       1077.38       1096.94        22.53 o                         
   2   8   7       1087.34       1069.65        20.81 o                         
   3   8   7        261.38        249.58        12.98 o                         
   4   8   7        310.58        317.97        14.29 o                         
   5   8   7         85.11         85.18        10.87 o                         
   6   8   7        378.25        345.84        17.15 o                         
   7   8   7          0.23          2.01        10.17 o                         
   8   8   7          6.46         24.56        18.97 o                         
   9   8   7          5.26        -16.22        17.97 o                         
 -12   9   7         21.18          7.69        23.83 o                         
 -11   9   7        287.55        290.49        25.29 o                         
 -10   9   7        115.59        123.53        17.21 o                         
  -9   9   7        129.31        131.04        12.56 o                         
  -8   9   7       1100.28       1128.30        28.42 o                         
  -7   9   7        233.36        231.79        12.48 o                         
  -6   9   7          0.03          5.16         5.80 o                         
  -5   9   7         15.16         11.93         6.85 o                         
  -4   9   7        331.79        309.32         8.60 o                         
  -3   9   7        829.87        876.88        21.80 o                         
  -2   9   7         26.75         11.07         5.91 o                         
  -1   9   7       1065.97       1159.02        17.52 o                         
   0   9   7        481.91        479.32        11.65 o                         
   1   9   7        511.09        501.72        15.05 o                         
   2   9   7          8.15         14.04         7.62 o                         
   3   9   7       2188.60       2194.15        30.00 o                         
   4   9   7       1097.03       1008.35        28.27 o                         
   5   9   7        283.04        255.51        15.30 o                         
   6   9   7         37.17         35.50        10.58 o                         
   7   9   7        175.30        192.57        15.20 o                         
   8   9   7          0.10         23.39        14.67 o                         
   9   9   7          3.20         13.42        24.42 o                         
 -12  10   7         10.12        -45.78        45.78 o                         
 -11  10   7         60.73         77.16        81.86 o                         
 -10  10   7        249.70        270.67        21.17 o                         
  -9  10   7          0.11         -2.46        11.01 o                         
  -8  10   7        739.25        726.98        22.46 o                         
  -7  10   7       2344.18       2304.15        35.13 o                         
  -6  10   7         25.37         17.92         6.06 o                         
  -5  10   7       2320.32       2321.14        46.71 o                         
  -4  10   7       1153.20       1186.44        17.63 o                         
  -3  10   7        177.40        160.98         7.98 o                         
  -2  10   7        252.46        252.88         8.81 o                         
  -1  10   7          5.65         19.95         5.85 o                         
   0  10   7       1663.40       1661.70        20.89 o                         
   1  10   7         10.45          3.83         7.26 o                         
   2  10   7         38.24         42.94         7.92 o                         
   3  10   7         28.17         24.47         9.49 o                         
   4  10   7        173.81        191.59        13.64 o                         
   5  10   7        601.89        549.72        23.63 o                         
   6  10   7          5.55         26.63        12.22 o                         
   7  10   7       1257.25       1244.98        30.90 o                         
   8  10   7       1640.47       1637.56        76.77 o                         
   9  10   7          0.26        -35.47        35.47 o                         
 -12  11   7         53.40         26.63        43.67 o                         
 -11  11   7        138.58        172.20        49.99 o                         
 -10  11   7         33.88         41.53        21.27 o                         
  -9  11   7          8.56          3.02        13.77 o                         
  -8  11   7        114.83        144.19        13.26 o                         
  -7  11   7        212.06        221.65        14.76 o                         
  -6  11   7        151.89        144.07         9.09 o                         
  -5  11   7        698.08        656.72        15.61 o                         
  -4  11   7        148.53        139.10         9.22 o                         
  -3  11   7        135.05        135.48         6.78 o                         
  -2  11   7        221.64        218.14         6.86 o                         
  -1  11   7        205.71        224.36        10.08 o                         
   0  11   7         63.84         59.28        11.51 o                         
   1  11   7        163.96        143.63         8.97 o                         
   2  11   7         76.33         63.63         9.26 o                         
   3  11   7          6.80         -4.85         9.85 o                         
   4  11   7       2541.40       2501.88        46.78 o                         
   5  11   7        153.14        153.52        15.63 o                         
   6  11   7          0.05         22.00        13.04 o                         
   7  11   7         40.43         29.72        11.66 o                         
   8  11   7         28.95         17.37        19.09 o                         
   9  11   7         44.92         59.29        33.44 o                         
 -11  12   7        257.01        239.00        52.89 o                         
 -10  12   7        203.09        222.07        40.88 o                         
  -9  12   7          7.06         27.74        17.06 o                         
  -8  12   7         12.73         34.25        11.63 o                         
  -7  12   7        133.46        132.23        12.40 o                         
  -6  12   7          4.68         -1.09         8.32 o                         
  -5  12   7        490.64        500.66        14.18 o                         
  -4  12   7        575.22        548.43        12.65 o                         
  -3  12   7        249.15        236.09        10.74 o                         
  -2  12   7          2.60         15.55         7.67 o                         
  -1  12   7         12.81         17.71         8.58 o                         
   0  12   7        366.11        367.91        18.62 o                         
   1  12   7       1019.28        992.52        15.95 o                         
   2  12   7         34.96         24.40        10.60 o                         
   3  12   7         19.43         38.82        12.98 o                         
   4  12   7         68.58         46.21        13.54 o                         
   5  12   7        121.56        173.50        16.73 o                         
   6  12   7         51.81         71.42        18.88 o                         
   7  12   7        404.03        390.86        29.46 o                         
   8  12   7         57.33         84.19        30.93 o                         
 -11  13   7          0.36         76.18        49.53 o                         
 -10  13   7        166.55        195.68        53.86 o                         
  -9  13   7         34.60         38.47        17.70 o                         
  -8  13   7         86.54        100.24        14.38 o                         
  -7  13   7        202.67        223.04        16.52 o                         
  -6  13   7        958.13        953.70        25.59 o                         
  -5  13   7        382.11        378.16        14.86 o                         
  -4  13   7        204.70        213.36        13.20 o                         
  -3  13   7       1629.32       1602.92        26.87 o                         
  -2  13   7       2004.49       1993.66        35.40 o                         
  -1  13   7         35.54         31.52        13.26 o                         
   0  13   7        780.85        747.15        21.48 o                         
   1  13   7        319.50        330.29        17.42 o                         
   2  13   7        295.58        300.03        17.29 o                         
   3  13   7         32.39         17.41        11.68 o                         
   4  13   7        294.27        275.45        18.74 o                         
   5  13   7        146.96        142.01        15.74 o                         
   6  13   7        184.19        178.53        32.00 o                         
   7  13   7        174.20        137.07        17.44 o                         
   8  13   7        103.35        135.47        45.20 o                         
 -10  14   7        236.30        368.38        68.75 o                         
  -9  14   7        323.50        284.43        42.92 o                         
  -8  14   7         52.82         39.43        13.15 o                         
  -7  14   7        132.43        140.23        17.37 o                         
  -6  14   7        253.42        233.75        15.58 o                         
  -5  14   7         35.15          0.50        11.13 o                         
  -4  14   7         53.72         59.14        13.48 o                         
  -3  14   7         27.72         30.37         9.52 o                         
  -2  14   7        206.71        179.21        13.04 o                         
  -1  14   7        301.69        292.95        15.25 o                         
   0  14   7        332.00        307.63        17.37 o                         
   1  14   7        574.79        515.84        23.56 o                         
   2  14   7       1312.69       1334.28        32.33 o                         
   3  14   7          3.61         -5.67        11.97 o                         
   4  14   7        271.03        274.26        19.30 o                         
   5  14   7        327.66        320.21        24.56 o                         
   6  14   7         27.89         36.50        18.10 o                         
   7  14   7        208.01        231.42        29.73 o                         
  -9  15   7        136.97        109.64        24.64 o                         
  -8  15   7        440.66        457.78        25.86 o                         
  -7  15   7        282.72        244.76        17.75 o                         
  -6  15   7          3.40        -10.38        11.25 o                         
  -5  15   7         18.87         13.23        11.99 o                         
  -4  15   7        218.09        202.81        16.37 o                         
  -3  15   7          4.47          6.66         9.35 o                         
  -2  15   7        135.26        111.71        11.96 o                         
  -1  15   7        521.29        512.62        19.39 o                         
   0  15   7       1264.43       1212.78        31.10 o                         
   1  15   7        388.32        397.48        21.91 o                         
   2  15   7        240.77        258.46        19.58 o                         
   3  15   7        665.41        649.45        27.00 o                         
   4  15   7         14.96          5.67        15.41 o                         
   5  15   7         64.08         52.49        18.20 o                         
   6  15   7          3.66        -16.89        18.29 o                         
   7  15   7        184.58        174.03        58.08 o                         
  -9  16   7        290.57        363.79        58.34 o                         
  -8  16   7        226.87        217.73        35.12 o                         
  -7  16   7          6.59         12.80        13.52 o                         
  -6  16   7          2.24         23.63        13.64 o                         
  -5  16   7          4.02          3.66        11.05 o                         
  -4  16   7       1642.22       1631.81        34.78 o                         
  -3  16   7        863.93        854.32        27.56 o                         
  -2  16   7        262.82        257.75        15.49 o                         
  -1  16   7       2205.33       2198.29        37.95 o                         
   0  16   7        369.38        377.69        19.79 o                         
   1  16   7         26.76          5.67        11.85 o                         
   2  16   7         51.13         76.78        16.72 o                         
   3  16   7        205.34        246.25        20.54 o                         
   4  16   7        365.66        363.57        27.98 o                         
   5  16   7        162.77        165.63        25.77 o                         
   6  16   7         84.39         83.53        20.70 o                         
   7  16   7         12.15        -34.69        34.69 o                         
  -9  17   7        380.19        359.82        55.58 o                         
  -8  17   7          9.12          5.36        25.51 o                         
  -7  17   7         40.99         25.77        14.47 o                         
  -6  17   7         11.28         16.14        13.59 o                         
  -5  17   7         64.90         58.37        12.19 o                         
  -4  17   7         25.47          9.95        11.54 o                         
  -3  17   7         53.59         44.72        13.45 o                         
  -2  17   7        194.45        187.82        16.92 o                         
  -1  17   7         10.79         -5.71        10.91 o                         
   0  17   7        241.80        272.05        18.41 o                         
   1  17   7         89.34         72.81        23.93 o                         
   2  17   7          7.50          5.74        14.11 o                         
   3  17   7        157.66        178.79        21.37 o                         
   4  17   7        312.68        302.02        22.38 o                         
   5  17   7          1.99         -2.28        16.19 o                         
   6  17   7         27.67         68.60        39.57 o                         
   7  17   7        405.98        360.34        52.95 o                         
  -8  18   7        206.28        242.16        51.10 o                         
  -7  18   7        117.42        157.17        22.98 o                         
  -6  18   7         24.42         23.86        16.30 o                         
  -5  18   7         54.04         61.05        13.07 o                         
  -4  18   7          0.89         12.72        16.57 o                         
  -3  18   7        249.23        277.63        20.41 o                         
  -2  18   7          6.66          1.97        17.27 o                         
  -1  18   7        109.69         76.34        14.11 o                         
   0  18   7        111.33        161.08        19.23 o                         
   1  18   7        462.08        456.09        22.89 o                         
   2  18   7        552.73        559.25        31.95 o                         
   3  18   7        472.07        496.92        28.03 o                         
   4  18   7        290.10        320.81        26.67 o                         
   5  18   7       1048.86       1147.83        60.52 o                         
  -7  19   7        638.86        691.12        70.80 o                         
  -6  19   7       1642.16       1622.59        57.08 o                         
  -5  19   7         24.88         24.56        15.96 o                         
  -4  19   7        911.36        987.26        32.52 o                         
  -3  19   7       1772.28       1772.54        37.29 o                         
  -2  19   7        482.82        492.96        22.84 o                         
  -1  19   7         48.81         43.86        13.79 o                         
   0  19   7         30.60         22.27        15.56 o                         
   1  19   7        124.45         89.45        14.58 o                         
   2  19   7         13.57         17.43        19.42 o                         
   3  19   7          1.66         -8.73        22.76 o                         
   4  19   7         20.35         49.96        28.59 o                         
  -6  20   7        202.47        228.20        27.84 o                         
  -5  20   7         41.84         10.45        20.37 o                         
  -4  20   7        854.25        862.33        37.83 o                         
  -3  20   7        104.09         97.19        17.04 o                         
  -2  20   7          0.93         20.32        15.42 o                         
  -1  20   7        324.66        313.80        23.87 o                         
   0  20   7         57.78         53.78        19.13 o                         
   1  20   7          7.94         36.23        19.45 o                         
   2  20   7        304.17        294.81        29.19 o                         
   3  20   7         37.00         -3.06        23.15 o                         
   4  20   7          6.52         26.63        32.65 o                         
  -5  21   7         36.82         35.56        25.62 o                         
  -4  21   7         73.16         83.55        22.65 o                         
  -3  21   7         29.16         40.90        17.91 o                         
  -2  21   7        163.68        175.78        19.93 o                         
  -1  21   7        718.26        645.53        34.01 o                         
   0  21   7        217.30        155.17        40.60 o                         
   1  21   7        253.44        254.29        46.02 o                         
   2  21   7          6.56         93.29        49.48 o                         
  -1  22   7        444.49        337.09        51.07 o                         
 -12   0   8        463.07        497.61        59.01 o                         
 -11   0   8          0.07        -39.19        39.19 o                         
 -10   0   8       1434.19       1485.36        88.19 o                         
  -9   0   8         14.06        -24.82        25.55 o                         
  -8   0   8       1447.95       1401.14        78.23 o                         
  -7   0   8       1286.18       1341.12        31.36 o                         
  -6   0   8         56.37         61.89         8.59 o                         
  -5   0   8         11.62          3.91         7.92 o                         
  -4   0   8         63.07         61.42         9.27 o                         
  -3   0   8        127.39        129.36        10.87 o                         
  -2   0   8       1588.46       1616.38        24.11 o                         
  -1   0   8       1474.13       1532.48        27.72 o                         
   0   0   8       1595.22       1566.11        30.82 o                         
   1   0   8       1545.05       1423.97        26.09 o                         
   2   0   8       3765.44       3854.50        66.10 o                         
   3   0   8       1868.91       1784.05        58.30 o                         
   4   0   8        470.19        442.46        33.46 o                         
   5   0   8        187.57        153.15        24.69 o                         
   6   0   8         51.69         62.32        22.55 o                         
   7   0   8       2388.42       2377.76       112.78 o                         
   8   0   8       1612.55       1641.88        67.68 o                         
   9   0   8        126.62        117.46        29.27 o                         
  10   0   8       1426.48       1541.80        97.23 o                         
 -12   1   8        125.42        143.96        29.73 o                         
 -11   1   8          0.37         31.49        22.70 o                         
 -10   1   8        398.62        360.80        35.23 o                         
  -9   1   8        167.84        168.69        25.68 o                         
  -8   1   8         28.41         10.20        20.06 o                         
  -7   1   8        225.30        187.64        14.95 o                         
  -6   1   8       1480.88       1441.57        22.60 o                         
  -5   1   8       3427.08       3449.23        35.69 o                         
  -4   1   8       1382.52       1438.59        20.50 o                         
  -3   1   8        252.38        289.66        13.43 o                         
  -2   1   8        586.24        554.80         9.88 o                         
  -1   1   8       5267.72       5376.48        41.57 o                         
   0   1   8        701.31        683.44        13.81 o                         
   1   1   8       1458.00       1505.07        24.20 o                         
   2   1   8        141.93        129.65        12.38 o                         
   3   1   8        742.71        723.15        46.19 o                         
   4   1   8        706.67        691.04        27.85 o                         
   5   1   8       2237.98       2189.98        49.34 o                         
   6   1   8        666.63        716.07        30.52 o                         
   7   1   8        971.09        998.07        29.71 o                         
   8   1   8          3.73          5.73        16.37 o                         
   9   1   8        271.37        249.91        22.88 o                         
  10   1   8       1192.21       1311.37        64.41 o                         
 -12   2   8        141.99        198.60        31.67 o                         
 -11   2   8         23.70         30.08        22.53 o                         
 -10   2   8          0.56         23.63        23.01 o                         
  -9   2   8         27.55         12.50        20.64 o                         
  -8   2   8        857.93        757.04        41.85 o                         
  -7   2   8       1373.99       1341.89        28.65 o                         
  -6   2   8        389.02        414.81        16.02 o                         
  -5   2   8          0.27         -6.92         7.31 o                         
  -4   2   8        681.43        669.41        14.35 o                         
  -3   2   8       2955.86       2964.98        30.07 o                         
  -2   2   8       1082.39       1101.47        12.79 o                         
  -1   2   8       1597.14       1707.35        19.48 o                         
   0   2   8       3082.86       3026.99        34.48 o                         
   1   2   8       9083.02       9127.92        75.35 o                         
   2   2   8        396.67        358.02        16.20 o                         
   3   2   8        347.01        328.88        11.54 o                         
   4   2   8          3.07         -6.71        13.41 o                         
   5   2   8        533.42        510.36        25.02 o                         
   6   2   8          3.11          6.18        20.18 o                         
   7   2   8        294.31        280.13        18.29 o                         
   8   2   8        357.09        378.81        25.36 o                         
   9   2   8        811.33        775.62        35.56 o                         
  10   2   8         38.40         51.38        26.57 o                         
 -12   3   8         93.54        185.76        45.90 o                         
 -11   3   8        608.46        660.62        45.56 o                         
 -10   3   8       1220.43       1286.86        58.94 o                         
  -9   3   8        321.69        323.91        32.97 o                         
  -8   3   8        478.87        492.19        24.32 o                         
  -7   3   8        972.58        997.69        26.55 o                         
  -6   3   8       1469.65       1482.11        29.45 o                         
  -5   3   8         36.60         48.67         6.82 o                         
  -4   3   8        125.78        135.69         8.72 o                         
  -3   3   8          7.85          5.61         7.12 o                         
  -2   3   8       2799.03       2896.05        21.82 o                         
  -1   3   8       1896.82       1954.21        25.95 o                         
   0   3   8       1077.10       1070.30        19.89 o                         
   1   3   8       3668.49       3880.64        48.52 o                         
   2   3   8       1749.85       1663.18        28.13 o                         
   3   3   8       1293.93       1315.12        32.90 o                         
   4   3   8       2719.79       2750.75        36.17 o                         
   5   3   8        949.32        897.63        36.59 o                         
   6   3   8          5.24          0.63        11.74 o                         
   7   3   8        308.87        363.00        23.43 o                         
   8   3   8        487.20        557.02        29.88 o                         
   9   3   8         88.98         99.85        26.06 o                         
  10   3   8        178.92        202.57        41.78 o                         
 -12   4   8         20.05         11.94        32.00 o                         
 -11   4   8        197.10        172.28        24.62 o                         
 -10   4   8          6.35         30.51        23.56 o                         
  -9   4   8          0.21         12.11        19.56 o                         
  -8   4   8       2848.39       2817.35        65.29 o                         
  -7   4   8       1906.71       1871.74        40.31 o                         
  -6   4   8         92.83         85.04        10.46 o                         
  -5   4   8       1761.78       1689.50        29.13 o                         
  -4   4   8        596.06        553.29        10.69 o                         
  -3   4   8       1484.93       1540.09        15.70 o                         
  -2   4   8        416.35        408.61         9.05 o                         
  -1   4   8        201.19        234.73         9.59 o                         
   0   4   8        438.72        382.94        12.96 o                         
   1   4   8        916.65        860.21        19.84 o                         
   2   4   8       1312.31       1291.81        25.03 o                         
   3   4   8       2707.86       2672.56        45.22 o                         
   4   4   8          0.35          3.32         8.21 o                         
   5   4   8          0.15         -7.63         7.63 o                         
   6   4   8          5.03         17.54        11.87 o                         
   7   4   8        442.82        393.25        21.84 o                         
   8   4   8        910.31        913.67        36.36 o                         
   9   4   8        364.75        386.90        27.21 o                         
  10   4   8         91.87         79.78        35.64 o                         
 -12   5   8         44.27         43.33        33.73 o                         
 -11   5   8         46.62         42.07        19.23 o                         
 -10   5   8        216.92        274.59        32.20 o                         
  -9   5   8        197.63        210.88        54.53 o                         
  -8   5   8        104.46         92.52        19.36 o                         
  -7   5   8        443.03        403.28        18.59 o                         
  -6   5   8       3398.80       3267.87        30.49 o                         
  -5   5   8       4040.90       3713.66        74.19 o                         
  -4   5   8         15.38         21.93         5.18 o                         
  -3   5   8        946.02        906.81        14.28 o                         
  -2   5   8       2258.77       2264.57        22.74 o                         
  -1   5   8       1854.99       1870.88        26.09 o                         
   0   5   8        373.71        359.50        13.27 o                         
   1   5   8        840.89        801.87        19.35 o                         
   2   5   8        464.01        465.19        16.67 o                         
   3   5   8        257.89        267.22        17.20 o                         
   4   5   8        331.40        315.87        16.45 o                         
   5   5   8       1224.58       1221.77        25.23 o                         
   6   5   8        686.03        635.22        23.25 o                         
   7   5   8        562.91        543.18        24.27 o                         
   8   5   8        189.96        183.57        27.39 o                         
   9   5   8        614.79        606.72        32.21 o                         
  10   5   8        564.66        596.44        61.70 o                         
 -12   6   8        432.86        436.64        55.54 o                         
 -11   6   8        197.93        231.84        31.03 o                         
 -10   6   8        432.34        474.65        53.07 o                         
  -9   6   8       2287.10       2369.84        74.63 o                         
  -8   6   8        627.74        667.82        28.88 o                         
  -7   6   8        181.38        167.61         9.34 o                         
  -6   6   8        159.78        159.35         7.66 o                         
  -5   6   8         57.19         63.17         6.89 o                         
  -4   6   8        256.07        249.14         9.49 o                         
  -3   6   8        239.98        262.30         9.60 o                         
  -2   6   8       1364.12       1418.93        18.51 o                         
  -1   6   8        213.75        238.46         9.51 o                         
   0   6   8         10.31          9.73         8.46 o                         
   1   6   8        433.31        448.33        17.27 o                         
   2   6   8        367.70        337.23        18.14 o                         
   3   6   8        318.50        323.78        16.25 o                         
   4   6   8       2025.24       1928.04        36.59 o                         
   5   6   8         34.38         44.38        11.97 o                         
   6   6   8       3001.62       3072.59        49.05 o                         
   7   6   8        530.53        562.55        22.32 o                         
   8   6   8         54.72         52.68        14.91 o                         
   9   6   8         51.34         23.97        18.61 o                         
  10   6   8        254.52        226.44        41.10 o                         
 -12   7   8        221.37        251.48        46.49 o                         
 -11   7   8        143.31        174.43        27.85 o                         
 -10   7   8        477.84        503.71        39.44 o                         
  -9   7   8         36.21         18.91        18.01 o                         
  -8   7   8          0.77        -14.27        14.27 o                         
  -7   7   8       1155.55       1134.48        21.29 o                         
  -6   7   8        719.82        716.69        14.10 o                         
  -5   7   8        509.87        470.69        12.86 o                         
  -4   7   8        767.20        753.11        13.58 o                         
  -3   7   8        666.63        677.95        14.20 o                         
  -2   7   8        753.40        699.27        13.74 o                         
  -1   7   8       2306.31       2345.38        25.27 o                         
   0   7   8       2513.44       2645.96        33.09 o                         
   1   7   8        124.97        139.18        10.41 o                         
   2   7   8        275.59        273.91        16.06 o                         
   3   7   8        337.74        324.00        16.24 o                         
   4   7   8        445.54        501.46        22.30 o                         
   5   7   8        429.39        485.15        22.27 o                         
   6   7   8        118.02         90.86        13.96 o                         
   7   7   8         82.71         87.35        16.91 o                         
   8   7   8         83.70        112.79        17.51 o                         
   9   7   8        165.26        174.62        28.67 o                         
 -12   8   8        199.34        129.24        34.28 o                         
 -11   8   8        286.76        263.90        43.03 o                         
 -10   8   8        128.84        146.34        23.08 o                         
  -9   8   8         23.41         11.89        27.07 o                         
  -8   8   8          6.51         26.07        26.54 o                         
  -7   8   8        163.44        161.51        10.76 o                         
  -6   8   8        360.58        361.44        12.18 o                         
  -5   8   8        160.83        139.62         8.64 o                         
  -4   8   8       2367.82       2346.87        29.39 o                         
  -3   8   8       3269.42       3274.97        31.82 o                         
  -2   8   8        565.61        593.84        13.11 o                         
  -1   8   8        450.63        468.00        13.53 o                         
   0   8   8       1027.86       1038.68        19.12 o                         
   1   8   8        587.63        525.30        16.11 o                         
   2   8   8        951.54        945.23        18.72 o                         
   3   8   8         63.92         76.09        15.52 o                         
   4   8   8        788.34        812.48        27.55 o                         
   5   8   8          3.78          2.78        12.46 o                         
   6   8   8         59.25         77.18        12.53 o                         
   7   8   8         88.23         81.72        16.34 o                         
   8   8   8        945.85        981.24        38.43 o                         
 -11   9   8       1196.50       1217.25       135.93 o                         
 -10   9   8       1048.99       1084.31        40.79 o                         
  -9   9   8        127.81        137.39        20.91 o                         
  -8   9   8         89.99         90.35        17.52 o                         
  -7   9   8       1350.02       1358.95        27.34 o                         
  -6   9   8         60.28         66.11         9.94 o                         
  -5   9   8        780.36        772.53        14.55 o                         
  -4   9   8          0.19          0.27         5.00 o                         
  -3   9   8        227.00        233.59         9.89 o                         
  -2   9   8        233.43        221.97         9.84 o                         
  -1   9   8         33.32         40.91         7.52 o                         
   0   9   8        982.96        921.28        18.44 o                         
   1   9   8        310.92        338.16        13.27 o                         
   2   9   8        673.13        674.77        17.16 o                         
   3   9   8         31.51         37.13         5.78 o                         
   4   9   8       1403.40       1341.50        35.33 o                         
   5   9   8        615.27        658.42        26.10 o                         
   6   9   8         21.43         19.27        11.63 o                         
   7   9   8        785.38        834.80        30.09 o                         
   8   9   8        882.95        914.15        38.20 o                         
 -11  10   8          0.03        -32.43        39.13 o                         
 -10  10   8        155.03        179.57        28.50 o                         
  -9  10   8        568.12        606.44        29.77 o                         
  -8  10   8         59.29         73.76        16.54 o                         
  -7  10   8          3.11         -4.22         9.40 o                         
  -6  10   8       2276.70       2259.56        31.94 o                         
  -5  10   8         96.25        118.63         8.55 o                         
  -4  10   8       1959.97       2002.95        24.15 o                         
  -3  10   8       3132.04       3162.26        37.96 o                         
  -2  10   8       2177.98       2210.28        26.64 o                         
  -1  10   8         66.28         71.76         7.33 o                         
   0  10   8        223.17        230.89         9.47 o                         
   1  10   8        716.62        708.14        17.08 o                         
   2  10   8        830.14        803.10        18.98 o                         
   3  10   8         77.98         60.51         7.49 o                         
   4  10   8        159.48        179.17        16.94 o                         
   5  10   8         12.68         19.93        16.35 o                         
   6  10   8        715.44        707.38        24.67 o                         
   7  10   8        300.11        299.67        20.58 o                         
   8  10   8        236.01        271.09        38.51 o                         
 -11  11   8          7.55         48.07        42.79 o                         
 -10  11   8         95.05         85.52        24.58 o                         
  -9  11   8        426.46        382.61        41.63 o                         
  -8  11   8       1013.18       1052.69        46.32 o                         
  -7  11   8         14.49          9.59         8.64 o                         
  -6  11   8       1477.48       1499.57        28.28 o                         
  -5  11   8        945.08       1018.14        20.47 o                         
  -4  11   8        785.24        790.07        15.68 o                         
  -3  11   8          1.25          0.49         7.31 o                         
  -2  11   8       2301.87       2254.26        28.56 o                         
  -1  11   8       2890.80       2812.41        34.94 o                         
   0  11   8       1169.73       1198.14        18.53 o                         
   1  11   8         47.10         40.71         7.51 o                         
   2  11   8         25.79         10.47         9.03 o                         
   3  11   8        175.94        182.09        16.43 o                         
   4  11   8        406.24        435.41        23.77 o                         
   5  11   8        114.11        159.20        16.50 o                         
   6  11   8        361.03        366.53        21.94 o                         
   7  11   8        126.19        134.63        19.72 o                         
 -11  12   8         90.98         84.20        51.51 o                         
 -10  12   8        109.97        174.21        44.66 o                         
  -9  12   8        548.95        543.39        32.81 o                         
  -8  12   8        150.26        175.02        27.72 o                         
  -7  12   8        161.14        172.78        14.65 o                         
  -6  12   8         25.04         31.06        10.21 o                         
  -5  12   8         35.95         44.49         9.71 o                         
  -4  12   8        101.69        106.52        10.61 o                         
  -3  12   8         96.98        106.17        11.19 o                         
  -2  12   8        836.35        752.47        19.43 o                         
  -1  12   8        283.86        327.17        14.50 o                         
   0  12   8       1044.00       1097.08        23.80 o                         
   1  12   8       1232.42       1162.03        21.26 o                         
   2  12   8       1677.22       1702.43        31.22 o                         
   3  12   8       2932.92       3038.37        65.46 o                         
   4  12   8        107.00         84.30        15.41 o                         
   5  12   8        462.85        465.54        23.97 o                         
   6  12   8        553.94        612.99        27.17 o                         
   7  12   8        538.53        571.12        31.04 o                         
 -10  13   8        515.61        521.09        47.04 o                         
  -9  13   8         14.61         18.76        18.62 o                         
  -8  13   8         26.20         18.34        42.49 o                         
  -7  13   8        269.94        247.73        23.01 o                         
  -6  13   8        104.20         88.57        11.80 o                         
  -5  13   8        242.89        241.87        13.94 o                         
  -4  13   8        252.74        253.46        14.28 o                         
  -3  13   8         56.28         62.43        10.82 o                         
  -2  13   8         72.86         70.92        10.69 o                         
  -1  13   8        520.40        547.81        19.20 o                         
   0  13   8       1062.79       1065.68        24.19 o                         
   1  13   8        229.99        261.29        14.74 o                         
   2  13   8        495.59        485.67        18.23 o                         
   3  13   8         51.17         21.54        14.96 o                         
   4  13   8        629.48        674.31        27.47 o                         
   5  13   8        864.64        964.01        32.75 o                         
   6  13   8        597.91        645.18        33.09 o                         
   7  13   8         22.67          2.14        31.69 o                         
  -9  14   8          1.64        -14.70        33.11 o                         
  -8  14   8         18.10          1.19        19.38 o                         
  -7  14   8         16.09        -15.28        19.74 o                         
  -6  14   8        639.75        655.58        24.69 o                         
  -5  14   8        467.37        463.30        21.19 o                         
  -4  14   8       2078.96       2104.76        35.53 o                         
  -3  14   8       2303.42       2401.03        38.36 o                         
  -2  14   8        633.42        679.12        21.46 o                         
  -1  14   8         15.46         19.33        10.60 o                         
   0  14   8        891.05        882.80        24.46 o                         
   1  14   8        627.87        637.69        21.00 o                         
   2  14   8        101.14        104.27        11.55 o                         
   3  14   8        233.42        230.36        18.03 o                         
   4  14   8        628.30        576.79        26.41 o                         
   5  14   8         10.84          5.10        21.42 o                         
   6  14   8        131.49        161.88        20.89 o                         
   7  14   8        200.88        130.08        38.29 o                         
  -9  15   8        290.58        296.96        51.77 o                         
  -8  15   8         25.70          9.21        19.42 o                         
  -7  15   8          0.80         39.22        19.19 o                         
  -6  15   8         81.29         87.12        13.27 o                         
  -5  15   8        285.13        290.34        17.49 o                         
  -4  15   8         64.27         71.11        13.75 o                         
  -3  15   8         12.42          2.92        10.25 o                         
  -2  15   8          0.45          4.34        10.72 o                         
  -1  15   8         98.12         90.20        11.96 o                         
   0  15   8         65.44         68.74        13.91 o                         
   1  15   8        738.65        720.93        24.75 o                         
   2  15   8        369.37        331.08        19.14 o                         
   3  15   8         85.84         58.18        14.11 o                         
   4  15   8        439.00        393.98        24.53 o                         
   5  15   8        978.31        978.39        35.86 o                         
   6  15   8         25.95         17.84        30.34 o                         
   7  15   8        619.16        552.02        59.06 o                         
  -9  16   8        159.74        119.51        42.92 o                         
  -8  16   8        199.76         75.76        37.71 o                         
  -7  16   8        345.08        376.59        32.43 o                         
  -6  16   8          0.06        -12.03        12.03 o                         
  -5  16   8        132.25        142.27        14.64 o                         
  -4  16   8        308.58        314.98        19.32 o                         
  -3  16   8        709.68        680.88        25.75 o                         
  -2  16   8         92.22         91.34        12.02 o                         
  -1  16   8        215.62        236.25        15.93 o                         
   0  16   8        150.33        129.74        13.78 o                         
   1  16   8        143.87        161.27        19.41 o                         
   2  16   8        972.72        960.78        39.58 o                         
   3  16   8        311.96        319.43        38.19 o                         
   4  16   8         25.77         47.80        15.15 o                         
   5  16   8         42.47         36.43        17.54 o                         
   6  16   8        154.82        120.53        46.62 o                         
  -7  17   8         14.55         23.30        26.31 o                         
  -6  17   8        328.73        392.13        32.44 o                         
  -5  17   8        680.14        690.04        35.77 o                         
  -4  17   8        314.97        288.65        18.55 o                         
  -3  17   8          1.49          5.21        14.08 o                         
  -2  17   8       1153.05       1158.66        33.21 o                         
  -1  17   8        914.48        912.03        26.51 o                         
   0  17   8        274.31        257.16        16.31 o                         
   1  17   8        103.28         95.58        18.87 o                         
   2  17   8         14.00         -0.44        15.13 o                         
   3  17   8         54.24         75.03        16.85 o                         
   4  17   8         16.87         -1.26        18.23 o                         
   5  17   8        272.99        317.70        54.76 o                         
  -6  18   8         81.31         93.34        28.22 o                         
  -5  18   8         20.88         21.56        24.71 o                         
  -4  18   8          1.36         23.58        13.04 o                         
  -3  18   8         14.22        -13.48        14.36 o                         
  -2  18   8          3.34        -14.43        14.43 o                         
  -1  18   8       1260.31       1228.36        35.00 o                         
   0  18   8        127.99        123.83        14.25 o                         
   1  18   8        247.14        264.46        19.32 o                         
   2  18   8        255.39        224.20        20.74 o                         
   3  18   8         92.39         92.56        23.57 o                         
   4  18   8          6.50         23.15        33.67 o                         
  -5  19   8        183.11        173.66        25.07 o                         
  -4  19   8         17.18          0.10        19.23 o                         
  -3  19   8        175.75        182.75        20.23 o                         
  -2  19   8        282.06        299.66        25.19 o                         
  -1  19   8        683.39        671.94        38.80 o                         
   0  19   8          0.27         10.14        20.00 o                         
   1  19   8         23.88         60.12        21.73 o                         
   2  19   8          0.92         21.45        17.27 o                         
   3  19   8        206.27        215.16        44.55 o                         
  -4  20   8        246.15        261.36        24.22 o                         
  -3  20   8        434.88        397.37        28.21 o                         
  -2  20   8        327.91        311.94        25.84 o                         
  -1  20   8        465.64        442.06        29.14 o                         
   0  20   8        920.11        897.59        45.32 o                         
   1  20   8         51.45        118.71        43.80 o                         
   2  20   8         19.11         90.48        41.73 o                         
  -2  21   8         23.64         20.90        23.50 o                         
  -1  21   8          6.03        118.76        40.59 o                         
   0  21   8         41.44         65.22        38.60 o                         
 -12   1   9        127.02        179.45        41.09 o                         
 -11   1   9        133.87        151.41        27.23 o                         
 -10   1   9       1012.38       1007.32        53.11 o                         
  -9   1   9          0.06        -23.44        23.44 o                         
  -8   1   9        847.20        809.36        29.57 o                         
  -7   1   9          2.48          2.84        15.60 o                         
  -6   1   9        131.72        110.06         8.29 o                         
  -5   1   9        412.03        379.09        13.00 o                         
  -4   1   9        173.48        180.66        10.52 o                         
  -3   1   9       1567.14       1590.23        26.57 o                         
  -2   1   9        291.82        286.57         8.01 o                         
  -1   1   9       2403.60       2397.78        27.75 o                         
   0   1   9        576.09        575.39        13.45 o                         
   1   1   9         28.86         29.80         7.07 o                         
   2   1   9        217.89        225.29        14.75 o                         
   3   1   9         11.73          1.22        14.19 o                         
   4   1   9         69.94         74.91        20.77 o                         
   5   1   9        594.80        598.27        29.00 o                         
   6   1   9         32.31         23.80        15.36 o                         
   7   1   9        104.03         98.38        18.57 o                         
   8   1   9          6.12          0.63        19.94 o                         
   9   1   9        716.67        664.59        71.95 o                         
 -12   2   9        459.90        502.13        60.56 o                         
 -11   2   9        153.98        189.87        32.72 o                         
 -10   2   9         11.48         -3.14        39.28 o                         
  -9   2   9         99.45         91.48        24.11 o                         
  -8   2   9        400.89        410.82        27.13 o                         
  -7   2   9          2.02          2.82         8.67 o                         
  -6   2   9         54.86         51.21        11.84 o                         
  -5   2   9         92.98         93.66         8.78 o                         
  -4   2   9        296.37        277.73        12.45 o                         
  -3   2   9        525.15        539.64        14.17 o                         
  -2   2   9       1441.00       1412.31        15.45 o                         
  -1   2   9       4013.09       3961.34        34.02 o                         
   0   2   9         17.67         27.80         7.92 o                         
   1   2   9       2357.62       2341.95        35.32 o                         
   2   2   9         25.35         22.19         6.73 o                         
   3   2   9        249.96        259.00        20.00 o                         
   4   2   9          0.40        -14.74        14.74 o                         
   5   2   9          4.86          0.97        14.22 o                         
   6   2   9         72.39         54.60        16.43 o                         
   7   2   9       1149.49       1168.04        46.35 o                         
   8   2   9         68.13         46.96        24.10 o                         
   9   2   9        249.50        259.23        32.28 o                         
 -12   3   9        205.19        298.72        49.43 o                         
 -11   3   9         85.55         83.18        24.68 o                         
 -10   3   9         33.77         60.02        24.91 o                         
  -9   3   9         17.41         35.50        21.07 o                         
  -8   3   9        100.91         57.32        18.33 o                         
  -7   3   9         60.63         56.67         9.67 o                         
  -6   3   9        929.97        907.40        19.12 o                         
  -5   3   9         68.61         58.88         7.67 o                         
  -4   3   9        207.68        198.37        10.91 o                         
  -3   3   9        186.77        199.83        10.13 o                         
  -2   3   9        144.01        146.24         6.47 o                         
  -1   3   9        627.77        661.53        16.51 o                         
   0   3   9        261.83        272.08        13.67 o                         
   1   3   9       1762.77       1702.05        34.53 o                         
   2   3   9         62.51         70.97        12.24 o                         
   3   3   9        169.38        189.13        24.44 o                         
   4   3   9        241.24        199.10        19.52 o                         
   5   3   9         21.32          0.36        15.99 o                         
   6   3   9         10.10         35.85        14.25 o                         
   7   3   9         30.01         28.97        22.23 o                         
   8   3   9        206.32        256.21        24.98 o                         
   9   3   9         29.60         31.71        30.33 o                         
 -12   4   9         37.63         36.03        30.04 o                         
 -11   4   9        297.82        283.72        44.26 o                         
 -10   4   9        237.64        309.20        34.59 o                         
  -9   4   9        486.07        468.77        42.91 o                         
  -8   4   9         18.31         16.04        19.30 o                         
  -7   4   9        431.60        379.07        16.92 o                         
  -6   4   9         99.10         64.97        10.00 o                         
  -5   4   9        289.02        285.47        12.15 o                         
  -4   4   9         47.07         32.04         7.77 o                         
  -3   4   9       1321.09       1217.12        32.07 o                         
  -2   4   9       1679.97       1718.78        19.03 o                         
  -1   4   9        944.78        923.45        17.45 o                         
   0   4   9        447.50        434.79        14.74 o                         
   1   4   9        863.50        860.84        22.99 o                         
   2   4   9       3632.86       3513.65        52.60 o                         
   3   4   9        506.10        485.23        22.06 o                         
   4   4   9        134.85        157.52        21.32 o                         
   5   4   9         19.79          9.72        14.57 o                         
   6   4   9          1.02         -3.24        13.71 o                         
   7   4   9        998.39       1000.59        38.94 o                         
   8   4   9         89.97        111.42        19.93 o                         
   9   4   9        333.79        415.40        56.51 o                         
  10   4   9        512.69        642.97        66.47 o                         
 -12   5   9        148.40        211.88        45.28 o                         
 -11   5   9          0.16         27.47        29.76 o                         
 -10   5   9        496.99        527.64        40.54 o                         
  -9   5   9        384.50        438.37        36.57 o                         
  -8   5   9         93.73        134.90        29.16 o                         
  -7   5   9         52.13         44.48         9.83 o                         
  -6   5   9       1838.34       1766.01        39.69 o                         
  -5   5   9        338.52        309.46        11.80 o                         
  -4   5   9       1971.01       1995.17        25.03 o                         
  -3   5   9        785.13        739.16        14.76 o                         
  -2   5   9         16.95         42.28        10.67 o                         
  -1   5   9        625.28        574.95        14.07 o                         
   0   5   9        300.50        269.25        12.68 o                         
   1   5   9         19.70         21.44         9.83 o                         
   2   5   9        117.20        117.40        13.87 o                         
   3   5   9         14.49          5.20        12.03 o                         
   4   5   9          0.61        -12.20        12.20 o                         
   5   5   9          4.49         20.94        12.01 o                         
   6   5   9         15.34        -13.08        13.08 o                         
   7   5   9        183.03        176.52        21.68 o                         
   8   5   9         85.38         81.67        18.67 o                         
   9   5   9       1604.86       1656.21        98.54 o                         
 -12   6   9         85.20        -22.94        37.13 o                         
 -11   6   9         66.79         51.78        32.67 o                         
 -10   6   9         64.48         76.23        24.98 o                         
  -9   6   9          1.45         -1.32        18.40 o                         
  -8   6   9        349.54        348.64        26.22 o                         
  -7   6   9         26.50         18.95        11.33 o                         
  -6   6   9        340.91        305.29        18.80 o                         
  -5   6   9        142.59        114.33         9.05 o                         
  -4   6   9        557.71        545.28        12.06 o                         
  -3   6   9        150.49        170.70         8.74 o                         
  -2   6   9         16.86         23.75         6.40 o                         
  -1   6   9         21.42         24.52         7.29 o                         
   0   6   9        649.06        650.69        17.94 o                         
   1   6   9         10.68          2.77         8.69 o                         
   2   6   9          0.81          0.18        12.30 o                         
   3   6   9         59.02         56.03        12.35 o                         
   4   6   9        357.88        329.73        20.19 o                         
   5   6   9        207.71        207.01        16.50 o                         
   6   6   9          6.62          7.05        12.54 o                         
   7   6   9          0.58         17.09        16.47 o                         
   8   6   9          2.65          0.77        16.48 o                         
   9   6   9        292.24        251.64        43.53 o                         
 -12   7   9        483.62        573.57        60.53 o                         
 -11   7   9          8.43          7.63        24.31 o                         
 -10   7   9        373.53        391.59        36.55 o                         
  -9   7   9        172.47        208.81        32.57 o                         
  -8   7   9          0.04        -12.41        16.98 o                         
  -7   7   9       2060.64       2025.93        37.28 o                         
  -6   7   9        528.72        514.56        20.89 o                         
  -5   7   9       2643.55       2577.49        30.22 o                         
  -4   7   9       1097.86       1105.72        17.35 o                         
  -3   7   9          2.67          2.80         6.12 o                         
  -2   7   9         54.02         38.14         6.49 o                         
  -1   7   9          3.81         -0.57         6.27 o                         
   0   7   9       2788.97       2834.29        40.57 o                         
   1   7   9       1915.70       1905.18        38.22 o                         
   2   7   9         33.06         15.17         9.43 o                         
   3   7   9         11.43         20.98        11.74 o                         
   4   7   9         92.77         78.29        15.14 o                         
   5   7   9        510.42        533.11        22.78 o                         
   6   7   9        197.93        180.27        16.37 o                         
   7   7   9        302.94        313.03        22.18 o                         
   8   7   9        807.23        866.38        69.78 o                         
   9   7   9         86.90         77.87        35.52 o                         
 -11   8   9          2.66         42.44        37.50 o                         
 -10   8   9         53.63         30.64        21.51 o                         
  -9   8   9         78.08        104.05        32.51 o                         
  -8   8   9          4.91         16.54        13.57 o                         
  -7   8   9         13.02         11.99        10.13 o                         
  -6   8   9          4.98          9.91         8.03 o                         
  -5   8   9         25.56         31.80         7.74 o                         
  -4   8   9          5.84         -7.41         7.44 o                         
  -3   8   9       1077.88       1119.49        19.40 o                         
  -2   8   9        290.85        329.68        10.68 o                         
  -1   8   9         18.03         14.23         6.69 o                         
   0   8   9        113.84        107.17         8.18 o                         
   1   8   9        156.29        150.31        14.95 o                         
   2   8   9        198.38        201.54        14.08 o                         
   3   8   9          0.96          0.71        13.12 o                         
   4   8   9        767.55        765.44        25.79 o                         
   5   8   9        119.40        124.44        16.11 o                         
   6   8   9         24.10         14.24        12.03 o                         
   7   8   9        183.85        190.21        28.39 o                         
   8   8   9         70.53         40.16        30.46 o                         
 -11   9   9        134.75        112.04        48.33 o                         
  -9   9   9         86.46         67.29        18.21 o                         
  -8   9   9        114.61        140.02        25.48 o                         
  -7   9   9          0.08        -12.32        15.06 o                         
  -6   9   9        618.24        610.34        22.66 o                         
  -5   9   9         47.52         34.48         7.96 o                         
  -4   9   9        212.71        229.93        10.55 o                         
  -3   9   9         65.31         74.40         7.98 o                         
  -2   9   9         17.94         26.59         6.32 o                         
  -1   9   9         63.98         74.83         7.52 o                         
   0   9   9        203.95        183.83        10.16 o                         
   1   9   9        333.11        324.06        13.83 o                         
   2   9   9        400.20        388.20        21.19 o                         
   3   9   9        186.47        220.77        17.87 o                         
   4   9   9          1.49         22.78        13.41 o                         
   5   9   9         20.19         25.56        13.65 o                         
   6   9   9        152.87        124.76        20.06 o                         
   7   9   9        198.40        213.95        20.01 o                         
 -11  10   9        279.05        250.58        57.85 o                         
 -10  10   9        180.29        182.47        37.92 o                         
  -9  10   9         45.51         20.53        23.54 o                         
  -8  10   9         56.57         80.51        23.64 o                         
  -7  10   9        517.25        486.15        22.53 o                         
  -6  10   9        313.47        361.86        18.20 o                         
  -5  10   9        645.81        622.51        17.21 o                         
  -4  10   9          3.41          6.79         7.63 o                         
  -3  10   9       1448.20       1453.50        25.51 o                         
  -2  10   9       1834.44       1847.90        23.96 o                         
  -1  10   9        232.88        194.13        10.52 o                         
   0  10   9         61.20         81.06         8.80 o                         
   1  10   9        350.52        309.11        15.42 o                         
   2  10   9       1902.28       1841.15        41.54 o                         
   3  10   9        136.20        136.90        15.40 o                         
   4  10   9          1.68          0.25        12.63 o                         
   5  10   9          3.15         -6.22        13.51 o                         
   6  10   9        827.43        826.83        31.07 o                         
   7  10   9        223.37        162.28        39.64 o                         
 -10  11   9          0.15         29.37        30.97 o                         
  -9  11   9        409.42        455.08        35.83 o                         
  -8  11   9          0.02         21.94        17.96 o                         
  -7  11   9         57.17         87.82        18.36 o                         
  -6  11   9         19.46         47.20        13.97 o                         
  -5  11   9         64.54         55.51        14.34 o                         
  -4  11   9        645.31        617.56        20.36 o                         
  -3  11   9        161.60        161.42        11.23 o                         
  -2  11   9         29.94         21.74         9.80 o                         
  -1  11   9        884.07        827.24        17.96 o                         
   0  11   9        190.05        194.36        10.67 o                         
   1  11   9        308.57        299.77        12.58 o                         
   2  11   9       1327.62       1336.53        36.53 o                         
   3  11   9         11.04         -7.61        13.47 o                         
   4  11   9         91.22         84.47        15.16 o                         
   5  11   9        405.51        402.77        23.60 o                         
   6  11   9        371.87        391.29        23.96 o                         
   7  11   9        250.43        361.84        60.24 o                         
 -10  12   9         11.20        -40.97        41.74 o                         
  -9  12   9         10.77         -3.41        29.65 o                         
  -8  12   9         62.22         56.07        39.29 o                         
  -7  12   9        208.96        247.30        23.64 o                         
  -6  12   9         92.89        106.98        19.18 o                         
  -5  12   9          9.60          0.12         9.44 o                         
  -4  12   9          2.05         21.97         9.52 o                         
  -3  12   9         88.66         68.28        10.06 o                         
  -2  12   9         31.51         36.78        10.43 o                         
  -1  12   9        265.33        278.25        14.22 o                         
   0  12   9        466.18        467.48        17.13 o                         
   1  12   9        217.16        210.10        15.69 o                         
   2  12   9        127.93        187.21        16.30 o                         
   3  12   9        137.85        133.33        21.03 o                         
   4  12   9        230.10        228.07        19.66 o                         
   5  12   9        141.99        106.30        16.76 o                         
   6  12   9         53.13        103.91        22.14 o                         
 -10  13   9         25.52         53.55        38.28 o                         
  -9  13   9         46.43         53.08        43.45 o                         
  -8  13   9          3.43         -1.26        19.56 o                         
  -7  13   9          0.13          1.34        16.39 o                         
  -6  13   9          4.27         -8.25        15.41 o                         
  -5  13   9         47.51         45.14        14.94 o                         
  -4  13   9        638.52        644.83        20.73 o                         
  -3  13   9       1099.35       1171.04        27.04 o                         
  -2  13   9         91.76         93.65        11.43 o                         
  -1  13   9       1312.79       1359.07        29.48 o                         
   0  13   9       1405.26       1524.07        29.98 o                         
   1  13   9         73.84         54.45        13.48 o                         
   2  13   9        196.14        187.77        21.19 o                         
   3  13   9        261.70        300.29        19.22 o                         
   4  13   9         13.11         30.12        17.49 o                         
   5  13   9         34.56          9.52        13.97 o                         
   6  13   9         44.69        -12.34        27.46 o                         
  -9  14   9          3.74        110.63        48.10 o                         
  -8  14   9          5.11         70.24        29.27 o                         
  -7  14   9        145.69        119.94        20.65 o                         
  -6  14   9         20.75         15.72        16.41 o                         
  -5  14   9         49.48         57.75        20.50 o                         
  -4  14   9         28.20         35.60        11.97 o                         
  -3  14   9        158.37        162.06        14.29 o                         
  -2  14   9         34.52         30.69        13.05 o                         
  -1  14   9         83.91         71.47        11.46 o                         
   0  14   9         66.72         68.38        11.21 o                         
   1  14   9         45.15         70.45        13.33 o                         
   2  14   9         11.06         23.75        14.16 o                         
   3  14   9         62.31         60.03        14.53 o                         
   4  14   9        128.41        109.09        15.84 o                         
   5  14   9          6.95          3.54        21.21 o                         
   6  14   9         10.79          6.76        29.78 o                         
  -8  15   9        273.02        270.62        55.63 o                         
  -7  15   9         68.47         81.81        32.91 o                         
  -6  15   9          0.05         44.47        17.82 o                         
  -5  15   9        929.13        975.49        40.18 o                         
  -4  15   9        103.69        120.47        15.00 o                         
  -3  15   9         64.91         55.60        11.06 o                         
  -2  15   9        145.66        128.52        13.33 o                         
  -1  15   9          4.21         11.45        11.88 o                         
   0  15   9          1.37          0.11        12.56 o                         
   1  15   9        189.98        178.55        16.86 o                         
   2  15   9        377.67        379.37        21.19 o                         
   3  15   9        159.49        201.00        18.05 o                         
   4  15   9        266.01        289.77        24.73 o                         
   5  15   9        951.01        992.87        80.37 o                         
   6  15   9        394.50        355.46        52.44 o                         
  -7  16   9         56.02         74.54        36.59 o                         
  -6  16   9        848.33        877.32        61.81 o                         
  -5  16   9        207.92        232.14        21.61 o                         
  -4  16   9        121.07        108.93        14.46 o                         
  -3  16   9       1645.41       1682.34        39.19 o                         
  -2  16   9       3531.86       3500.97        50.64 o                         
  -1  16   9        552.54        545.38        21.59 o                         
   0  16   9        169.37        207.57        19.76 o                         
   1  16   9       1812.95       1909.33        43.01 o                         
   2  16   9         33.68         66.43        20.27 o                         
   3  16   9         22.68         35.52        17.09 o                         
   4  16   9        402.09        397.06        28.33 o                         
   5  16   9          0.70         47.21        35.01 o                         
  -6  17   9         15.84         86.08        40.98 o                         
  -5  17   9         26.23          8.29        26.23 o                         
  -4  17   9         13.60         -3.34        37.80 o                         
  -3  17   9          3.22         15.12        13.20 o                         
  -2  17   9          0.29         -8.21        13.20 o                         
  -1  17   9        355.08        354.13        23.68 o                         
   0  17   9         30.91         16.05        14.44 o                         
   1  17   9        245.20        299.90        22.75 o                         
   2  17   9        156.17        124.37        25.23 o                         
   3  17   9          0.21         26.30        29.19 o                         
  -5  18   9          3.49         32.23        38.15 o                         
  -4  18   9         54.31         80.69        26.50 o                         
  -3  18   9        228.04        224.94        22.36 o                         
  -2  18   9          4.22         19.83        17.03 o                         
  -1  18   9         50.57         54.04        27.46 o                         
   0  18   9         15.03         77.72        26.91 o                         
   1  18   9        164.06        140.56        22.20 o                         
   2  18   9          1.32          3.83        20.84 o                         
   3  18   9        117.65        117.16        39.12 o                         
  -4  19   9        708.70        608.21        66.12 o                         
  -3  19   9        547.90        558.61        61.37 o                         
  -2  19   9        194.71        221.36        31.12 o                         
  -1  19   9        249.96        207.75        27.11 o                         
   0  19   9       1324.42       1257.58        52.10 o                         
   1  19   9        402.16        434.03        43.67 o                         
   2  19   9         35.04         41.18        29.58 o                         
  -1  20   9         20.15        -11.02        26.95 o                         
 -11   0  10         33.57         -8.14        35.26 o                         
 -10   0  10        329.53        402.78        54.68 o                         
  -9   0  10       1903.37       1808.42        99.86 o                         
  -8   0  10        165.23        155.53        37.73 o                         
  -7   0  10         37.55         32.82        28.32 o                         
  -6   0  10        946.40        940.52        31.85 o                         
  -5   0  10         55.32         44.99        16.10 o                         
  -4   0  10       1277.59       1143.33        40.66 o                         
  -3   0  10       3851.23       3654.08       101.97 o                         
  -2   0  10        260.59        246.30        24.23 o                         
  -1   0  10       3666.18       3578.60        45.34 o                         
   0   0  10         12.03         27.96        16.85 o                         
   1   0  10        475.71        472.58        25.99 o                         
   2   0  10       1945.32       1888.95        65.32 o                         
   3   0  10         58.01         36.14        30.57 o                         
   4   0  10        861.87        903.72        49.44 o                         
   5   0  10        787.75        884.36        51.37 o                         
   6   0  10        149.14        133.05        27.84 o                         
   7   0  10        174.30        131.22        61.64 o                         
   8   0  10        784.53       1013.58        82.32 o                         
 -11   1  10          8.70        -15.15        24.53 o                         
 -10   1  10        115.06        164.45        28.45 o                         
  -9   1  10         41.71          0.44        22.46 o                         
  -8   1  10        513.77        484.25        24.74 o                         
  -7   1  10       1040.56        994.62        49.16 o                         
  -6   1  10        365.88        400.19        15.49 o                         
  -5   1  10         55.61         34.97         7.72 o                         
  -4   1  10          4.46          6.28         8.00 o                         
  -3   1  10        102.49        110.25         8.84 o                         
  -2   1  10        556.65        553.64        12.68 o                         
  -1   1  10        727.65        724.86        14.75 o                         
   0   1  10         41.15         30.98         6.04 o                         
   1   1  10       1406.73       1334.12        47.73 o                         
   2   1  10       1024.97        966.07        36.82 o                         
   3   1  10       1656.15       1604.64        43.96 o                         
   4   1  10         27.14         35.73        15.61 o                         
   5   1  10          0.71         -9.42        14.74 o                         
   6   1  10         65.33         71.11        16.95 o                         
   7   1  10          7.94         -9.55        17.24 o                         
   8   1  10         27.48         38.90        26.40 o                         
 -11   2  10          1.58         38.86        22.23 o                         
 -10   2  10        121.24        114.67        29.30 o                         
  -9   2  10        124.95        123.19        26.95 o                         
  -8   2  10        289.44        305.92        24.78 o                         
  -7   2  10         27.78         43.85        12.76 o                         
  -6   2  10         86.34         72.65        11.79 o                         
  -5   2  10        537.26        510.75        15.97 o                         
  -4   2  10        845.98        867.72        20.45 o                         
  -3   2  10        218.33        230.96        12.34 o                         
  -2   2  10        169.48        140.72         9.14 o                         
  -1   2  10       3041.35       2995.03        34.86 o                         
   0   2  10       1272.35       1221.54        22.81 o                         
   1   2  10       1081.26        999.00        25.11 o                         
   2   2  10          0.62         25.66        17.64 o                         
   3   2  10         42.23         49.63        14.68 o                         
   4   2  10         22.29          5.23        16.07 o                         
   5   2  10        361.53        377.08        25.23 o                         
   6   2  10        225.83        199.95        21.12 o                         
   7   2  10       1391.19       1389.13        46.47 o                         
   8   2  10        143.57        131.59        40.72 o                         
 -11   3  10        831.31        871.51        72.45 o                         
 -10   3  10        225.09        228.74        33.61 o                         
  -9   3  10        177.28        199.25        29.92 o                         
  -8   3  10        377.60        388.32        22.54 o                         
  -7   3  10         63.63         83.58        16.08 o                         
  -6   3  10          0.22         13.61         9.19 o                         
  -5   3  10          9.65         11.22         7.54 o                         
  -4   3  10         14.45         12.16        10.09 o                         
  -3   3  10        400.19        408.44        17.28 o                         
  -2   3  10         31.79         26.76         4.67 o                         
  -1   3  10         14.46         -2.45         6.79 o                         
   0   3  10        414.22        395.46        14.15 o                         
   1   3  10        263.64        259.23        14.54 o                         
   2   3  10       1014.32       1061.49        35.37 o                         
   3   3  10        291.03        333.32        22.47 o                         
   4   3  10        672.79        628.31        30.26 o                         
   5   3  10          0.01         -7.75        33.49 o                         
   6   3  10        358.91        396.05        23.11 o                         
   7   3  10       1262.95       1399.30        47.24 o                         
   8   3  10        662.36        648.31        68.44 o                         
 -11   4  10          9.46         -6.13        29.73 o                         
 -10   4  10          0.49         36.45        26.00 o                         
  -9   4  10        179.53        162.87        30.30 o                         
  -8   4  10        339.76        318.10        26.62 o                         
  -7   4  10         35.87         39.07        10.87 o                         
  -6   4  10        242.00        241.48        18.04 o                         
  -5   4  10       1550.26       1520.23        28.10 o                         
  -4   4  10       1127.13       1156.81        27.70 o                         
  -3   4  10         26.48         16.67         4.09 o                         
  -2   4  10        959.86        880.53        16.82 o                         
  -1   4  10       1799.02       1791.73        26.37 o                         
   0   4  10       1403.08       1385.74        27.82 o                         
   1   4  10        546.72        507.53        18.86 o                         
   2   4  10        246.68        282.14        20.80 o                         
   3   4  10        213.68        193.34        19.35 o                         
   4   4  10         10.47        -14.71        15.08 o                         
   5   4  10        330.55        282.03        23.24 o                         
   6   4  10        127.08        167.16        18.45 o                         
   7   4  10         60.07         43.85        18.06 o                         
   8   4  10          6.14        -30.54        34.87 o                         
 -11   5  10         69.10         42.65        29.43 o                         
 -10   5  10         31.39          3.34        22.96 o                         
  -9   5  10          0.76          6.38        19.39 o                         
  -8   5  10        174.34        160.57        28.42 o                         
  -7   5  10        106.84        104.75        12.25 o                         
  -6   5  10        294.60        291.04        19.42 o                         
  -5   5  10         29.09         54.41        14.91 o                         
  -4   5  10        200.75        216.17        13.04 o                         
  -3   5  10       1774.67       1690.39        31.32 o                         
  -2   5  10        811.22        814.00        14.95 o                         
  -1   5  10        208.42        205.16        12.35 o                         
   0   5  10        256.69        200.62        11.93 o                         
   1   5  10       2419.79       2328.23        38.70 o                         
   2   5  10       1229.16       1244.00        33.34 o                         
   3   5  10        372.70        397.53        21.51 o                         
   4   5  10        909.57        867.77        30.54 o                         
   5   5  10         11.47         27.08        13.39 o                         
   6   5  10         30.93         31.81        13.13 o                         
   7   5  10         74.30         95.08        23.92 o                         
   8   5  10          7.37         20.48        31.76 o                         
 -11   6  10        170.13        234.14        44.61 o                         
 -10   6  10        588.84        590.45        43.25 o                         
  -9   6  10        463.07        503.46        40.69 o                         
  -8   6  10         16.67        -16.08        16.08 o                         
  -7   6  10        666.87        634.14        21.88 o                         
  -6   6  10        728.71        764.36        28.29 o                         
  -5   6  10        696.20        664.89        24.19 o                         
  -4   6  10        756.98        718.70        26.85 o                         
  -3   6  10        122.52        125.21         8.81 o                         
  -2   6  10         28.94         43.44         7.50 o                         
  -1   6  10         38.59         35.28         6.41 o                         
   0   6  10        109.00        105.11        10.24 o                         
   1   6  10          5.45          3.33        11.29 o                         
   2   6  10        881.44        790.71        27.60 o                         
   3   6  10        132.02        143.50        15.52 o                         
   4   6  10        977.74        957.24        34.45 o                         
   5   6  10        832.65        849.71        28.58 o                         
   6   6  10        330.35        384.62        23.44 o                         
   7   6  10        210.19        243.50        33.64 o                         
   8   6  10       1578.95       1394.45        92.17 o                         
 -11   7  10         76.96         97.80        32.30 o                         
 -10   7  10        110.23        151.61        33.88 o                         
  -9   7  10        217.28        218.25        28.41 o                         
  -8   7  10        204.88        172.32        21.17 o                         
  -7   7  10        236.38        226.86        23.30 o                         
  -6   7  10          1.87         12.22        11.54 o                         
  -5   7  10        128.89        124.68        15.29 o                         
  -4   7  10        165.78        171.81        11.89 o                         
  -3   7  10        644.37        625.87        15.07 o                         
  -2   7  10       1390.58       1364.18        21.21 o                         
  -1   7  10        415.99        421.52        12.41 o                         
   0   7  10        179.20        178.36        11.18 o                         
   1   7  10        805.95        786.97        26.76 o                         
   2   7  10        901.20        868.02        34.43 o                         
   3   7  10        525.51        534.31        24.44 o                         
   4   7  10          3.29         -7.38        12.08 o                         
   5   7  10        146.90        153.39        16.10 o                         
   6   7  10        148.75        161.23        17.53 o                         
   7   7  10        124.97         73.92        33.93 o                         
   8   7  10        397.94        374.46        52.24 o                         
  -9   8  10          2.53         -5.68        21.72 o                         
  -8   8  10        424.62        410.15        28.78 o                         
  -7   8  10        330.65        343.47        21.09 o                         
  -6   8  10        856.78        898.35        28.01 o                         
  -5   8  10       3278.79       3309.61        51.79 o                         
  -4   8  10       1432.34       1421.51        35.40 o                         
  -3   8  10         33.94         24.44         6.60 o                         
  -2   8  10       1044.52       1025.76        27.85 o                         
  -1   8  10       1256.07       1266.33        21.95 o                         
   0   8  10        636.60        632.66        18.72 o                         
   1   8  10        479.52        442.51        23.43 o                         
   2   8  10         99.31        113.38        14.90 o                         
   3   8  10        387.19        385.94        20.96 o                         
   4   8  10        193.35        204.48        25.14 o                         
   5   8  10        377.95        391.81        21.66 o                         
   6   8  10          2.90         -3.18        12.93 o                         
   7   8  10        163.58        137.58        56.88 o                         
   8   8  10        297.91        264.50        45.80 o                         
 -11   9  10       1037.01       1118.03       105.41 o                         
  -9   9  10        336.69        411.96        60.94 o                         
  -8   9  10       1025.17       1062.89        47.81 o                         
  -7   9  10          1.93          3.64        13.31 o                         
  -6   9  10        145.13        123.73        14.17 o                         
  -5   9  10        152.29        144.13        14.36 o                         
  -4   9  10          1.89         10.17        10.66 o                         
  -3   9  10          0.99          1.97         6.71 o                         
  -2   9  10         43.74         44.52         8.80 o                         
  -1   9  10          2.38          7.58         7.23 o                         
   0   9  10         53.32         74.91         9.95 o                         
   1   9  10         28.27         24.76        17.03 o                         
   2   9  10         12.86         16.06        12.25 o                         
   3   9  10        456.44        498.49        22.59 o                         
   4   9  10       1003.31       1000.98        30.74 o                         
   5   9  10         62.00         47.27        13.43 o                         
   6   9  10       1113.62       1131.38        39.01 o                         
   7   9  10       1675.99       1667.05        94.72 o                         
  -9  10  10         92.50         92.48        48.58 o                         
  -8  10  10          0.02        -28.67        28.67 o                         
  -7  10  10         54.47         51.28        13.01 o                         
  -6  10  10        119.49        142.27        17.42 o                         
  -5  10  10        717.84        705.62        29.62 o                         
  -4  10  10        472.25        491.85        25.18 o                         
  -3  10  10         28.22         55.30        11.78 o                         
  -2  10  10        180.48        192.46        10.31 o                         
  -1  10  10        349.00        343.02        14.16 o                         
   0  10  10        174.61        162.93        11.64 o                         
   1  10  10         39.08         38.20         9.97 o                         
   2  10  10        250.65        270.52        18.52 o                         
   3  10  10         47.72         29.65        13.45 o                         
   4  10  10        694.18        740.98        27.29 o                         
   5  10  10        897.10        957.02        31.47 o                         
   6  10  10        883.56        891.69        38.74 o                         
 -10  11  10          0.12          0.11        41.14 o                         
  -9  11  10          4.78         37.05        55.78 o                         
  -8  11  10          0.98        -20.49        20.49 o                         
  -7  11  10         47.18         55.16        17.11 o                         
  -6  11  10        495.10        478.21        29.86 o                         
  -5  11  10        538.29        555.03        27.26 o                         
  -4  11  10        614.73        549.74        27.13 o                         
  -3  11  10       1315.92       1325.40        29.13 o                         
  -2  11  10        992.13       1117.90        23.63 o                         
  -1  11  10        414.59        396.79        14.89 o                         
   0  11  10         85.16         99.37        11.55 o                         
   1  11  10        536.21        533.26        22.23 o                         
   2  11  10        103.36        101.86        16.69 o                         
   3  11  10         30.98         -7.07        14.11 o                         
   4  11  10         55.26         47.87        17.95 o                         
   5  11  10         44.40         33.63        16.25 o                         
   6  11  10         99.43         59.11        18.57 o                         
  -9  12  10        215.32        210.51        51.27 o                         
  -8  12  10         13.13         46.69        28.43 o                         
  -7  12  10        117.00        109.62        18.28 o                         
  -6  12  10          9.07         31.32        18.14 o                         
  -5  12  10         15.94          8.84        13.30 o                         
  -4  12  10         67.58         65.31        13.79 o                         
  -3  12  10         39.99         28.03        11.15 o                         
  -2  12  10         45.22         62.29        12.17 o                         
  -1  12  10        178.78        187.17        11.99 o                         
   0  12  10         26.17         16.17        11.87 o                         
   1  12  10          7.39          4.85        11.78 o                         
   2  12  10         11.24         27.82        14.53 o                         
   3  12  10         50.43         32.58        15.16 o                         
   4  12  10         56.06         25.56        15.05 o                         
   5  12  10       1382.57       1391.76        52.44 o                         
   6  12  10        403.99        447.27        56.69 o                         
  -8  13  10          5.83         64.78        32.20 o                         
  -7  13  10         12.29         -5.89        20.44 o                         
  -6  13  10        165.29        162.65        22.13 o                         
  -5  13  10        227.98        258.77        28.81 o                         
  -4  13  10         15.19         17.60        12.85 o                         
  -3  13  10       1461.33       1455.40        38.97 o                         
  -2  13  10        794.63        814.53        23.83 o                         
  -1  13  10        267.94        273.46        16.71 o                         
   0  13  10        129.39        125.69        14.39 o                         
   1  13  10         61.57         41.32        13.30 o                         
   2  13  10       1074.54       1084.57        35.87 o                         
   3  13  10         77.68         77.32        14.93 o                         
   4  13  10          5.23         -7.84        15.80 o                         
   5  13  10          4.62         10.25        81.96 o                         
   6  13  10         16.22         -6.41        33.62 o                         
  -7  14  10         10.15          5.78        20.13 o                         
  -6  14  10        177.07        177.81        23.92 o                         
  -5  14  10         50.07         37.58        18.25 o                         
  -4  14  10       1309.88       1310.60        44.54 o                         
  -3  14  10       2625.84       2609.93        52.56 o                         
  -2  14  10         86.64         99.05        12.87 o                         
  -1  14  10       2002.94       1909.30        40.94 o                         
   0  14  10       1036.10       1073.97        29.57 o                         
   1  14  10          1.19         14.09        12.11 o                         
   2  14  10          0.05        -14.42        14.42 o                         
   3  14  10         33.61         14.90        13.90 o                         
   4  14  10        100.37         78.50        22.00 o                         
   5  14  10         55.37         87.46        39.45 o                         
  -7  15  10         63.13         69.21        40.67 o                         
  -6  15  10         44.57         45.82        24.52 o                         
  -5  15  10        180.69        170.07        24.84 o                         
  -4  15  10          2.36        -17.83        17.83 o                         
  -3  15  10         54.29         53.06        19.75 o                         
  -2  15  10         52.36         42.37        12.72 o                         
  -1  15  10         41.52         46.38        13.49 o                         
   0  15  10        563.88        572.60        24.98 o                         
   1  15  10        618.56        632.86        24.36 o                         
   2  15  10        124.81         98.45        16.21 o                         
   3  15  10       1236.42       1212.06        38.34 o                         
   4  15  10        150.44        149.07        31.70 o                         
  -6  16  10         19.67         40.49        38.31 o                         
  -5  16  10        483.90        487.97        60.40 o                         
  -4  16  10        130.80        111.95        23.01 o                         
  -3  16  10         50.42         35.28        18.70 o                         
  -2  16  10         11.13         28.32        21.24 o                         
  -1  16  10        215.39        256.67        22.93 o                         
   0  16  10         68.22         69.09        17.61 o                         
   1  16  10         12.83         -2.86        17.91 o                         
   2  16  10         36.91         24.65        17.30 o                         
   3  16  10         19.34         -9.40        33.10 o                         
  -5  17  10        292.67        288.28        51.22 o                         
  -4  17  10        189.84        203.15        42.35 o                         
  -1  17  10          5.31          3.83        24.00 o                         
   0  17  10        590.04        611.90        66.52 o                         
   1  17  10        114.59        159.43        25.59 o                         
   2  17  10        140.58        159.84        25.13 o                         
   0  18  10         24.81         -5.74        27.02 o                         
   1  18  10          0.37         -5.65        26.58 o                         
 -10   1  11         26.71          7.05        23.39 o                         
  -9   1  11        130.74        159.87        25.39 o                         
  -8   1  11          5.13         11.24        14.60 o                         
  -7   1  11         43.67         56.34        18.10 o                         
  -6   1  11         66.01         75.41        12.28 o                         
  -5   1  11        444.19        438.42        17.68 o                         
  -4   1  11        475.29        454.48        18.27 o                         
  -3   1  11         38.31         29.51        10.15 o                         
  -2   1  11         57.92         57.24        10.86 o                         
  -1   1  11       3447.33       3490.68        61.34 o                         
   0   1  11        370.91        325.18        21.34 o                         
   1   1  11       1509.65       1580.88        43.38 o                         
   2   1  11       1260.77       1224.33        39.75 o                         
   3   1  11          1.09         -1.29        14.67 o                         
   4   1  11        295.38        296.46        39.33 o                         
   5   1  11        134.70        170.26        25.74 o                         
   6   1  11        129.43        122.85        19.42 o                         
   7   1  11         55.78        114.83        42.46 o                         
 -10   2  11        587.91        557.15        43.47 o                         
  -9   2  11        274.28        297.23        29.90 o                         
  -8   2  11          6.74         -1.69        19.78 o                         
  -7   2  11         69.25         63.39        17.74 o                         
  -6   2  11        431.19        424.64        20.71 o                         
  -5   2  11        323.86        340.77        15.90 o                         
  -4   2  11          5.08         20.88         9.86 o                         
  -3   2  11       1243.02       1199.62        28.24 o                         
  -2   2  11        606.77        570.53        18.65 o                         
  -1   2  11         85.56         82.95        12.18 o                         
   0   2  11          1.23         13.45        13.32 o                         
   1   2  11          2.90         -7.60        13.88 o                         
   2   2  11         37.66         45.44        15.94 o                         
   3   2  11         53.80         58.70        15.35 o                         
   4   2  11          9.55          4.53        14.32 o                         
   5   2  11        124.74        123.29        19.28 o                         
   6   2  11          4.87         19.67        19.55 o                         
   7   2  11        158.41        120.00        43.24 o                         
 -11   3  11         31.18         14.53        28.52 o                         
 -10   3  11         25.52         27.47        35.11 o                         
  -9   3  11         46.00         47.34        19.63 o                         
  -8   3  11          1.07          9.86        21.78 o                         
  -7   3  11         94.24         88.17        20.08 o                         
  -6   3  11          9.35         12.77        13.61 o                         
  -5   3  11          0.05          5.29        10.53 o                         
  -4   3  11        471.26        439.31        17.94 o                         
  -3   3  11          1.77         -3.24         9.90 o                         
  -2   3  11        150.08        161.94         9.75 o                         
  -1   3  11        260.01        263.82        16.23 o                         
   0   3  11       1012.24       1038.99        35.01 o                         
   1   3  11          9.72         32.16        14.68 o                         
   2   3  11        317.95        304.82        22.79 o                         
   3   3  11          6.01         -7.01        17.24 o                         
   4   3  11         65.61         65.24        16.21 o                         
   5   3  11         24.03         18.27        15.57 o                         
   6   3  11          0.53         -7.17        16.94 o                         
   7   3  11         10.67         20.37        37.12 o                         
 -11   4  11        188.67        193.74        43.38 o                         
 -10   4  11        141.67         95.03        35.14 o                         
  -9   4  11        281.75        320.40        41.79 o                         
  -8   4  11          9.56          7.59        20.81 o                         
  -7   4  11       1310.80       1311.94        46.64 o                         
  -6   4  11        832.44        824.74        27.84 o                         
  -5   4  11        454.54        445.70        23.98 o                         
  -4   4  11          2.94          5.24         9.36 o                         
  -3   4  11        319.08        305.71        16.05 o                         
  -2   4  11          5.98         10.14         6.94 o                         
  -1   4  11        139.74        127.79        12.60 o                         
   0   4  11        107.51        115.47        16.54 o                         
   1   4  11        873.09        811.47        32.93 o                         
   2   4  11         10.42          7.13        14.67 o                         
   3   4  11        193.70        252.89        21.83 o                         
   4   4  11        106.07        121.69        19.93 o                         
   5   4  11        194.47        204.22        27.76 o                         
   6   4  11        477.72        484.46        31.05 o                         
   7   4  11         94.15        131.04        40.28 o                         
 -11   5  11         53.13         76.16        30.84 o                         
 -10   5  11        275.17        381.58        51.14 o                         
  -9   5  11        271.70        255.68        28.87 o                         
  -8   5  11        325.00        325.67        27.47 o                         
  -7   5  11          3.21        -12.36        13.02 o                         
  -6   5  11        194.39        212.62        18.20 o                         
  -5   5  11          0.08          2.25        11.94 o                         
  -4   5  11        397.39        372.84        17.91 o                         
  -3   5  11         45.48         39.35         9.87 o                         
  -2   5  11        140.16        168.94        16.54 o                         
  -1   5  11         62.96         60.76         9.40 o                         
   0   5  11          2.88         -0.08        11.59 o                         
   1   5  11         83.30        104.09        16.74 o                         
   2   5  11         21.71         15.79        14.36 o                         
   3   5  11         11.72         15.65        15.07 o                         
   4   5  11          5.50         14.65        14.88 o                         
   5   5  11        191.07        191.55        19.66 o                         
   6   5  11          4.34         48.54        25.62 o                         
   7   5  11        835.28        852.44        76.69 o                         
 -11   6  11         51.58        -14.70        33.64 o                         
 -10   6  11         42.10         88.34        36.17 o                         
  -9   6  11         37.68         17.87        18.14 o                         
  -8   6  11        352.92        358.61        28.29 o                         
  -7   6  11        299.28        302.22        25.16 o                         
  -6   6  11        980.83        957.88        32.85 o                         
  -5   6  11         75.58         67.76        15.09 o                         
  -4   6  11        617.05        593.06        27.28 o                         
  -3   6  11         84.38        108.70        12.04 o                         
  -2   6  11        634.99        653.09        32.63 o                         
  -1   6  11        450.75        491.08        15.80 o                         
   0   6  11          7.74          8.85        10.15 o                         
   1   6  11        626.20        609.25        24.56 o                         
   2   6  11        401.24        371.35        21.64 o                         
   3   6  11         58.29         36.24        14.25 o                         
   4   6  11        212.33        164.73        20.22 o                         
   5   6  11         42.60         27.09        15.65 o                         
   6   6  11         36.11          4.72        29.10 o                         
   7   6  11         35.45         79.70        41.27 o                         
  -9   7  11          2.61         27.16        34.57 o                         
  -8   7  11        207.45        244.24        31.25 o                         
  -7   7  11         66.77         32.74        14.15 o                         
  -6   7  11        215.01        206.83        18.38 o                         
  -5   7  11        134.78        127.40        14.99 o                         
  -4   7  11        282.07        279.56        18.50 o                         
  -3   7  11         94.88        106.07        13.95 o                         
  -2   7  11        285.05        302.71        16.36 o                         
  -1   7  11        573.97        516.47        22.74 o                         
   0   7  11         41.52         33.28        10.66 o                         
   1   7  11        187.55        197.38        17.10 o                         
   2   7  11        381.51        351.23        29.94 o                         
   3   7  11       1073.66        999.48        33.22 o                         
   4   7  11         38.25         30.39        13.83 o                         
   5   7  11       1084.88       1130.02        39.56 o                         
   6   7  11        113.99        137.23        41.73 o                         
   7   7  11        206.78        196.29        46.01 o                         
  -9   8  11        226.68        212.63        45.22 o                         
  -8   8  11        372.82        413.45        41.20 o                         
  -7   8  11          0.31        -12.45        12.45 o                         
  -6   8  11        475.87        470.43        24.28 o                         
  -5   8  11         14.75         10.89        11.66 o                         
  -4   8  11        630.25        631.84        24.63 o                         
  -3   8  11        694.18        666.15        25.47 o                         
  -2   8  11        171.01        167.12        16.95 o                         
  -1   8  11        272.78        239.25        13.59 o                         
   0   8  11        127.36        139.19        11.95 o                         
   1   8  11        189.11        174.82        16.06 o                         
   2   8  11         45.87         15.88        14.20 o                         
   3   8  11         17.78         41.96        18.52 o                         
   4   8  11        195.01        215.12        18.69 o                         
   5   8  11          0.61          2.19        17.05 o                         
   6   8  11        224.79        231.32        34.41 o                         
   7   8  11        225.51        207.16        40.92 o                         
  -8   9  11          3.52         60.46        43.50 o                         
  -7   9  11        164.35        170.94        23.71 o                         
  -6   9  11        343.87        350.98        26.82 o                         
  -5   9  11        227.02        187.58        32.09 o                         
  -4   9  11         24.58         26.26        14.09 o                         
  -3   9  11         66.80         72.31        17.90 o                         
  -2   9  11         43.62         51.40        11.34 o                         
  -1   9  11        175.21        165.68        11.34 o                         
   0   9  11         60.85         48.06        12.46 o                         
   1   9  11         72.52         77.25        12.17 o                         
   2   9  11        322.75        293.48        18.86 o                         
   3   9  11        335.58        362.35        20.78 o                         
   4   9  11         37.18          9.69        14.81 o                         
   5   9  11        164.25        190.44        21.40 o                         
   6   9  11          8.84         15.86        25.32 o                         
  -7  10  11        661.90        682.11        46.09 o
[truncated: 40,906 more chars]
